# Supplementary material for: Molecular Mechanism by Which the GATA Transcription Factor CcNsdD2 Regulates the Developmental Fate of Coprinopsis cinerea under Dark or Light Conditions
Source: mBio. 2022 Feb 1;13(1):e03626-21. doi: 10.1128/mbio.03626-21 (PMC8805025; doi:10.1128/mbio.03626-21)
Supplement: DATA SET S1 [file mbio.03626-21-sd001.xlsx]

## Sheet: D_S_12-vs-mock_1-all.gene
Dataset S1 CcNsdD1/NsdD2-RNAi (D_S_12) VS mock all RNA-seq data
gene_id	baseMean	baseMean_control_mock_1	baseMean_case_D_S_12	foldChange	log2FoldChange	pval	padj	expression_Sample_mock_1_2	expression_Sample_mock_1_3	expression_Sample_mock_1_4	expression_Sample_D_S_12_2	expression_Sample_D_S_12_3	expression_Sample_D_S_12_4	gene_Dbxref	gene_symbol	description	GO_id	GO_term	pathway	pathway_description
CC1G_00004	0	0	0					0	0	0	0	0	0	GeneID:6013425		hypothetical protein
CC1G_00007	0	0	0					0	0	0	0	0	0	GeneID:6013428		hypothetical protein
CC1G_00011	3844.85	4074.39	3615.32	0.887329	-0.172458	0.211424	0.327031	73.8876	78.9606	77.3902	58.2281	63.3717	54.09	GeneID:6013429	SPBC16H5.12c	Ser/Thr protein phosphatase	GO:0003824	catalytic activity
CC1G_00012	1091.58	1322.76	860.39	0.650448	-0.620494	2.7e-05	0.000143703	9.55784	11.4789	9.37431	5.36735	5.99405	5.71749	GeneID:6013430	SSN2	hypothetical protein	GO:0003712,GO:0006357,GO:0016592	transcription coregulator activity|regulation of transcription by RNA polymerase II|mediator complex
CC1G_00013	1529.71	1393.76	1665.66	1.19508	0.257112	0.0715976	0.134763	85.4191	78.6656	83.5135	78.51	84.2456	92.0688	GeneID:6013431		hypothetical protein
CC1G_00014	598.902	720.739	477.064	0.66191	-0.595293	0.000203598	0.000861661	27.1946	24.4142	29.9106	13.9112	13.9782	13.5678	GeneID:6013432	IVD	acyl-CoA oxidase	GO:0005739,GO:0006552,GO:0008470,GO:0050660,GO:1902196,GO:1902198	mitochondrion|leucine catabolic process|isovaleryl-CoA dehydrogenase activity|flavin adenine dinucleotide binding|isovaleryl-CoA(4-) catabolic process|3-methylbut-2-enoyl-CoA(4-) metabolic process
CC1G_00015	962.639	1298.23	627.049	0.483004	-1.04989	4.23e-12	8e-11	53.7588	61.9241	65.0339	26.0742	24.8052	24.7997	GeneID:6013433	SDR2a	short-chain dehydrogenase	GO:0016491	oxidoreductase activity
CC1G_00016	555.786	626.529	485.043	0.774175	-0.369269	0.0239781	0.054105	49.9961	44.2862	47.1857	23.4575	33.4405	35.2954	GeneID:6013434	YGL010W	hypothetical protein	GO:0005789,GO:0016021,GO:0046521	endoplasmic reticulum membrane|integral component of membrane|sphingoid catabolic process
CC1G_00017	1654.82	1695.7	1613.94	0.951787	-0.071289	0.618294	0.738489	130.486	135.399	119.736	95.7325	106.393	107.775	GeneID:6013435	sec22	protein transporter SEC22	GO:0000139,GO:0005484,GO:0005783,GO:0005789,GO:0005793,GO:0006886,GO:0006888,GO:0006890,GO:0012507,GO:0016021,GO:0031201,GO:0048280	Golgi membrane|SNAP receptor activity|endoplasmic reticulum|endoplasmic reticulum membrane|endoplasmic reticulum-Golgi intermediate compartment|intracellular protein transport|ER to Golgi vesicle-mediated transport|retrograde vesicle-mediated transport, Golgi to ER|ER to Golgi transport vesicle membrane|integral component of membrane|SNARE complex|vesicle fusion with Golgi apparatus	ko04130,ko04145	SNARE interactions in vesicular transport|Phagosome
CC1G_00018	1406.88	1753.9	1059.86	0.604291	-0.726685	6.07e-07	4.58e-06	28.3264	27.6113	28.6093	15.7723	17.5447	11.8649	GeneID:6013436		hypothetical protein
CC1G_00019	2166.91	1642.39	2691.43	1.63873	0.712581	5.15e-07	3.94e-06	15.7761	15.7365	15.7371	22.5102	21.1507	24.0736	GeneID:6013437	RAT1	5'-3' exoribonuclease 2	GO:0003676,GO:0004534,GO:0005634,GO:0006353,GO:0006364,GO:0006397,GO:0008270	nucleic acid binding|5'-3' exoribonuclease activity|nucleus|DNA-templated transcription, termination|rRNA processing|mRNA processing|zinc ion binding	ko03008,ko03018	Ribosome biogenesis in eukaryotes|RNA degradation
CC1G_00020	1046.88	981.686	1112.07	1.13281	0.17991	0.218712	0.3358	28.8102	26.4353	32.8569	24.4822	29.827	24.4029	GeneID:6013438	tif224	translation initiation factor eIF2B delta subunit	GO:0002183,GO:0003743,GO:0005085,GO:0005829,GO:0005851	cytoplasmic translational initiation|translation initiation factor activity|guanyl-nucleotide exchange factor activity|cytosol|eukaryotic translation initiation factor 2B complex	ko03013	RNA transport
CC1G_00021	417.822	471.291	364.352	0.773092	-0.371288	0.0251585	0.0563787	33.0922	40.4725	31.1782	20.6376	24.4453	21.4498	GeneID:6013439		hypothetical protein
CC1G_00022	1319.61	1257.94	1381.28	1.09804	0.134936	0.362531	0.498205	17.9653	19.8817	19.1537	17.8457	18.8055	18.0081	GeneID:6013440	fhl1	hypothetical protein	GO:0000917,GO:0000978,GO:0000982,GO:0005634,GO:0006357	division septum assembly|RNA polymerase II proximal promoter sequence-specific DNA binding|transcription factor activity, RNA polymerase II proximal promoter sequence-specific DNA binding|nucleus|regulation of transcription by RNA polymerase II
CC1G_00023	73.9789	70.5343	77.4235	1.09767	0.134448	0.614682	0.735902	1.88902	1.58952	2.34965	1.72535	1.67802	1.806	GeneID:6013441		hypothetical protein
CC1G_00024	2277.9	1970.18	2585.62	1.31238	0.392183	0.00549347	0.0153907	18.8517	18.058	19.4432	22.7052	19.3407	22.1663	GeneID:6013442	SPCC970.08	inositol hexakisphosphate kinase 1	GO:0000827,GO:0000829,GO:0005829,GO:0023052,GO:0032958	inositol-1,3,4,5,6-pentakisphosphate kinase activity|inositol heptakisphosphate kinase activity|cytosol|signaling|inositol phosphate biosynthetic process
CC1G_00025	1474.91	1206.03	1743.78	1.44588	0.531947	0.000269507	0.00110405	16.8953	18.737	15.2875	21.8744	18.9187	23.3128	GeneID:6013443		hypothetical protein
CC1G_00028	224.793	244.023	205.563	0.842392	-0.247436	0.199664	0.312496	7.61597	8.39432	7.63807	6.31616	3.96911	4.9617	GeneID:6013446		hypothetical protein
CC1G_00030	149.683	56.8901	242.476	4.26219	2.09159	3.08e-06	2.02e-05	1.43594	2.1432	1.49052	6.7403	3.88669	6.90199	GeneID:6013448		hypothetical protein
CC1G_00031	1626.01	1548.04	1703.99	1.10074	0.13847	0.340279	0.474509	26.0766	28.4183	24.5646	24.2115	26.1739	26.0802	GeneID:6013449	CTN	cactin	GO:0005634,GO:0005681,GO:0006397,GO:0008380,GO:0009793,GO:0016607	nucleus|spliceosomal complex|mRNA processing|RNA splicing|embryo development ending in seed dormancy|nuclear speck
CC1G_00032	740.081	856.749	623.413	0.72765	-0.458684	0.00267209	0.00824727	8.68298	11.6752	10.1734	6.85655	6.5984	8.28053	GeneID:6013450	CLPX1	ATP-dependent Clp protease ATP-binding subunit ClpX	GO:0004176,GO:0005524,GO:0005739,GO:0005759,GO:0006457,GO:0030163,GO:0051082	ATP-dependent peptidase activity|ATP binding|mitochondrion|mitochondrial matrix|protein folding|protein catabolic process|unfolded protein binding	ko04112	Cell cycle - Caulobacter
CC1G_00033	8809.86	8816.52	8803.2	0.998489	-0.00218105	0.978398	1	329.035	396.364	446.255	345.974	378.205	313.334	GeneID:6013451	sbp1	ran/spi1 binding protein	GO:0005096,GO:0005525,GO:0005634,GO:0005643,GO:0005737,GO:0005813,GO:0005829,GO:0006405,GO:0006606,GO:0008536,GO:0031291	GTPase activator activity|GTP binding|nucleus|nuclear pore|cytoplasm|centrosome|cytosol|RNA export from nucleus|protein import into nucleus|Ran GTPase binding|Ran protein signal transduction
CC1G_00034	2318.27	2259.5	2377.03	1.05202	0.0731619	0.61347	0.734975	156.205	169.683	169.966	147.286	165.612	139.403	GeneID:6013452	emp24	COPII-coated vesicle protein	GO:0000139,GO:0005783,GO:0005789,GO:0005793,GO:0005794,GO:0006621,GO:0006886,GO:0006888,GO:0007030,GO:0016021,GO:0030134	Golgi membrane|endoplasmic reticulum|endoplasmic reticulum membrane|endoplasmic reticulum-Golgi intermediate compartment|Golgi apparatus|protein retention in ER lumen|intracellular protein transport|ER to Golgi vesicle-mediated transport|Golgi organization|integral component of membrane|COPII-coated ER to Golgi transport vesicle
CC1G_00035	3154.93	2925.13	3384.73	1.15712	0.210536	0.129999	0.220956	32.1377	31.6059	32.1234	32.4813	34.0328	30.9157	GeneID:6013453	klp6	kinesin motor protein	GO:0000070,GO:0000778,GO:0003777,GO:0005524,GO:0005634,GO:0005737,GO:0005829,GO:0005871,GO:0005873,GO:0005874,GO:0007018,GO:0007019,GO:0007052,GO:0007079,GO:0008017,GO:0008574,GO:0010938,GO:0015630,GO:0016887,GO:0016938,GO:0035371,GO:0044732,GO:0055028,GO:0061673,GO:0072686,GO:0140210,GO:1902426,GO:1903475,GO:1990023,GO:1990295,GO:1990758,GO:1990942	mitotic sister chromatid segregation|condensed nuclear chromosome kinetochore|microtubule motor activity|ATP binding|nucleus|cytoplasm|cytosol|kinesin complex|plus-end kinesin complex|microtubule|microtubule-based movement|microtubule depolymerization|mitotic spindle organization|mitotic chromosome movement towards spindle pole|microtubule binding|ATP-dependent microtubule motor activity, plus-en…
CC1G_00036	476.261	568.402	384.12	0.675789	-0.565355	0.0434059	0.0887535	20.0249	19.1655	25.7632	11.9718	18.1477	7.99508	GeneID:6013454	PYR3	dihydroorotase	GO:0004151,GO:0006207,GO:0006221,GO:0044205,GO:0046872	dihydroorotase activity|'de novo' pyrimidine nucleobase biosynthetic process|pyrimidine nucleotide biosynthetic process|'de novo' UMP biosynthetic process|metal ion binding	ko00240	Pyrimidine metabolism
CC1G_00037	139.653	182.93	96.3748	0.526839	-0.924567	0.000206745	0.000873608	6.35883	9.84859	10.6246	3.79011	4.6254	4.0071	GeneID:6013455	MCR1	NADH-cytochrome b5 reductase	GO:0004128,GO:0005741,GO:0006696,GO:0016021	cytochrome-b5 reductase activity, acting on NAD(P)H|mitochondrial outer membrane|ergosterol biosynthetic process|integral component of membrane	ko00520	Amino sugar and nucleotide sugar metabolism
CC1G_00038	17.7464	20.5485	14.9444	0.727274	-0.459429	0.397883	0.535572	0.26936	0.317488	0.437078	0.199687	0.222041	0.147685	GeneID:6013456	YGR067C	hypothetical protein	GO:0003677,GO:0005634,GO:0046872	DNA binding|nucleus|metal ion binding
CC1G_00040	1535.38	1741.66	1329.11	0.763125	-0.390008	0.00693599	0.0188911	14.6761	17.9472	16.5973	10.3191	10.3252	11.6312	GeneID:6013458		hypothetical protein
CC1G_00041	16618	15882.4	17353.7	1.09263	0.127809	0.342003	0.476156	571.95	527.459	540.462	530.27	515.516	527.264	GeneID:6013459		hypothetical protein
CC1G_00042	746.96	822.758	671.161	0.815745	-0.29381	0.0559249	0.109821	49.8166	53.2687	49.5434	32.1497	36.9625	33.9486	GeneID:6013460		hypothetical protein
CC1G_00044	81.8743	86.3674	77.3811	0.895952	-0.158506	0.540776	0.669389	4.4982	4.75574	5.25554	4.12409	3.03931	3.28362	GeneID:6013462		hypothetical protein
CC1G_00045	41.2915	26.947	55.636	2.06465	1.0459	0.0027052	0.00834067	1.66312	1.11871	1.2784	1.90633	2.28932	2.02687	GeneID:6013463		hypothetical protein
CC1G_00048	11164.2	10162.7	12165.7	1.1971	0.259539	0.0552773	0.108749	187.417	187.065	198.206	193.599	200.249	193.848	GeneID:6013466		hypothetical protein
CC1G_00049	3601	3538.52	3663.48	1.03531	0.050065	0.732736	0.827422	32.8827	36.5007	35.1454	31.8616	32.8213	29.0259	GeneID:6013467	far11	hypothetical protein	GO:0000324,GO:0005635,GO:0031030,GO:0044732,GO:0061509,GO:0071957,GO:0090443	fungal-type vacuole|nuclear envelope|negative regulation of septation initiation signaling|mitotic spindle pole body|asymmetric protein localization to old mitotic spindle pole body|old mitotic spindle pole body|FAR/SIN/STRIPAK complex
CC1G_00050	1648.6	1594.72	1702.47	1.06756	0.0943208	0.522683	0.653046	53.6892	57.3771	49.0989	48.2145	44.2389	49.6372	GeneID:6013468	FKH2	hypothetical protein	GO:0000976,GO:0001077,GO:0001078,GO:0001085,GO:0003682,GO:0003688,GO:0003712,GO:0003713,GO:0005634,GO:0005829,GO:0006338,GO:0032298,GO:0032968,GO:0043565,GO:0061186,GO:0071930,GO:0090282,GO:0090419,GO:1903468,GO:2000221	transcription regulatory region sequence-specific DNA binding|proximal promoter DNA-binding transcription activator activity, RNA polymerase II-specific|proximal promoter DNA-binding transcription repressor activity, RNA polymerase II-specific|RNA polymerase II transcription factor binding|chromatin binding|DNA replication origin binding|transcription coregulator activity|transcription coactivato…
CC1G_00051	4149.05	3879.74	4418.36	1.13883	0.187551	0.169745	0.27345	121.528	112.931	114.634	110.072	107.143	122.076	GeneID:6013469	DRE2	anamorsin domain-containing protein	GO:0005758,GO:0009055,GO:0016226,GO:0046872,GO:0051537,GO:0051539	mitochondrial intermembrane space|electron transfer activity|iron-sulfur cluster assembly|metal ion binding|2 iron, 2 sulfur cluster binding|4 iron, 4 sulfur cluster binding
CC1G_00052	909.078	1042.62	775.536	0.743834	-0.426947	0.005144	0.0145326	18.9381	20.9067	22.4108	11.4606	15.0124	13.1117	GeneID:6013470	SPCC613.07	hypothetical protein	GO:0000463,GO:0000492,GO:0005634,GO:0005737,GO:0016074,GO:0046872,GO:0048254,GO:0070761	maturation of LSU-rRNA from tricistronic rRNA transcript (SSU-rRNA, 5.8S rRNA, LSU-rRNA)|box C/D snoRNP assembly|nucleus|cytoplasm|snoRNA metabolic process|metal ion binding|snoRNA localization|pre-snoRNP complex
CC1G_00053	1844.89	1763.81	1925.98	1.09194	0.126891	0.368311	0.504907	66.8693	68.9885	82.6174	67.1059	77.3502	82.802	GeneID:6013471	ARF1	small monomeric GTPase	GO:0005525,GO:0005794,GO:0015031,GO:0016192	GTP binding|Golgi apparatus|protein transport|vesicle-mediated transport
CC1G_00054	354.214	383.754	324.674	0.846047	-0.241191	0.163173	0.264933	8.58333	8.74083	9.95798	7.17434	7.58563	5.44318	GeneID:6013472	cdt2	cell division cycle protein cdt2	GO:0005634,GO:0006279,GO:0006511,GO:0016567,GO:0030674,GO:0044877,GO:0051301,GO:0080008	nucleus|premeiotic DNA replication|ubiquitin-dependent protein catabolic process|protein ubiquitination|protein binding, bridging|protein-containing complex binding|cell division|Cul4-RING E3 ubiquitin ligase complex
CC1G_00055	1033.73	1010.39	1057.07	1.0462	0.0651644	0.672571	0.7845	46.9003	43.8085	59.8664	40.1074	39.6257	46.4578	GeneID:6013473	lys12	homoisocitrate dehydrogenase	GO:0000287,GO:0005737,GO:0005739,GO:0009085,GO:0019878,GO:0047046,GO:0051287	magnesium ion binding|cytoplasm|mitochondrion|lysine biosynthetic process|lysine biosynthetic process via aminoadipic acid|homoisocitrate dehydrogenase activity|NAD binding	ko01230,ko00300,ko01210	Biosynthesis of amino acids|Lysine biosynthesis|2-Oxocarboxylic acid metabolism
CC1G_00056	5.01488	7.80936	2.2204	0.284326	-1.81438	0.0834844	0.153569	0.351526	0.287153	0.183956	0.187233	0	0	GeneID:6013474		hypothetical protein
CC1G_00057	381.273	419.775	342.77	0.816558	-0.292373	0.0844168	0.154775	9.01718	10.6507	9.78112	7.42335	9.06444	7.04777	GeneID:6013475	YCR016W	hypothetical protein
CC1G_00058	2883.62	2475.45	3291.78	1.32977	0.411175	0.00309887	0.00935315	50.4032	54.4781	64.4335	62.7098	64.8568	65.7589	GeneID:6013476	hem1	5-aminolevulinate synthase	GO:0003870,GO:0005759,GO:0006782,GO:0030170	5-aminolevulinate synthase activity|mitochondrial matrix|protoporphyrinogen IX biosynthetic process|pyridoxal phosphate binding	ko00260,ko00860	Glycine, serine and threonine metabolism|Porphyrin and chlorophyll metabolism
CC1G_00061	297.681	206.45	388.912	1.88381	0.913651	3.5e-07	2.76e-06	12.3917	8.49474	11.0662	16.3177	19.007	15.5216	GeneID:6013479		hypothetical protein
CC1G_00062	3.29073	1.53118	5.05028	3.29829	1.72172	0.184473	0.292763	0.0179901	0.0174307	0.0373993	0.0383318	0.0575727	0.144482	GeneID:6013480		hypothetical protein
CC1G_00063	1480.97	1258.78	1703.17	1.35303	0.436196	0.00286745	0.00875819	37.8207	45.5833	40.5317	50.3636	42.7151	52.1531	GeneID:6013481		hypothetical protein
CC1G_00064	0.519662	0.284599	0.754726	2.65189	1.40702	0.931234	0.972973	0	0	0	0	0	0	GeneID:6013482		hypothetical protein
CC1G_00065	2059.66	2258.07	1861.26	0.824267	-0.278816	0.169321	0.272905	62.8034	68.7087	70.7857	50.2908	57.9064	32.6607	GeneID:6013483		hypothetical protein
CC1G_00066	1169.48	906.493	1432.47	1.58023	0.660132	7.64e-06	4.61e-05	23.4367	21.7596	23.023	30.7392	29.8369	33.5026	GeneID:6013484	SPAC6G10.03c	abhydrolase domain-containing protein 4	GO:0004623,GO:0005737,GO:0005743,GO:0005783,GO:0005794,GO:0007006,GO:0032048,GO:0035965,GO:0052689,GO:0055088	phospholipase A2 activity|cytoplasm|mitochondrial inner membrane|endoplasmic reticulum|Golgi apparatus|mitochondrial membrane organization|cardiolipin metabolic process|cardiolipin acyl-chain remodeling|carboxylic ester hydrolase activity|lipid homeostasis	ko00564	Glycerophospholipid metabolism
CC1G_00067	1830.37	1724.59	1936.14	1.12267	0.166931	0.235765	0.356315	50.2482	50.492	48.4911	44.7656	46.0573	53.7063	GeneID:6013485	CWC21	pre-mRNA-splicing factor CWC21	GO:0005681,GO:0005737,GO:0006397,GO:0008380	spliceosomal complex|cytoplasm|mRNA processing|RNA splicing
CC1G_00068	78.6299	88.1886	69.0712	0.783221	-0.352508	0.357221	0.492347	1.8201	3.15041	3.05249	2.56784	0.974646	1.58751	GeneID:6013486		hypothetical protein
CC1G_00069	12.3946	14.1614	10.6278	0.75048	-0.414114	0.524106	0.65413	0.902083	0.919638	0.838989	0.586149	0.794374	0.188708	GeneID:6013487	SPCC24B10.20	C factor cell-cell signaling protein	GO:0005634,GO:0005829,GO:0016491,GO:0110095	nucleus|cytosol|oxidoreductase activity|cellular detoxification of aldehyde
CC1G_00070	1611.57	1104.07	2119.07	1.91932	0.940598	0.00645989	0.0177175	44.0306	37.5662	34.5649	81.5045	52.1731	58.0955	GeneID:6013488		hypothetical protein
CC1G_00071	428.782	344.914	512.649	1.48631	0.571733	0.000612914	0.00228278	5.06742	5.06365	4.44263	5.73096	5.85139	6.60316	GeneID:6013489		hypothetical protein
CC1G_00072	1112.45	781.105	1443.79	1.8484	0.886274	2.37e-09	2.91e-08	71.6023	64.0413	68.2547	103.594	101.807	125.526	GeneID:6013490		hypothetical protein
CC1G_00073	438.885	437.68	440.091	1.00551	0.00792547	0.940482	0.978903	9.8995	9.07837	10.4044	7.35857	7.81589	10.259	GeneID:6013491	MYB3R3	MYB4R1	GO:0003700,GO:0005634,GO:0006974,GO:0008285,GO:0009723,GO:0009733,GO:0009751,GO:0009753,GO:0043565,GO:0045892	DNA-binding transcription factor activity|nucleus|cellular response to DNA damage stimulus|negative regulation of cell proliferation|response to ethylene|response to auxin|response to salicylic acid|response to jasmonic acid|sequence-specific DNA binding|negative regulation of transcription, DNA-templated
CC1G_00074	399.896	481.577	318.215	0.660777	-0.597764	0.000416906	0.0016163	21.6884	25.3665	22.7282	12.1466	12.7985	13.4496	GeneID:6013492		hypothetical protein
CC1G_00075	362.594	426.366	298.822	0.700859	-0.512805	0.00280151	0.00858132	24.9607	31.4607	26.5057	16.763	13.8249	16.4465	GeneID:6013493	fmn1	riboflavin kinase	GO:0005524,GO:0005634,GO:0005743,GO:0005829,GO:0008270,GO:0008531,GO:0009231,GO:0009398	ATP binding|nucleus|mitochondrial inner membrane|cytosol|zinc ion binding|riboflavin kinase activity|riboflavin biosynthetic process|FMN biosynthetic process	ko00740	Riboflavin metabolism
CC1G_00076	1163.85	1268.97	1058.74	0.834333	-0.261305	0.0805084	0.148864	96.824	105.5	117.677	73.9629	80.7556	80.0629	GeneID:6013494	mrps18	mitochondrial 37S ribosomal protein YmS18	GO:0000028,GO:0000462,GO:0003735,GO:0005737,GO:0005763,GO:0006412,GO:0032543,GO:0048027,GO:0070181	ribosomal small subunit assembly|maturation of SSU-rRNA from tricistronic rRNA transcript (SSU-rRNA, 5.8S rRNA, LSU-rRNA)|structural constituent of ribosome|cytoplasm|mitochondrial small ribosomal subunit|translation|mitochondrial translation|mRNA 5'-UTR binding|small ribosomal subunit rRNA binding	ko03010	Ribosome
CC1G_00077	4008.48	4648.87	3368.09	0.724497	-0.464949	0.000761957	0.00276001	1054.85	1110.17	1114.99	702.654	704.082	664.884	GeneID:6013495	QCR9	hypothetical protein	GO:0005750,GO:0006122,GO:0008121,GO:0009060,GO:0016021,GO:0034551	mitochondrial respiratory chain complex III|mitochondrial electron transport, ubiquinol to cytochrome c|ubiquinol-cytochrome-c reductase activity|aerobic respiration|integral component of membrane|mitochondrial respiratory chain complex III assembly	ko00190	Oxidative phosphorylation
CC1G_00078	586.593	580.784	592.402	1.02001	0.0285763	0.855897	0.922406	32.3233	33.0399	33.2941	28.4393	33.4949	31.679	GeneID:6013496	SPBC13G1.14c	hypothetical protein	GO:0000381,GO:0000398,GO:0003723,GO:0005634,GO:0005654,GO:0005681,GO:0005737,GO:0005829,GO:0008380,GO:0045292,GO:0061574	regulation of alternative mRNA splicing, via spliceosome|mRNA splicing, via spliceosome|RNA binding|nucleus|nucleoplasm|spliceosomal complex|cytoplasm|cytosol|RNA splicing|mRNA cis splicing, via spliceosome|ASAP complex
CC1G_00079	2414.26	1982.68	2845.83	1.43534	0.521393	0.000229079	0.000957647	22.712	25.2597	22.671	26.8484	28.0231	29.8194	GeneID:6013497	NCR1	vacuolar membrane protein	GO:0000329,GO:0006665,GO:0016021,GO:0046624	fungal-type vacuole membrane|sphingolipid metabolic process|integral component of membrane|sphingolipid transporter activity	ko04142	Lysosome
CC1G_00080	1172.2	1095.33	1249.06	1.14035	0.18948	0.237624	0.358695	23.0846	22.4154	27.0481	24.3359	27.4575	18.1345	GeneID:6013498	DPH1	diphthamide synthesis protein	GO:0005737,GO:0016740,GO:0017183	cytoplasm|transferase activity|peptidyl-diphthamide biosynthetic process from peptidyl-histidine
CC1G_00081	6657.77	4354.75	8960.78	2.0577	1.04103	0.00583552	0.0162171	71.2376	66.4208	58.6645	129.892	77.1603	143.737	GeneID:6013499	SCH9	AGC/Akt protein kinase	GO:0000329,GO:0001302,GO:0001324,GO:0004674,GO:0005524,GO:0005634,GO:0005737,GO:0006468,GO:0018105,GO:0032880,GO:0035556,GO:0043619,GO:0045943,GO:0045945,GO:0047484,GO:0060963,GO:0090153	fungal-type vacuole membrane|replicative cell aging|age-dependent response to oxidative stress involved in chronological cell aging|protein serine/threonine kinase activity|ATP binding|nucleus|cytoplasm|protein phosphorylation|peptidyl-serine phosphorylation|regulation of protein localization|intracellular signal transduction|regulation of transcription from RNA polymerase II promoter in response…
CC1G_00082	1549.97	1267.91	1832.02	1.44491	0.530977	0.0655739	0.124967	34.2614	37.2511	34.7942	39.7465	33.9056	57.6379	GeneID:6013500	AIM32	hypothetical protein
CC1G_00083	228.364	231.884	224.844	0.969639	-0.04448	0.829923	0.904035	11.7403	12.9108	14.1351	10.0823	9.79618	11.2828	GeneID:6013501	CC1G_00083	sirtuin 5	GO:0005739,GO:0008270,GO:0034979,GO:0036054,GO:0036055,GO:0070403	mitochondrion|zinc ion binding|NAD-dependent protein deacetylase activity|protein-malonyllysine demalonylase activity|protein-succinyllysine desuccinylase activity|NAD+ binding
CC1G_00084	943.117	1009.28	876.954	0.868892	-0.202752	0.182428	0.290535	96.9733	99.5927	100.014	70.3745	82.9313	79.01	GeneID:6013502		hypothetical protein
CC1G_00085	50.8163	59.908	41.7245	0.696476	-0.521855	0.0973956	0.173923	2.27606	2.60339	2.45996	1.45647	1.84652	0.771128	GeneID:6013503		hypothetical protein
CC1G_00086	1546.02	1514.5	1577.55	1.04163	0.0588459	0.712281	0.813217	58.5291	45.1384	52.5841	42.0059	41.0605	53.1555	GeneID:6013504	IBR3	acyl-CoA dehydrogenase	GO:0005777,GO:0006631,GO:0016627,GO:0048767,GO:0050660	peroxisome|fatty acid metabolic process|oxidoreductase activity, acting on the CH-CH group of donors|root hair elongation|flavin adenine dinucleotide binding	ko00071,ko00410,ko01200,ko00280,ko00640,ko01212	Fatty acid degradation|beta-Alanine metabolism|Carbon metabolism|Valine, leucine and isoleucine degradation|Propanoate metabolism|Fatty acid metabolism
CC1G_00087	7180.68	4062.24	10299.1	2.53533	1.34217	5.04e-22	2.68e-20	67.9035	53.73	54.0736	130.586	121.619	128.93	GeneID:6013505	acu-15	fungal specific transcription factor domain-containing protein	GO:0000981,GO:0003677,GO:0005634,GO:0006351,GO:0008270	DNA-binding transcription factor activity, RNA polymerase II-specific|DNA binding|nucleus|transcription, DNA-templated|zinc ion binding
CC1G_00089	1310.49	1118.52	1502.45	1.34324	0.425718	0.00384689	0.0112833	21.7669	23.4781	19.7476	24.8286	21.7003	26.3992	GeneID:6013507	IVY1	hypothetical protein	GO:0000329,GO:0005543,GO:0042144,GO:0042802	fungal-type vacuole membrane|phospholipid binding|vacuole fusion, non-autophagic|identical protein binding
CC1G_00090	904.866	963.132	846.599	0.879006	-0.186054	0.209299	0.324487	12.2141	13.8862	11.7797	9.58843	8.70671	9.18286	GeneID:6013508	msd1	aspartyl-tRNA synthetase	GO:0003676,GO:0004815,GO:0005524,GO:0005739,GO:0005759,GO:0070146	nucleic acid binding|aspartate-tRNA ligase activity|ATP binding|mitochondrion|mitochondrial matrix|mitochondrial aspartyl-tRNA aminoacylation	ko00970	Aminoacyl-tRNA biosynthesis
CC1G_00091	858.985	1069.21	648.76	0.606765	-0.72079	0.0248228	0.0557647	34.6142	65.1728	42.949	17.4174	26.5316	28.1634	GeneID:6013509		hypothetical protein
CC1G_00092	1462.57	1760.48	1164.65	0.661555	-0.596067	4.11e-05	0.0002074	42.3748	52.1171	47.953	23.9926	25.3203	27.2785	GeneID:6013510	rpc6	RNA polymerase III subunit Rpc34	GO:0003899,GO:0005634,GO:0005666,GO:0005829,GO:0006383	DNA-directed 5'-3' RNA polymerase activity|nucleus|RNA polymerase III complex|cytosol|transcription by RNA polymerase III	ko00230,ko00240,ko03020	Purine metabolism|Pyrimidine metabolism|RNA polymerase
CC1G_00093	169.986	168.739	171.232	1.01478	0.0211601	0.946633	0.983383	3.71079	4.08703	4.08262	4.36902	3.13403	3.45171	GeneID:6013511	pptA	hypothetical protein	GO:0000287,GO:0008897	magnesium ion binding|holo-[acyl-carrier-protein] synthase activity	ko00770	Pantothenate and CoA biosynthesis
CC1G_00094	248.068	351.361	144.775	0.412041	-1.27914	2.32e-11	3.93e-10	2.00788	2.19407	2.47469	1.63785	1.31427	0.967036	GeneID:6013512		hypothetical protein
CC1G_00095	1907.55	2138.81	1676.29	0.783748	-0.351537	0.013845	0.0339393	142.94	136.157	136.093	91.7331	95.0351	86.8224	GeneID:6013513	ncb2	TATA binding protein-associated phosphoprotein	GO:0000122,GO:0001047,GO:0003714,GO:0005634,GO:0005671,GO:0005829,GO:0006338,GO:0017025,GO:0017054,GO:0045898,GO:0045944,GO:0046982,GO:0051123	negative regulation of transcription by RNA polymerase II|core promoter binding|transcription corepressor activity|nucleus|Ada2/Gcn5/Ada3 transcription activator complex|cytosol|chromatin remodeling|TBP-class protein binding|negative cofactor 2 complex|regulation of RNA polymerase II transcriptional preinitiation complex assembly|positive regulation of transcription by RNA polymerase II|protein h…
CC1G_00096	3046.25	3785.63	2306.87	0.609375	-0.714598	3.25e-06	2.12e-05	98.4913	103.732	107.62	72.1806	64.3229	46.9884	GeneID:6013514	At4g30220	small nuclear riboprotein F	GO:0000387,GO:0000398,GO:0003723,GO:0005685,GO:0005732,GO:0071013	spliceosomal snRNP assembly|mRNA splicing, via spliceosome|RNA binding|U1 snRNP|small nucleolar ribonucleoprotein complex|catalytic step 2 spliceosome	ko03040	Spliceosome
CC1G_00097	1975.61	2127.58	1823.64	0.857143	-0.222391	0.117694	0.203376	47.6685	46.962	42.9661	48.1156	46.4351	43.357	GeneID:6013515		hypothetical protein
CC1G_00098	2925.65	4399.18	1452.13	0.330092	-1.59906	2.86e-23	1.75e-21	59.9475	79.6365	82.3186	19.1649	21.9885	16.8178	GeneID:6013516		hypothetical protein
CC1G_00099	842.102	1058.61	625.595	0.590959	-0.758869	6.57e-07	4.92e-06	14.4869	16.5196	17.1709	7.75917	8.92189	6.81906	GeneID:6013517	ERB1	WD repeat/BOP1NT protein	GO:0000463,GO:0000466,GO:0005654,GO:0030687,GO:0043021,GO:0070180,GO:0070545	maturation of LSU-rRNA from tricistronic rRNA transcript (SSU-rRNA, 5.8S rRNA, LSU-rRNA)|maturation of 5.8S rRNA from tricistronic rRNA transcript (SSU-rRNA, 5.8S rRNA, LSU-rRNA)|nucleoplasm|preribosome, large subunit precursor|ribonucleoprotein complex binding|large ribosomal subunit rRNA binding|PeBoW complex
CC1G_00100	1712.51	1900.31	1524.72	0.802354	-0.31769	0.0267694	0.0592986	54.2897	54.7883	57.2071	35.2497	40.7015	31.9367	GeneID:6013518	ARP4	brg1-associated factor b	GO:0005634,GO:0006281,GO:0006325	nucleus|DNA repair|chromatin organization
CC1G_00101	9971.17	9382.79	10559.6	1.12542	0.170462	0.215066	0.331199	207.846	220.625	203.657	202.925	206.851	214.637	GeneID:6013520		hypothetical protein
CC1G_00102	209.542	288.801	130.284	0.451121	-1.14842	6e-09	6.81e-08	25.8312	35.0689	37.8815	7.98066	11.0715	10.6075	GeneID:6013521		hypothetical protein
CC1G_00103	563.581	649.69	477.472	0.734922	-0.444336	0.00560639	0.0156619	39.865	42.0808	37.424	21.8384	23.4423	25.8302	GeneID:6013522	RBL12	hypothetical protein	GO:0004252,GO:0005739,GO:0016021,GO:0031966	serine-type endopeptidase activity|mitochondrion|integral component of membrane|mitochondrial membrane
CC1G_00104	2578	2152.09	3003.9	1.39581	0.481098	0.000647116	0.00239046	18.6413	19.6895	19.5813	23.6205	23.3559	21.745	GeneID:6013523	STU1	STU1	GO:0005634,GO:0005737,GO:0005819,GO:0005874,GO:0007049,GO:0051301	nucleus|cytoplasm|spindle|microtubule|cell cycle|cell division
CC1G_00105	356.538	446.388	266.688	0.597434	-0.743148	6.18e-05	0.000299467	1.56858	2.05569	2.03758	1.30461	0	1.39234	GeneID:6013524		selenoprotein W
CC1G_00106	388.743	390.702	386.784	0.989972	-0.0145403	0.971675	0.997227	12.9341	12.4424	17.1807	12.5989	16.1409	7.58469	GeneID:6013525	CRC1	thyroid receptor-interacting protein 13	GO:0005524,GO:0005634,GO:0005694,GO:0007131,GO:0042138,GO:0051598	ATP binding|nucleus|chromosome|reciprocal meiotic recombination|meiotic DNA double-strand break formation|meiotic recombination checkpoint
CC1G_00107	1299.04	1278.98	1319.1	1.03137	0.044562	0.756522	0.847413	23.5211	28.9202	29.4747	21.891	26.1965	25.221	GeneID:6013526		hypothetical protein
CC1G_00108	2506.34	3030.91	1981.78	0.653858	-0.612952	1.24e-05	7.13e-05	691.986	737.599	739.108	417.573	434.058	382.022	GeneID:6013527	smg1	hypothetical protein	GO:0000387,GO:0000395,GO:0000398,GO:0003723,GO:0005634,GO:0005682,GO:0005685,GO:0005686,GO:0005687,GO:0005689,GO:0005829,GO:0034719,GO:0043186,GO:0046540,GO:0071004,GO:0071013,GO:0071014	spliceosomal snRNP assembly|mRNA 5'-splice site recognition|mRNA splicing, via spliceosome|RNA binding|nucleus|U5 snRNP|U1 snRNP|U2 snRNP|U4 snRNP|U12-type spliceosomal complex|cytosol|SMN-Sm protein complex|P granule|U4/U6 x U5 tri-snRNP complex|U2-type prespliceosome|catalytic step 2 spliceosome|post-mRNA release spliceosomal complex	ko03040	Spliceosome
CC1G_00109	754.525	803.71	705.339	0.877604	-0.188358	0.212243	0.328012	13.9757	17.0511	14.9146	11.6523	11.4506	11.8552	GeneID:6013528		hypothetical protein
CC1G_00110	1364.28	1411.55	1317.01	0.933023	-0.100016	0.492362	0.625005	36.7471	38.1908	37.3213	29.893	27.9244	29.859	GeneID:6013529	MDM10	MDM10	GO:0000002,GO:0031307,GO:0032865,GO:0045040,GO:0070096,GO:1990456	mitochondrial genome maintenance|integral component of mitochondrial outer membrane|ERMES complex|protein import into mitochondrial outer membrane|mitochondrial outer membrane translocase complex assembly|mitochondrion-endoplasmic reticulum membrane tethering	ko04139	Regulation of mitophagy - yeast
CC1G_00111	426.897	503.04	350.755	0.69727	-0.52021	0.00186843	0.0060648	13.603	6.98332	14.5154	9.34091	6.88048	6.46109	GeneID:6013530		hypothetical protein
CC1G_00112	514.724	526.696	502.752	0.95454	-0.0671224	0.746131	0.838657	11.6004	8.7931	8.83521	8.19516	6.99524	8.28725	GeneID:6013531	GSO2	TKL/TKL-ccin protein kinase
CC1G_00113	185.503	203.494	167.511	0.823172	-0.280733	0.161875	0.263226	37.3115	47.8347	55.0581	30.2347	36.1551	29.2963	GeneID:6013532	PKR1	hypothetical protein	GO:0030176,GO:0070072	integral component of endoplasmic reticulum membrane|vacuolar proton-transporting V-type ATPase complex assembly
CC1G_00114	711.306	826.231	596.381	0.721809	-0.47031	0.00235415	0.00738232	50.9696	56.7451	63.1978	35.3027	40.6243	30.948	GeneID:6013533	PSF3	hypothetical protein	GO:0005634,GO:0006260	nucleus|DNA replication
CC1G_00118	1254.72	1306.18	1203.27	0.921213	-0.118394	0.422722	0.560211	98.7968	95.502	105.119	73.687	86.0296	71.3736	GeneID:6013537	SPAC17A5.08	ER-to-Golgi transporter	GO:0005783,GO:0005789,GO:0005793,GO:0005794,GO:0006621,GO:0006886,GO:0006888,GO:0007030,GO:0016021,GO:0030134	endoplasmic reticulum|endoplasmic reticulum membrane|endoplasmic reticulum-Golgi intermediate compartment|Golgi apparatus|protein retention in ER lumen|intracellular protein transport|ER to Golgi vesicle-mediated transport|Golgi organization|integral component of membrane|COPII-coated ER to Golgi transport vesicle
CC1G_00119	974.93	962.459	987.402	1.02592	0.0369122	0.801978	0.883424	38.2443	42.5331	43.748	32.8543	38.4089	30.8282	GeneID:6013538	LYC1	hypothetical protein	GO:0004468,GO:0019473	lysine N-acetyltransferase activity, acting on acetyl phosphate as donor|L-lysine catabolic process to glutarate, by acetylation
CC1G_00120	7848.24	7925.55	7770.93	0.980491	-0.0284241	0.829242	0.90346	287.487	294.938	271.325	236.082	248.301	235.21	GeneID:6013539	GVP36	cytoplasmic protein	GO:0006897,GO:0007033,GO:0030173,GO:0030950	endocytosis|vacuole organization|integral component of Golgi membrane|establishment or maintenance of actin cytoskeleton polarity
CC1G_00121	1380.4	1078.68	1682.13	1.55943	0.641021	1.04e-05	6.05e-05	29.6957	30.1326	31.454	38.5317	35.8179	41.7386	GeneID:6013540	FUM15	hypothetical protein	GO:0004497,GO:0005506,GO:0016705,GO:0020037	monooxygenase activity|iron ion binding|oxidoreductase activity, acting on paired donors, with incorporation or reduction of molecular oxygen|heme binding
CC1G_00122	4466.2	3550.09	5382.3	1.5161	0.600365	0.0193163	0.0450483	87.5698	92.8079	88.9563	109.637	83.0722	130.174	GeneID:6013541	FUM15	cytochrome P450	GO:0004497,GO:0005506,GO:0016705,GO:0020037	monooxygenase activity|iron ion binding|oxidoreductase activity, acting on paired donors, with incorporation or reduction of molecular oxygen|heme binding
CC1G_00123	3318.73	1535.16	5102.3	3.32362	1.73275	3.58e-15	9.97e-14	28.1868	27.3355	27.4142	74.917	60.7862	84.0399	GeneID:6013542	Os10g0370000	hypothetical protein	GO:0004721,GO:0046872	phosphoprotein phosphatase activity|metal ion binding
CC1G_00124	3526.3	4073.57	2979.03	0.731306	-0.451452	0.0011852	0.00408287	43.3833	50.4173	55.5206	29.8384	37.2568	27.0219	GeneID:6013543	VAS1	valine-tRNA ligase	GO:0002161,GO:0004832,GO:0005524,GO:0005737,GO:0005739,GO:0005829,GO:0006438	aminoacyl-tRNA editing activity|valine-tRNA ligase activity|ATP binding|cytoplasm|mitochondrion|cytosol|valyl-tRNA aminoacylation	ko00970	Aminoacyl-tRNA biosynthesis
CC1G_00125	1452.36	1407.71	1497.01	1.06343	0.0887294	0.55506	0.683611	122.404	144.976	132.453	101.822	126.681	108.35	GeneID:6013544	dut-1	dUTP pyrophosphatase	GO:0000287,GO:0004170,GO:0006226,GO:0046081	magnesium ion binding|dUTP diphosphatase activity|dUMP biosynthetic process|dUTP catabolic process	ko00240	Pyrimidine metabolism
CC1G_00126	478.836	506.874	450.799	0.88937	-0.169144	0.312575	0.445148	58.8294	55.734	61.5209	44.0179	47.5335	44.1179	GeneID:6013545		hypothetical protein
CC1G_00127	553.218	560.084	546.351	0.97548	-0.0358154	0.825032	0.900005	108.878	134.123	150.959	99.3829	132.13	103.462	GeneID:6013546		hypothetical protein
CC1G_00128	70.18	53.6843	86.6757	1.61454	0.691127	0.0329345	0.070406	1.19462	2.68043	1.89385	3.09111	1.85444	2.08064	GeneID:6013547	SMAC_06893	metalloprotease	GO:0005576,GO:0008237,GO:0046872	extracellular region|metallopeptidase activity|metal ion binding
CC1G_00129	1286.9	1431.72	1142.08	0.7977	-0.326082	0.0246776	0.0554703	31.2342	33.6197	32.6178	24.7893	23.5302	20.9024	GeneID:6013548	GUP1	glycerol transporter	GO:0005783,GO:0005886,GO:0006506,GO:0008374,GO:0015293,GO:0015793,GO:0016020,GO:0016021,GO:0019563	endoplasmic reticulum|plasma membrane|GPI anchor biosynthetic process|O-acyltransferase activity|symporter activity|glycerol transport|membrane|integral component of membrane|glycerol catabolic process
CC1G_00130	1249.69	1296.21	1203.18	0.92823	-0.107446	0.46289	0.598911	28.0874	27.0734	25.4971	19.7487	21.3253	21.9615	GeneID:6013549	ACB1	hypothetical protein	GO:0000062,GO:0001300,GO:0005576,GO:0008289,GO:0036042,GO:0042761	fatty-acyl-CoA binding|chronological cell aging|extracellular region|lipid binding|long-chain fatty acyl-CoA binding|very long-chain fatty acid biosynthetic process
CC1G_00131	4411.16	3787.08	5035.24	1.32958	0.410975	0.00295285	0.00897469	146.791	150.787	167.263	177.726	178.452	161.742	GeneID:6013550	FLD1	class III ADH enzyme	GO:0006069,GO:0008270,GO:0051903	ethanol oxidation|zinc ion binding|S-(hydroxymethyl)glutathione dehydrogenase activity	ko00982,ko00980,ko00680,ko01220,ko00071,ko00626,ko00350,ko01200,ko00830,ko00625,ko00010	Drug metabolism - cytochrome P450|Metabolism of xenobiotics by cytochrome P450|Methane metabolism|Degradation of aromatic compounds|Fatty acid degradation|Naphthalene degradation|Tyrosine metabolism|Carbon metabolism|Retinol metabolism|Chloroalkane and chloroalkene degradation|Glycolysis / Gluconeogenesis
CC1G_00134	588.586	578.746	598.427	1.03401	0.0482465	0.759265	0.849221	12.593	16.2197	18.4935	13.762	14.8488	15.1462	GeneID:6013553	COX15	electron transfer protein 1	GO:0005743,GO:0006784,GO:0008535,GO:0016021,GO:0016627,GO:0016653,GO:0022900,GO:1902600	mitochondrial inner membrane|heme a biosynthetic process|respiratory chain complex IV assembly|integral component of membrane|oxidoreductase activity, acting on the CH-CH group of donors|oxidoreductase activity, acting on NAD(P)H, heme protein as acceptor|electron transport chain|proton transmembrane transport	ko00190,ko02020,ko00860	Oxidative phosphorylation|Two-component system|Porphyrin and chlorophyll metabolism
CC1G_00135	585.383	544.744	626.021	1.1492	0.200634	0.209563	0.32481	52.6071	61.1591	59.8594	51.7056	68.4441	48.2703	GeneID:6013554	SPCC4B3.11c	hypothetical protein	GO:0005739,GO:0106035	mitochondrion|protein maturation by [4Fe-4S] cluster transfer
CC1G_00136	157.848	134.75	180.946	1.34283	0.425278	0.0418002	0.0860847	2.23805	2.9232	2.74578	2.43853	2.83985	4.12592	GeneID:6013555		hypothetical protein
CC1G_00137	542.347	763.366	321.327	0.420934	-1.24833	3.13e-07	2.5e-06	22.2929	30.2671	32.8608	10.6686	14.5591	8.09185	GeneID:6013556	EFM6	hypothetical protein	GO:0005737,GO:0008757,GO:0016279	cytoplasm|S-adenosylmethionine-dependent methyltransferase activity|protein-lysine N-methyltransferase activity
CC1G_00138	9970.36	7592.59	12348.1	1.62634	0.701628	2.99e-07	2.4e-06	196.333	184.549	204.421	294.705	279.529	260.351	GeneID:6013557	CRP1	hypothetical protein	GO:0003677	DNA binding
CC1G_00139	1218.22	1129.49	1306.96	1.15713	0.210548	0.146135	0.242602	29.4359	29.9909	29.7467	27.689	28.129	33.9088	GeneID:6013558		hypothetical protein
CC1G_00143	809.514	624.981	994.047	1.59052	0.669501	1.24e-05	7.14e-05	26.2457	22.1075	22.466	25.3768	28.1676	21.3155	GeneID:6013562		hypothetical protein
CC1G_00145	3920.88	3020.25	4821.51	1.5964	0.674819	1.12e-06	8.01e-06	21.5706	20.8745	22.365	28.0952	28.8106	32.5586	GeneID:6013564	FH3	hypothetical protein	GO:0004721	phosphoprotein phosphatase activity
CC1G_00146	7557	6748.98	8365.02	1.23945	0.309699	0.0338808	0.0720749	241.452	203.886	250.685	251.643	275.777	209.813	GeneID:6013565	TUB-1B	alpha tubulin	GO:0003924,GO:0005200,GO:0005525,GO:0005737,GO:0005874,GO:0007017	GTPase activity|structural constituent of cytoskeleton|GTP binding|cytoplasm|microtubule|microtubule-based process	ko04540,ko04210,ko04145	Gap junction|Apoptosis|Phagosome
CC1G_00147	679.362	719.9	638.824	0.887379	-0.172378	0.337848	0.47204	48.9693	39.688	52.4588	36.614	40.8975	26.8315	GeneID:6013566	GPP1	phosphatase	GO:0000121,GO:0005634,GO:0005737,GO:0006071,GO:0006114,GO:0006970,GO:0046872	glycerol-1-phosphatase activity|nucleus|cytoplasm|glycerol metabolic process|glycerol biosynthetic process|response to osmotic stress|metal ion binding
CC1G_00148	1413.19	1579.96	1246.41	0.788885	-0.342113	0.0176043	0.0416511	23.9314	26.0355	23.6042	16.0822	15.4177	15.9732	GeneID:6013567	sec15	rsec15	GO:0000145,GO:0006886,GO:0006887,GO:0006893,GO:0006904,GO:0016020,GO:0090522	exocyst|intracellular protein transport|exocytosis|Golgi to plasma membrane transport|vesicle docking involved in exocytosis|membrane|vesicle tethering involved in exocytosis
CC1G_00149	13231.9	11964.8	14499	1.2118	0.277151	0.0420813	0.086512	741.876	705.025	763.088	780.446	819.362	709.406	GeneID:6013568	arf1	ADP-ribosylation factor Arf1	GO:0003924,GO:0005525,GO:0005737,GO:0005794,GO:0005886,GO:0006886,GO:0006888,GO:0006893,GO:0016192	GTPase activity|GTP binding|cytoplasm|Golgi apparatus|plasma membrane|intracellular protein transport|ER to Golgi vesicle-mediated transport|Golgi to plasma membrane transport|vesicle-mediated transport	ko04072,ko04144	Phospholipase D signaling pathway|Endocytosis
CC1G_00150	473.353	608.239	338.467	0.556471	-0.845623	3.3e-07	2.63e-06	21.6023	22.9769	22.0877	7.97301	10.9952	10.0014	GeneID:6013569		chromate transporter
CC1G_00151	3045.82	3071.96	3019.67	0.98298	-0.0247666	0.865801	0.930445	142.424	163.02	120.889	144.734	116.823	123.586	GeneID:6013570		hypothetical protein
CC1G_00152	142.581	71.1689	213.992	3.00682	1.58824	1.44e-12	2.91e-11	4.41218	5.40472	3.30189	11.8915	8.48339	12.2108	GeneID:6013571		hypothetical protein
CC1G_00153	747.435	877.909	616.961	0.702762	-0.508893	0.00100183	0.00351507	29.5902	30.5296	29.3077	16.8795	19.3487	17.5823	GeneID:6013572		hypothetical protein
CC1G_00154	385.907	432.357	339.456	0.785129	-0.348999	0.0421282	0.0865722	11.9328	13.5678	15.4036	8.21967	9.37478	9.96171	GeneID:6013573		hypothetical protein
CC1G_00155	611.482	660.358	562.606	0.851971	-0.231123	0.140446	0.234682	33.4219	35.6843	30.1612	25.819	22.2035	28.1064	GeneID:6013574		hypothetical protein
CC1G_00156	10193.4	9638.28	10748.5	1.11519	0.157288	0.252628	0.376315	575.091	559.433	547.215	558.176	557.646	537.282	GeneID:6013575		hypothetical protein
CC1G_00157	33.9536	14.4444	53.4627	3.70129	1.88803	0.00657825	0.018017	0.732411	0.185284	0.664797	1.39525	2.33404	0.756377	GeneID:6013576		hypothetical protein
CC1G_00158	5992.58	4503.27	7481.89	1.66144	0.732431	5.32e-05	0.000261701	235.145	161.407	191.117	303.228	307.18	230.847	GeneID:6013577	AFUA_3G00880	hypothetical protein	GO:0005886,GO:0031225	plasma membrane|anchored component of membrane
CC1G_00159	277.906	311.827	243.985	0.782437	-0.353954	0.0903761	0.163526	8.1849	11.325	10.1532	5.0324	7.25971	7.19986	GeneID:6013578		chromate ion transporter
CC1G_00160	1316.15	1502	1130.3	0.752529	-0.410182	0.00528852	0.0148836	79.6253	74.6706	81.9801	51.7753	51.9543	48.4286	GeneID:6013579	BNA6	nicotinate-nucleotide diphosphorylase	GO:0004514,GO:0005634,GO:0005737,GO:0009435,GO:0034213,GO:0034354	nicotinate-nucleotide diphosphorylase (carboxylating) activity|nucleus|cytoplasm|NAD biosynthetic process|quinolinate catabolic process|'de novo' NAD biosynthetic process from tryptophan	ko00760	Nicotinate and nicotinamide metabolism
CC1G_00163	418.202	422.019	414.385	0.98191	-0.0263371	0.843804	0.914322	8.94315	13.1228	10.6789	9.7627	9.07534	8.70165	GeneID:6013582		hypothetical protein
CC1G_00164	1438.49	1662.7	1214.27	0.730299	-0.453441	0.00189458	0.00613102	47.3563	45.5591	50.8419	29.4152	30.3722	32.0045	GeneID:6013583	fer4	enoyl-CoA hydratase/isomerase	GO:0004300,GO:0005739,GO:0006635,GO:0009405,GO:0016853	enoyl-CoA hydratase activity|mitochondrion|fatty acid beta-oxidation|pathogenesis|isomerase activity	ko00280	Valine, leucine and isoleucine degradation
CC1G_00165	1914.76	2189.44	1640.08	0.749086	-0.416797	0.00353355	0.010474	23.6698	24.6304	26.8945	15.6929	17.4739	14.0345	GeneID:6013584	SEC10	exocyst complex component protein	GO:0000145,GO:0006887,GO:0006893,GO:0015031,GO:0048278,GO:0090522	exocyst|exocytosis|Golgi to plasma membrane transport|protein transport|vesicle docking|vesicle tethering involved in exocytosis
CC1G_00166	376.628	444.41	308.846	0.694957	-0.525004	0.00233499	0.00733989	8.26347	9.20798	10.0849	4.64287	6.6604	5.26364	GeneID:6013585	rix1	hypothetical protein	GO:0000775,GO:0005634,GO:0005720,GO:0006364,GO:0030702,GO:0097344	chromosome, centromeric region|nucleus|nuclear heterochromatin|rRNA processing|chromatin silencing at centromere|Rix1 complex
CC1G_00167	127.09	154.236	99.9445	0.647997	-0.625941	0.00724305	0.0195866	13.6731	13.3945	13.02	4.91684	8.29916	8.10128	GeneID:6013586		hypothetical protein
CC1G_00168	894.926	1014.93	774.919	0.763518	-0.389267	0.0103124	0.0264671	34.9704	32.6271	34.5765	22.3357	26.7641	19.9729	GeneID:6013587		hypothetical protein
CC1G_00171	863.622	843.08	884.164	1.04873	0.0686441	0.649073	0.765067	35.3629	32.2512	32.9486	31.8858	33.7789	27.0717	GeneID:6013590		hypothetical protein
CC1G_00172	5584.91	5288.73	5881.09	1.112	0.153162	0.270959	0.397472	197.051	223.086	198.468	193.257	201.26	223.956	GeneID:6013591		hypothetical protein
CC1G_00173	1687.74	1522.31	1853.16	1.21734	0.283731	0.046403	0.0939012	195.042	202.618	210.235	205.35	204.575	230.226	GeneID:6013592	At5g12190	pre-mRNA branch site protein p14	GO:0000398,GO:0003723,GO:0005686,GO:0005689,GO:0071013	mRNA splicing, via spliceosome|RNA binding|U2 snRNP|U12-type spliceosomal complex|catalytic step 2 spliceosome	ko03040	Spliceosome
CC1G_00174	59.4145	63.0641	55.7649	0.884258	-0.17746	0.55689	0.685066	0	0	0	0	0	0	GeneID:6013593		hypothetical protein
CC1G_00176	4664.53	4945.56	4383.5	0.886351	-0.17405	0.203532	0.317305	155.752	154.644	141.374	117.183	120.08	113.734	GeneID:6013595	FAL1	ATP-dependent RNA helicase FAL1	GO:0000462,GO:0003723,GO:0004386,GO:0005524,GO:0005730,GO:0030688,GO:0097078	maturation of SSU-rRNA from tricistronic rRNA transcript (SSU-rRNA, 5.8S rRNA, LSU-rRNA)|RNA binding|helicase activity|ATP binding|nucleolus|preribosome, small subunit precursor|FAL1-SGD1 complex	ko03040,ko03015,ko03013	Spliceosome|mRNA surveillance pathway|RNA transport
CC1G_00177	2631.9	2486.71	2777.09	1.11677	0.159337	0.259326	0.383859	53.4807	53.7017	46.6441	48.1078	53.9875	52.5487	GeneID:6013596	sap61	RNA splicing factor PRP9	GO:0000398,GO:0003723,GO:0005634,GO:0005681,GO:0005686,GO:0005829,GO:0008270,GO:0045292,GO:0071004	mRNA splicing, via spliceosome|RNA binding|nucleus|spliceosomal complex|U2 snRNP|cytosol|zinc ion binding|mRNA cis splicing, via spliceosome|U2-type prespliceosome	ko03040	Spliceosome
CC1G_00178	2621.43	3009.99	2232.87	0.74182	-0.430858	0.00221935	0.00701768	26.2059	28.359	28.3292	16.6047	19.1591	15.3192	GeneID:6013597	syj1	phosphatidylinositol phosphate phosphatase	GO:0004438,GO:0004439,GO:0005509,GO:0005737,GO:0005829,GO:0009405,GO:0015031,GO:0016020,GO:0030479,GO:0030487,GO:0031505,GO:0032153,GO:0034485,GO:0036244,GO:0043812,GO:0043813,GO:0046855,GO:0046856,GO:0048017,GO:0051286,GO:0052658,GO:0052659,GO:1990640,GO:1990648,GO:1990649,GO:1990650,GO:1990651	phosphatidylinositol-3-phosphatase activity|phosphatidylinositol-4,5-bisphosphate 5-phosphatase activity|calcium ion binding|cytoplasm|cytosol|pathogenesis|protein transport|membrane|actin cortical patch|inositol-4,5-bisphosphate 5-phosphatase activity|fungal-type cell wall organization|cell division site|phosphatidylinositol-3,4,5-trisphosphate 5-phosphatase activity|cellular response to neutral…	ko00562,ko04070	Inositol phosphate metabolism|Phosphatidylinositol signaling system
CC1G_00179	2060.66	1939.45	2181.87	1.12499	0.169918	0.223605	0.341085	101.243	80.3095	95.5091	85.5643	94.9732	88.9807	GeneID:6013598	did2	vacuolar protein sorting protein 46	GO:0000815,GO:0000920,GO:0005770,GO:0005771,GO:0006623,GO:0015031,GO:0032509,GO:0032511,GO:0043162,GO:0045324	ESCRT III complex|septum digestion after cytokinesis|late endosome|multivesicular body|protein targeting to vacuole|protein transport|endosome transport via multivesicular body sorting pathway|late endosome to vacuole transport via multivesicular body sorting pathway|ubiquitin-dependent protein catabolic process via the multivesicular body sorting pathway|late endosome to vacuole transport	ko04144	Endocytosis
CC1G_00180	1687.13	1648.62	1725.64	1.04672	0.0658768	0.64479	0.761012	22.8085	23.6628	24.3628	20.8371	21.1733	21.4961	GeneID:6013599		hypothetical protein
CC1G_00181	1402.4	1438.15	1366.64	0.950272	-0.0735871	0.624445	0.743951	32.6977	40.2289	46.2715	30.9569	32.2197	35.0807	GeneID:6013600	CysA	homoserine O-acetyltransferase	GO:0005739,GO:0016747,GO:0019344	mitochondrion|transferase activity, transferring acyl groups other than amino-acyl groups|cysteine biosynthetic process	ko00270	Cysteine and methionine metabolism
CC1G_00182	1509.95	1325.81	1694.1	1.27778	0.353645	0.0135616	0.0333142	81.0753	67.6389	70.1821	76.0072	73.991	87.8078	GeneID:6013601	VPS60-2	HSPC177	GO:0007034,GO:0015031,GO:0032585	vacuolar transport|protein transport|multivesicular body membrane	ko04144	Endocytosis
CC1G_00183	377.484	427.302	327.666	0.766826	-0.38303	0.0285102	0.0624132	23.1042	18.0187	23.6738	12.7183	13.4769	15.9218	GeneID:6013602		hypothetical protein
CC1G_00184	129.739	84.6381	174.839	2.06573	1.04665	0.0264963	0.0588267	2.56021	6.05947	6.89281	8.31227	7.07336	13.4287	GeneID:6013603		hypothetical protein
CC1G_00185	870.499	950.37	790.628	0.831917	-0.265489	0.0798305	0.147913	12.0124	13.1494	11.7145	8.06096	9.09913	8.3199	GeneID:6013604		hypothetical protein
CC1G_00186	1187.83	1369	1006.66	0.735324	-0.443549	0.00254634	0.00791528	34.2123	35.2426	35.5927	21.9911	22.2983	17.2869	GeneID:6013605	VPS52	hypothetical protein	GO:0000139,GO:0000938,GO:0005794,GO:0005829,GO:0006896,GO:0009860,GO:0010008,GO:0012505,GO:0015031,GO:0017137,GO:0019905,GO:0019953,GO:0032456,GO:0042147	Golgi membrane|GARP complex|Golgi apparatus|cytosol|Golgi to vacuole transport|pollen tube growth|endosome membrane|endomembrane system|protein transport|Rab GTPase binding|syntaxin binding|sexual reproduction|endocytic recycling|retrograde transport, endosome to Golgi
CC1G_00187	1674.02	1852.44	1495.6	0.807368	-0.308702	0.03096	0.0668666	84.3681	89.1396	74.6078	54.9851	56.2893	61.862	GeneID:6013606	THO7B	hypothetical protein	GO:0000347,GO:0000445,GO:0003723,GO:0006397,GO:0006406,GO:0008380	THO complex|THO complex part of transcription export complex|RNA binding|mRNA processing|mRNA export from nucleus|RNA splicing	ko03013	RNA transport
CC1G_00189	2472.33	2073.14	2871.52	1.3851	0.469992	0.000874418	0.00310701	40.1568	42.7271	38.1017	44.9919	47.6706	50.3487	GeneID:6013609	vps17	vacuolar protein sorting-associated protein vps17	GO:0005628,GO:0005634,GO:0005768,GO:0005829,GO:0006886,GO:0016192,GO:0030904,GO:0030905,GO:0032120,GO:0032266,GO:0035091,GO:0042147	prospore membrane|nucleus|endosome|cytosol|intracellular protein transport|vesicle-mediated transport|retromer complex|retromer, tubulation complex|ascospore-type prospore membrane assembly|phosphatidylinositol-3-phosphate binding|phosphatidylinositol binding|retrograde transport, endosome to Golgi
CC1G_00190	8265.68	6927.67	9603.69	1.38628	0.47122	0.000582907	0.0021814	203.112	212.56	202.558	233.636	246.61	258.684	GeneID:6013610	btgC	glucan 1,3 beta-glucosidase	GO:0000272,GO:0005886,GO:0016021,GO:0042973,GO:0071555	polysaccharide catabolic process|plasma membrane|integral component of membrane|glucan endo-1,3-beta-D-glucosidase activity|cell wall organization
CC1G_00191	457.97	667.065	248.875	0.37309	-1.4224	5.91e-12	1.1e-10	20.6872	20.6147	20.4859	3.58234	6.76975	9.2959	GeneID:6013611	rib1	cyclohydrolase	GO:0003935,GO:0005525,GO:0005634,GO:0005829,GO:0008686,GO:0009231,GO:0019238	GTP cyclohydrolase II activity|GTP binding|nucleus|cytosol|3,4-dihydroxy-2-butanone-4-phosphate synthase activity|riboflavin biosynthetic process|cyclohydrolase activity	ko02024,ko00740	Quorum sensing|Riboflavin metabolism
CC1G_00192	302.607	354.024	251.19	0.709528	-0.495069	0.00551533	0.015438	5.67918	6.56155	6.18409	3.82277	4.12368	3.98533	GeneID:6013612		hypothetical protein
CC1G_00193	661.152	835.059	487.246	0.583486	-0.777229	6.67e-07	4.99e-06	7.9615	9.36833	7.56466	3.72499	4.12221	3.72772	GeneID:6013613	ARB_02390	vacuolar protein sorting-associated protein 70	GO:0004180,GO:0005576,GO:0008237,GO:0046872	carboxypeptidase activity|extracellular region|metallopeptidase activity|metal ion binding
CC1G_00194	301.767	424.069	179.466	0.423199	-1.24059	8.12e-12	1.48e-10	13.393	16.3261	13.2131	4.33148	5.4036	3.97826	GeneID:6013614		glycoprotein
CC1G_00195	251.554	281.406	221.702	0.787835	-0.344034	0.267404	0.393387	4.35064	8.57738	5.55849	4.11957	4.88669	3.76822	GeneID:6013615		hypothetical protein
CC1G_00196	3559.68	3987.73	3131.64	0.785319	-0.348648	0.0115596	0.0290622	183.465	223.782	193.446	125.364	133.842	132.654	GeneID:6013616	RPN11	multidrug resistance protein	GO:0000502,GO:0004843,GO:0005634,GO:0005829,GO:0008237,GO:0008541,GO:0009651,GO:0016579,GO:0030163,GO:0043161,GO:0046872,GO:0061578,GO:0070628	proteasome complex|thiol-dependent ubiquitin-specific protease activity|nucleus|cytosol|metallopeptidase activity|proteasome regulatory particle, lid subcomplex|response to salt stress|protein deubiquitination|protein catabolic process|proteasome-mediated ubiquitin-dependent protein catabolic process|metal ion binding|Lys63-specific deubiquitinase activity|proteasome binding	ko03050	Proteasome
CC1G_00197	1264.3	1449.53	1079.06	0.744422	-0.425807	0.00345399	0.0102689	154.505	157.523	137.463	92.5351	100.087	92.6894	GeneID:6013617	rsm18	hypothetical protein	GO:0003735,GO:0005739,GO:0005763,GO:0032543,GO:0070181	structural constituent of ribosome|mitochondrion|mitochondrial small ribosomal subunit|mitochondrial translation|small ribosomal subunit rRNA binding	ko03010	Ribosome
CC1G_00199	1205.57	1432.43	978.711	0.683254	-0.549507	0.000185313	0.000794188	20.1963	23.2142	20.0376	11.4537	13.9354	12.5322	GeneID:6013619		hypothetical protein
CC1G_00200	299.133	190.076	408.191	2.14752	1.10267	0.000225868	0.000945907	8.92978	5.77616	7.09682	12.7937	10.6974	17.5928	GeneID:6013620	rnr-2	ribonucleotide reductase small subunit	GO:0005634,GO:0005971,GO:0006240,GO:0006260,GO:0008198,GO:0008270,GO:0046704,GO:0046982,GO:0051063	nucleus|ribonucleoside-diphosphate reductase complex|dCDP biosynthetic process|DNA replication|ferrous iron binding|zinc ion binding|CDP metabolic process|protein heterodimerization activity|CDP reductase activity	ko00230,ko00480,ko00240,ko04115	Purine metabolism|Glutathione metabolism|Pyrimidine metabolism|p53 signaling pathway
CC1G_00201	12018.4	11518.5	12518.4	1.08681	0.120099	0.564396	0.692135	468.414	389.305	369.262	438.702	406.258	300.785	GeneID:6013621	rnr-2	ribonucleotide reductase small subunit	GO:0005634,GO:0005971,GO:0006240,GO:0006260,GO:0008198,GO:0008270,GO:0046704,GO:0046982,GO:0051063	nucleus|ribonucleoside-diphosphate reductase complex|dCDP biosynthetic process|DNA replication|ferrous iron binding|zinc ion binding|CDP metabolic process|protein heterodimerization activity|CDP reductase activity	ko00230,ko00480,ko00240,ko04115	Purine metabolism|Glutathione metabolism|Pyrimidine metabolism|p53 signaling pathway
CC1G_00202	782.819	1153.7	411.937	0.357057	-1.48577	9.72e-18	3.49e-16	27.3191	25.2685	23.6459	6.21971	7.86709	10.2367	GeneID:6013622		hypothetical protein
CC1G_00203	1051.34	1042.43	1060.25	1.0171	0.0244583	0.87291	0.935492	36.4096	39.9108	38.4412	29.046	29.4003	30.9327	GeneID:6013623	ALG8	dolichyl pyrophosphate Glc1Man9GlcNAc2 alpha-1,3-glucosyltransferase	GO:0005789,GO:0006486,GO:0016021,GO:0016758	endoplasmic reticulum membrane|protein glycosylation|integral component of membrane|transferase activity, transferring hexosyl groups	ko00510	N-Glycan biosynthesis
CC1G_00206	5446.01	5166.07	5725.96	1.10838	0.148451	0.277757	0.405872	137.558	142.925	148.857	134.43	135.19	143.919	GeneID:6013626	YJR054W	vacuole protein	GO:0005774,GO:0005887,GO:0005937,GO:0015079,GO:0071805	vacuolar membrane|integral component of plasma membrane|mating projection|potassium ion transmembrane transporter activity|potassium ion transmembrane transport
CC1G_00207	1283.89	1321.66	1246.12	0.942847	-0.0849042	0.546646	0.675302	43.52	48.8317	45.1126	32.0515	33.6813	34.5036	GeneID:6013627	VTI1	t-SNARE VTI1	GO:0000149,GO:0005484,GO:0005789,GO:0005794,GO:0005829,GO:0006623,GO:0006888,GO:0006891,GO:0006896,GO:0006906,GO:0012507,GO:0016236,GO:0030173,GO:0031201,GO:0031902,GO:0042144,GO:0042147,GO:0048280	SNARE binding|SNAP receptor activity|endoplasmic reticulum membrane|Golgi apparatus|cytosol|protein targeting to vacuole|ER to Golgi vesicle-mediated transport|intra-Golgi vesicle-mediated transport|Golgi to vacuole transport|vesicle fusion|ER to Golgi transport vesicle membrane|macroautophagy|integral component of Golgi membrane|SNARE complex|late endosome membrane|vacuole fusion, non-autophagic…	ko04130	SNARE interactions in vesicular transport
CC1G_00208	854.726	852.992	856.46	1.00407	0.00585351	0.970113	0.996321	31.1953	38.8263	37.6286	29.0352	29.2589	33.6	GeneID:6013628	SPBC1711.03	hypothetical protein	GO:0005829,GO:0034975,GO:0072546	cytosol|protein folding in endoplasmic reticulum|ER membrane protein complex
CC1G_00209	2251.61	2515.85	1987.37	0.789939	-0.340186	0.0153768	0.0370678	95.7335	100.785	98.0357	71.1003	67.2469	55.5886	GeneID:6013629	ncs1	neuronal calcium sensor 1	GO:0005509,GO:0005634,GO:0005737,GO:0005829,GO:0005886,GO:0030435,GO:0035584,GO:0098744,GO:1905949	calcium ion binding|nucleus|cytoplasm|cytosol|plasma membrane|sporulation resulting in formation of a cellular spore|calcium-mediated signaling using intracellular calcium source|1-phosphatidylinositol 4-kinase activator activity|negative regulation of calcium ion import across plasma membrane
CC1G_00210	1270.89	1359.89	1181.9	0.869115	-0.20238	0.160094	0.26106	49.1819	43.6642	43.0371	39.4061	33.378	30.325	GeneID:6013630		hypothetical protein
CC1G_00211	1467.79	1383.93	1551.64	1.12119	0.165031	0.245054	0.367362	42.613	41.8915	46.4336	38.4145	40.9826	43.5683	GeneID:6013631	ATG18A	SVP1-like protein 2	GO:0000045,GO:0000422,GO:0005634,GO:0005774,GO:0005829,GO:0006497,GO:0006914,GO:0006970,GO:0006979,GO:0009414,GO:0009651,GO:0010150,GO:0010508,GO:0015031,GO:0019898,GO:0032266,GO:0034045,GO:0034497,GO:0042594,GO:0050832,GO:0080025	autophagosome assembly|autophagy of mitochondrion|nucleus|vacuolar membrane|cytosol|protein lipidation|autophagy|response to osmotic stress|response to oxidative stress|response to water deprivation|response to salt stress|leaf senescence|positive regulation of autophagy|protein transport|extrinsic component of membrane|phosphatidylinositol-3-phosphate binding|phagophore assembly site membrane|pr…
CC1G_00212	244.165	270.037	218.292	0.808377	-0.3069	0.0991325	0.176494	224.104	231.219	231.951	142.426	158.546	130.444	GeneID:6013632	DAD4	hypothetical protein	GO:0005737,GO:0005874,GO:0008608,GO:0031116,GO:0042729,GO:0051010,GO:0051301,GO:0051987,GO:0072686	cytoplasm|microtubule|attachment of spindle microtubules to kinetochore|positive regulation of microtubule polymerization|DASH complex|microtubule plus-end binding|cell division|positive regulation of attachment of spindle microtubules to kinetochore|mitotic spindle
CC1G_00215	2461.57	2453.05	2470.08	1.00694	0.00998119	0.934621	0.975303	86.1348	74.1876	84.0125	71.9318	79.8999	59.7915	GeneID:6013635	dapA	aspartyl aminopeptidase	GO:0004177,GO:0008237,GO:0008270	aminopeptidase activity|metallopeptidase activity|zinc ion binding
CC1G_00216	962.164	1181.83	742.499	0.628263	-0.67056	9.57e-06	5.64e-05	16.9108	16.9026	19.2055	8.65675	9.94579	9.3572	GeneID:6013636	SPBC3D6.12	WD-repeat-containing protein	GO:0005634,GO:0005829,GO:0030490,GO:0030515,GO:0032040,GO:0034388	nucleus|cytosol|maturation of SSU-rRNA|snoRNA binding|small-subunit processome|Pwp2p-containing subcomplex of 90S preribosome	ko03008	Ribosome biogenesis in eukaryotes
CC1G_00217	9.2445	8.62519	9.8638	1.1436	0.193587	0.853116	0.921099	0.462253	0.445334	0.404696	0.576031	0.251793	0.727695	GeneID:6013637		hypothetical protein
CC1G_00218	2252.57	1583.33	2921.81	1.84536	0.883901	1.07e-08	1.14e-07	27.5142	19.2073	23.4184	38.4262	34.5303	36.462	GeneID:6013638	SPAC1F7.11c	hypothetical protein	GO:0000978,GO:0000982,GO:0005634,GO:0005829,GO:0006351,GO:0006357,GO:0008270	RNA polymerase II proximal promoter sequence-specific DNA binding|transcription factor activity, RNA polymerase II proximal promoter sequence-specific DNA binding|nucleus|cytosol|transcription, DNA-templated|regulation of transcription by RNA polymerase II|zinc ion binding
CC1G_00220	828.203	930.28	726.125	0.780544	-0.357448	0.0180197	0.0424544	32.7873	35.2009	34.2338	22.4838	23.5446	20.5793	GeneID:6013640		hypothetical protein
CC1G_00221	955.858	1046.28	865.432	0.827147	-0.273784	0.0652813	0.124611	52.1044	60.7124	49.7191	37.5326	33.2072	38.1826	GeneID:6013641	TVP38	hypothetical protein	GO:0000139,GO:0016021	Golgi membrane|integral component of membrane
CC1G_00222	410.998	409.929	412.067	1.00522	0.00750548	0.996649	1	13.017	16.2622	14.2301	13.2467	11.6814	11.9231	GeneID:6013642	SYP81	hypothetical protein	GO:0005783,GO:0006890,GO:0015031,GO:0016021,GO:0031201	endoplasmic reticulum|retrograde vesicle-mediated transport, Golgi to ER|protein transport|integral component of membrane|SNARE complex	ko04130,ko04145	SNARE interactions in vesicular transport|Phagosome
CC1G_00223	808.702	940.592	676.813	0.719561	-0.474811	0.00181562	0.0059097	31.1569	33.0235	34.195	18.4632	22.9118	14.3175	GeneID:6013643	SSU72	phosphoprotein phosphatase	GO:0005847,GO:0006369,GO:0006378,GO:0008420,GO:0070940	mRNA cleavage and polyadenylation specificity factor complex|termination of RNA polymerase II transcription|mRNA polyadenylation|RNA polymerase II CTD heptapeptide repeat phosphatase activity|dephosphorylation of RNA polymerase II C-terminal domain	ko03015	mRNA surveillance pathway
CC1G_00225	342.855	316.533	369.177	1.16632	0.221958	0.394997	0.532602	14.9866	16.6925	10.7936	13.1869	15.8624	9.66624	GeneID:6013645		hypothetical protein
CC1G_00228	22719.6	9891.43	35547.7	3.59379	1.84551	4.49e-13	9.73e-12	175.097	102.686	132.03	461.856	338.963	439.673	GeneID:6013648	cta3	sodium transport ATPase	GO:0000324,GO:0005388,GO:0005524,GO:0005886,GO:0008553,GO:0008556,GO:0016021,GO:0051208,GO:0070588,GO:0097623	fungal-type vacuole|calcium-transporting ATPase activity|ATP binding|plasma membrane|proton-exporting ATPase activity, phosphorylative mechanism|potassium-transporting ATPase activity|integral component of membrane|sequestering of calcium ion|calcium ion transmembrane transport|potassium ion export across plasma membrane
CC1G_00229	1771.42	1838.32	1704.52	0.927215	-0.109024	0.446795	0.58414	320.513	311.846	377.013	266.685	258.49	259.344	GeneID:6013649		hypothetical protein			ko00190	Oxidative phosphorylation
CC1G_00230	1391.52	1326.29	1456.75	1.09837	0.135365	0.368688	0.505247	9.90854	10.7607	9.54845	9.63655	9.31276	8.39846	GeneID:6013650	DCL1	hypothetical protein	GO:0003677,GO:0003723,GO:0004386,GO:0004525,GO:0005524,GO:0006396,GO:0046872,GO:0050688,GO:0051607	DNA binding|RNA binding|helicase activity|ribonuclease III activity|ATP binding|RNA processing|metal ion binding|regulation of defense response to virus|defense response to virus
CC1G_00231	1630.16	1747.8	1512.52	0.865382	-0.20859	0.1474	0.244494	50.0637	52.2546	52.925	36.944	37.6614	36.2589	GeneID:6013651		hypothetical protein
CC1G_00232	263.43	324.777	202.083	0.622219	-0.684506	0.000191921	0.000816848	14.8274	19.0046	15.0999	7.78724	8.24452	8.51506	GeneID:6013652		hypothetical protein
CC1G_00233	380.376	513.264	247.488	0.482184	-1.05234	8.74e-10	1.16e-08	17.8644	18.2222	19.1463	9.54361	8.15595	4.60301	GeneID:6013653		hypothetical protein
CC1G_00234	973.447	1022.66	924.235	0.903756	-0.145994	0.33204	0.465951	19.213	18.33	19.8124	14.4777	14.0175	13.6581	GeneID:6013654		hypothetical protein
CC1G_00235	418.392	463.012	373.772	0.807262	-0.30889	0.13201	0.223511	12.9414	14.4395	13.4837	9.58121	12.5687	6.21522	GeneID:6013655		hypothetical protein
CC1G_00236	1291	1307.92	1274.08	0.974131	-0.0378118	0.818119	0.894327	21.5612	19.1299	19.7143	14.9938	16.8126	17.7066	GeneID:6013656	mnl1	ER degradation-enhancing alpha-mannosidase-like 1	GO:0003824,GO:0005509,GO:0005783,GO:0005788,GO:0005829,GO:0006517,GO:0006986,GO:0016020,GO:0030246,GO:0097466	catalytic activity|calcium ion binding|endoplasmic reticulum|endoplasmic reticulum lumen|cytosol|protein deglycosylation|response to unfolded protein|membrane|carbohydrate binding|ubiquitin-dependent glycoprotein ERAD pathway	ko04141	Protein processing in endoplasmic reticulum
CC1G_00237	466.273	499.834	432.713	0.865713	-0.208039	0.309452	0.441533	36.8519	29.1881	47.2052	34.2463	30.5522	23.1524	GeneID:6013657	APT1	adenine phosphoribosyltransferase	GO:0002055,GO:0003999,GO:0005634,GO:0005737,GO:0006166,GO:0006168,GO:0016208,GO:0044209,GO:0046872	adenine binding|adenine phosphoribosyltransferase activity|nucleus|cytoplasm|purine ribonucleoside salvage|adenine salvage|AMP binding|AMP salvage|metal ion binding	ko00230	Purine metabolism
CC1G_00238	18437.1	20911.9	15962.4	0.763316	-0.389647	0.00411595	0.0119679	1083.35	1082.46	1152.02	745.372	790.356	683.465	GeneID:6013658	RPS1	40S ribosomal protein S1	GO:0003735,GO:0006412,GO:0022627	structural constituent of ribosome|translation|cytosolic small ribosomal subunit	ko03010	Ribosome
CC1G_00241	175.052	159.939	190.164	1.18898	0.249721	0.220276	0.337672	2.45597	2.83896	3.02937	2.63688	2.80128	2.88472	GeneID:6013661		hypothetical protein
CC1G_00242	1408.89	1514.86	1302.92	0.860095	-0.217432	0.124708	0.213456	14.4553	16.0323	14.6353	11.7603	12.8095	7.97749	GeneID:6013662		hypothetical protein
CC1G_00243	7443.88	7696.39	7191.37	0.934382	-0.0979155	0.487014	0.619554	130.546	96.8968	129.571	127.728	105.153	95.8449	GeneID:6013663		hypothetical protein
CC1G_00244	1109.74	1306.86	912.613	0.698325	-0.518029	0.000453543	0.00174566	44.5274	47.2921	43.1866	26.3301	31.1061	21.0076	GeneID:6013664	UMAG_01243	ATP(GTP)-binding protein Fet5	GO:0003924,GO:0005525	GTPase activity|GTP binding
CC1G_00245	802.188	1035.47	568.907	0.549419	-0.86402	5.21e-06	3.25e-05	70.2677	59.0877	84.2076	34.1043	45.5492	28.0802	GeneID:6013665		hypothetical protein			ko03015,ko03013	mRNA surveillance pathway|RNA transport
CC1G_00248	264.331	242.995	285.667	1.17561	0.233407	0.204287	0.318144	6.46078	7.1933	6.80658	5.86564	6.17319	7.04863	GeneID:6013668	CAF17	mitochondrial protein	GO:0005759,GO:0016226,GO:0016740	mitochondrial matrix|iron-sulfur cluster assembly|transferase activity
CC1G_00249	63.6306	79.5947	47.6665	0.598866	-0.739695	0.0123086	0.0306463	0.391108	0	0	0	0	0.873628	GeneID:6013669		hypothetical protein			ko00770	Pantothenate and CoA biosynthesis
CC1G_00250	921.328	807.245	1035.41	1.28265	0.359126	0.0864899	0.157666	11.4894	8.78251	12.0515	11.6784	13.1327	8.48412	GeneID:6013670	elp2	elongator complex protein 2	GO:0002098,GO:0005634,GO:0005829,GO:0006357,GO:0008023,GO:0015031,GO:0033588	tRNA wobble uridine modification|nucleus|cytosol|regulation of transcription by RNA polymerase II|transcription elongation factor complex|protein transport|Elongator holoenzyme complex
CC1G_00255	167.181	208.659	125.703	0.602432	-0.73113	0.000506559	0.00192512	5.56382	4.92041	6.71044	2.87038	2.49985	2.72458	GeneID:6013675		hypothetical protein
CC1G_00256	257.684	291.8	223.569	0.766171	-0.384261	0.0411279	0.0849814	22.725	21.5125	23.4315	13.6683	14.2393	17.2657	GeneID:6013676		hypothetical protein
CC1G_00257	976.145	1146.39	805.899	0.702987	-0.508429	0.000715363	0.00261299	17.5259	19.9852	21.3881	10.7598	13.0455	12.8488	GeneID:6013677	DBP8	ATP-dependent rRNA helicase RRP3	GO:0003723,GO:0004386,GO:0005524,GO:0005730,GO:0006364	RNA binding|helicase activity|ATP binding|nucleolus|rRNA processing
CC1G_00258	3711.73	2264.03	5159.43	2.27887	1.18832	1.48e-06	1.03e-05	94.349	70.3208	78.0033	144.088	146.891	195.221	GeneID:6013678		hypothetical protein
CC1G_00259	3691.37	3194.81	4187.93	1.31085	0.390508	0.00476172	0.0135998	191.32	180.337	178.818	167.988	184.241	190.31	GeneID:6013679	MOB1A	mps one binder kinase activator-like 1	GO:0005634,GO:0005737,GO:0005769,GO:0005802,GO:0005886,GO:0008283,GO:0009553,GO:0009554,GO:0009556,GO:0009705,GO:0010449,GO:0035265,GO:0046872,GO:0048229,GO:0048364,GO:0051301	nucleus|cytoplasm|early endosome|trans-Golgi network|plasma membrane|cell proliferation|embryo sac development|megasporogenesis|microsporogenesis|plant-type vacuole membrane|root meristem growth|organ growth|metal ion binding|gametophyte development|root development|cell division	ko04392,ko04111,ko04390,ko04391	Hippo signaling pathway -multiple species|Cell cycle - yeast|Hippo signaling pathway|Hippo signaling pathway - fly
CC1G_00260	4474.64	3254.8	5694.48	1.74957	0.806998	1.67e-08	1.72e-07	98.521	72.5573	119.435	133.191	143.323	142.42	GeneID:6013680	HSP31	ThiJ/PfpI	GO:0000932,GO:0010494,GO:0019172,GO:0019243,GO:0031669,GO:0034599	P-body|cytoplasmic stress granule|glyoxalase III activity|methylglyoxal catabolic process to D-lactate via S-lactoyl-glutathione|cellular response to nutrient levels|cellular response to oxidative stress
CC1G_00261	1359.28	1092.36	1626.2	1.4887	0.574057	7.64e-05	0.000360436	37.2379	33.0665	37.6649	48.7946	49.8244	48.2728	GeneID:6013681	At1g06960	U1 small nuclear ribonucleoprotein A	GO:0000398,GO:0005654,GO:0005681,GO:0005686,GO:0005737,GO:0009631,GO:0015030,GO:0035614	mRNA splicing, via spliceosome|nucleoplasm|spliceosomal complex|U2 snRNP|cytoplasm|cold acclimation|Cajal body|snRNA stem-loop binding
CC1G_00262	903.638	592.67	1214.61	2.04938	1.03519	1.06e-11	1.89e-10	17.3339	18.7623	17.7126	29.5804	32.0323	31.8155	GeneID:6013682	lag1	longevity-assurance protein	GO:0005783,GO:0007035,GO:0030176,GO:0046513,GO:0050291	endoplasmic reticulum|vacuolar acidification|integral component of endoplasmic reticulum membrane|ceramide biosynthetic process|sphingosine N-acyltransferase activity	ko00600	Sphingolipid metabolism
CC1G_00263	2557.24	2856.46	2258.02	0.790496	-0.33917	0.0162336	0.038862	143.435	144.3	144.083	90.6438	98.6966	101.568	GeneID:6013683	SNF7	vacuolar-sorting protein SNF7	GO:0000815,GO:0005886,GO:0042802,GO:0043328,GO:0070676,GO:0071454,GO:1904669	ESCRT III complex|plasma membrane|identical protein binding|protein transport to vacuole involved in ubiquitin-dependent protein catabolic process via the multivesicular body sorting pathway|intralumenal vesicle formation|cellular response to anoxia|ATP export	ko04144	Endocytosis
CC1G_00264	2320.65	1971.55	2669.75	1.35414	0.437378	0.00191891	0.0061927	69.6674	57.7472	60.9709	73.7383	67.0929	77.2498	GeneID:6013684	NEM1	NLI interacting factor-like phosphatase	GO:0004721,GO:0005789,GO:0005811,GO:0006470,GO:0006998,GO:0016021,GO:0031965,GO:0071072,GO:0071595,GO:1903740	phosphoprotein phosphatase activity|endoplasmic reticulum membrane|lipid droplet|protein dephosphorylation|nuclear envelope organization|integral component of membrane|nuclear membrane|negative regulation of phospholipid biosynthetic process|Nem1-Spo7 phosphatase complex|positive regulation of phosphatidate phosphatase activity
CC1G_00265	5021.83	2879.21	7164.46	2.48834	1.31519	3.73e-21	1.82e-19	83.3953	72.407	89.6661	135.654	160.779	145.836	GeneID:6013685	SPBC1683.12	sugar transporter	GO:0005783,GO:0016021,GO:0046943,GO:1905039	endoplasmic reticulum|integral component of membrane|carboxylic acid transmembrane transporter activity|carboxylic acid transmembrane transport
CC1G_00266	1136.71	1108.6	1164.81	1.0507	0.0713555	0.639832	0.756757	34.3576	31.014	28.885	32.5977	27.9193	25.9928	GeneID:6013686		hypothetical protein
CC1G_00267	627.098	899.244	354.951	0.394722	-1.34109	7.66e-17	2.55e-15	25.007	29.1343	30.9729	9.19482	9.97424	8.93836	GeneID:6013687	YNL040W	alanyl-tRNA synthetase domain-containing protein	GO:0002196,GO:0004813,GO:0005524,GO:0006419,GO:0006450,GO:0046872	Ser-tRNA(Ala) hydrolase activity|alanine-tRNA ligase activity|ATP binding|alanyl-tRNA aminoacylation|regulation of translational fidelity|metal ion binding
CC1G_00268	2004.09	2001.86	2006.32	1.00223	0.00320874	0.971881	0.997352	27.5627	32.1844	33.0874	22.0307	22.1693	25.95	GeneID:6013688	man9	beta-mannosidase	GO:0000272,GO:0004567,GO:0005576	polysaccharide catabolic process|beta-mannosidase activity|extracellular region	ko04142,ko00511	Lysosome|Other glycan degradation
CC1G_00269	529.793	378.713	680.874	1.79787	0.846285	1.53e-07	1.3e-06	16.8889	16.3147	23.5048	26.0031	31.2818	24.8777	GeneID:6013689	rhb1	rheb small monomeric GTPase RhbA	GO:0003924,GO:0005525,GO:0005634,GO:0005829,GO:0005886,GO:0007264,GO:0019003,GO:0071851,GO:1905589	GTPase activity|GTP binding|nucleus|cytosol|plasma membrane|small GTPase mediated signal transduction|GDP binding|mitotic G1 cell cycle arrest in response to nitrogen starvation|positive regulation of L-arginine import across plasma membrane	ko04152,ko04072,ko04151,ko04150	AMPK signaling pathway|Phospholipase D signaling pathway|PI3K-Akt signaling pathway|mTOR signaling pathway
CC1G_00270	4948.88	5116.7	4781.05	0.934402	-0.0978844	0.488464	0.621061	288.623	255.864	280.063	217.956	240.862	228.004	GeneID:6013690		hypothetical protein
CC1G_00271	900.17	1112.94	687.402	0.617647	-0.695146	3.74e-06	2.4e-05	57.3303	75.4887	63.4913	37.1357	39.549	31.6268	GeneID:6013691		hypothetical protein
CC1G_00272	9612.9	8200.74	11025.1	1.3444	0.426961	0.00173605	0.00568537	117.088	114.638	115.607	130.019	129.829	142.74	GeneID:6013692	CHS1	chitin synthase	GO:0004100,GO:0005886,GO:0006031,GO:0016021,GO:0030428,GO:0030659,GO:0071555	chitin synthase activity|plasma membrane|chitin biosynthetic process|integral component of membrane|cell septum|cytoplasmic vesicle membrane|cell wall organization	ko00520	Amino sugar and nucleotide sugar metabolism
CC1G_00273	1015.74	969.31	1062.17	1.0958	0.131988	0.368487	0.505031	29.9988	30.849	31.4571	27.3038	26.2839	32.6469	GeneID:6013693		hypothetical protein
CC1G_00274	6546.02	6406.53	6685.5	1.04354	0.0614921	0.64805	0.764092	94.4106	88.3569	82.0588	81.7866	76.7277	63.8239	GeneID:6013694		zinc knuckle domain-containing protein
CC1G_00275	568.005	634.079	501.93	0.791589	-0.337176	0.165968	0.268506	19.5199	16.5334	20.073	15.5552	16.8807	10.1969	GeneID:6013695	artA	SGF14A	GO:0019904	protein domain specific binding	ko04011,ko04391,ko04114,ko04110,ko04390,ko04151	MAPK signaling pathway - yeast|Hippo signaling pathway - fly|Oocyte meiosis|Cell cycle|Hippo signaling pathway|PI3K-Akt signaling pathway
CC1G_00276	431.795	613.544	250.046	0.407543	-1.29497	2.64e-08	2.61e-07	24.6182	22.1073	27.41	7.89805	12.1025	5.32263	GeneID:6013696	DHS1	deoxyhypusine synthase	GO:0008612,GO:0034038	peptidyl-lysine modification to peptidyl-hypusine|deoxyhypusine synthase activity
CC1G_00277	5417.44	5022.3	5812.57	1.15735	0.210828	0.129212	0.219914	33.6593	36.7123	36.0873	36.6773	35.9735	34.2303	GeneID:6013697	sec72	Sec7p	GO:0000137,GO:0005086,GO:0005635,GO:0005737,GO:0005798,GO:0005802,GO:0005938,GO:0006886,GO:0006888,GO:0016192,GO:0032012	Golgi cis cisterna|ARF guanyl-nucleotide exchange factor activity|nuclear envelope|cytoplasm|Golgi-associated vesicle|trans-Golgi network|cell cortex|intracellular protein transport|ER to Golgi vesicle-mediated transport|vesicle-mediated transport|regulation of ARF protein signal transduction	ko04144	Endocytosis
CC1G_00278	2800.84	2912.22	2689.46	0.923506	-0.114806	0.415645	0.553073	26.8212	28.8441	28.6908	22.4709	22.5397	22.8996	GeneID:6013698	SLA1	hypothetical protein	GO:0003779,GO:0005886,GO:0006897,GO:0007015,GO:0010008,GO:0030479,GO:0030674,GO:0042802,GO:0043130	actin binding|plasma membrane|endocytosis|actin filament organization|endosome membrane|actin cortical patch|protein binding, bridging|identical protein binding|ubiquitin binding
CC1G_00279	4422.22	4650.01	4194.43	0.902027	-0.148758	0.283926	0.4127	116.245	114.68	127.134	93.6963	101.973	83.267	GeneID:6013699	SUP35	eukaryotic polypeptide chain release factor 3	GO:0000288,GO:0002184,GO:0003747,GO:0003924,GO:0005525,GO:0005829,GO:0006412,GO:0006415,GO:0010494,GO:0018444,GO:0042802	nuclear-transcribed mRNA catabolic process, deadenylation-dependent decay|cytoplasmic translational termination|translation release factor activity|GTPase activity|GTP binding|cytosol|translation|translational termination|cytoplasmic stress granule|translation release factor complex|identical protein binding	ko03015	mRNA surveillance pathway
CC1G_00280	997.581	928.687	1066.48	1.14837	0.199587	0.179342	0.286474	12.3401	13.229	13.4398	12.3921	11.9601	13.4493	GeneID:6013700	RTP1	hypothetical protein	GO:0005622,GO:0005737,GO:0006606	intracellular|cytoplasm|protein import into nucleus
CC1G_00282	3343.71	3537.28	3150.14	0.890556	-0.167222	0.229499	0.348176	49.3744	47.932	50.5991	37.9185	42.8314	31.2365	GeneID:6013702	UBC38	ubiquitin conjugating enzyme family protein	GO:0005524,GO:0016567,GO:0016740	ATP binding|protein ubiquitination|transferase activity
CC1G_00283	2758.15	2976.4	2539.89	0.853343	-0.228802	0.103784	0.183386	60.8747	68.7592	65.4212	45.6382	43.9255	52.9501	GeneID:6013703		hypothetical protein
CC1G_00284	339.958	407.325	272.592	0.669225	-0.579437	0.000946855	0.00334216	14.4333	15.8	16.4279	7.67059	7.27561	9.83388	GeneID:6013704	SPAC20G4.01	ABC transporter	GO:0000289,GO:0005524,GO:0005634,GO:0005829,GO:0006357,GO:0006367,GO:0006368,GO:0016887,GO:0030014,GO:0030015	nuclear-transcribed mRNA poly(A) tail shortening|ATP binding|nucleus|cytosol|regulation of transcription by RNA polymerase II|transcription initiation from RNA polymerase II promoter|transcription elongation from RNA polymerase II promoter|ATPase activity|CCR4-NOT complex|CCR4-NOT core complex	ko03018	RNA degradation
CC1G_00285	975.496	976.306	974.687	0.998342	-0.00239399	0.999859	1	23.9814	24.6223	26.8859	20.2996	21.7022	22.3839	GeneID:6013705		hypothetical protein			ko03018	RNA degradation
CC1G_00286	348.197	463.439	232.956	0.502668	-0.992321	1.41e-08	1.46e-07	3.98201	4.03885	4.38466	1.4973	1.68144	1.00343	GeneID:6013706	UBC2	hypothetical protein	GO:0000209,GO:0000722,GO:0000724,GO:0000781,GO:0000790,GO:0003697,GO:0005524,GO:0005737,GO:0006281,GO:0006348,GO:0006353,GO:0006366,GO:0010390,GO:0030433,GO:0030435,GO:0031497,GO:0031571,GO:0031939,GO:0033503,GO:0042138,GO:0042275,GO:0042276,GO:0043142,GO:0043161,GO:0051569,GO:0061186,GO:0061631,GO:0070534,GO:0070628,GO:0070987,GO:0071455,GO:0071596,GO:0071629,GO:0071894,GO:0090089,GO:0097505,GO:…	protein polyubiquitination|telomere maintenance via recombination|double-strand break repair via homologous recombination|chromosome, telomeric region|nuclear chromatin|single-stranded DNA binding|ATP binding|cytoplasm|DNA repair|chromatin silencing at telomere|DNA-templated transcription, termination|transcription by RNA polymerase II|histone monoubiquitination|ubiquitin-dependent ERAD pathway|s…
CC1G_00287	2673.24	2175.88	3170.61	1.45716	0.54316	0.005905	0.0163792	27.4965	19.2605	26.8099	32.1266	32.8465	23.6346	GeneID:6013707	asp1	cortical actin cytoskeleton protein asp1	GO:0000828,GO:0000829,GO:0000832,GO:0001558,GO:0005524,GO:0005634,GO:0005829,GO:0005856,GO:0006020,GO:0032888,GO:0032958,GO:0033857,GO:0051516,GO:0051537,GO:0052723,GO:0052724,GO:0070507,GO:0101011,GO:0101012,GO:0102092,GO:1901673	inositol hexakisphosphate kinase activity|inositol heptakisphosphate kinase activity|inositol hexakisphosphate 5-kinase activity|regulation of cell growth|ATP binding|nucleus|cytosol|cytoskeleton|inositol metabolic process|regulation of mitotic spindle elongation|inositol phosphate biosynthetic process|diphosphoinositol-pentakisphosphate kinase activity|regulation of bipolar cell growth|2 iron, 2…
CC1G_00288	532.782	613.697	451.867	0.736303	-0.441629	0.00678543	0.0185388	12.9596	9.85105	10.7293	5.44672	5.54565	6.36453	GeneID:6013708	4CL3	long-chain-fatty-acid-CoA ligase	GO:0005524,GO:0009698,GO:0016207	ATP binding|phenylpropanoid metabolic process|4-coumarate-CoA ligase activity
CC1G_00289	7630.22	5908.79	9351.64	1.58267	0.662357	1.38e-06	9.71e-06	41.2171	40.1948	38.9318	53.5834	52.711	58.4555	GeneID:6013709	rng2	IQ domain-containing protein-containing RasGAP	GO:0000917,GO:0005096,GO:0005516,GO:0005635,GO:0005737,GO:0005816,GO:0005826,GO:0007165,GO:0030835,GO:0030838,GO:0044732,GO:0051015,GO:0051017,GO:0071341,GO:0071574,GO:0120104,GO:1902405,GO:1903475,GO:1903476,GO:1903477,GO:1903478,GO:1903479	division septum assembly|GTPase activator activity|calmodulin binding|nuclear envelope|cytoplasm|spindle pole body|actomyosin contractile ring|signal transduction|negative regulation of actin filament depolymerization|positive regulation of actin filament polymerization|mitotic spindle pole body|actin filament binding|actin filament bundle assembly|medial cortical node|protein localization to med…	ko04810	Regulation of actin cytoskeleton
CC1G_00291	3529.98	3095.77	3964.18	1.28052	0.356726	0.010166	0.0261651	41.4837	40.7115	39.3313	42.7137	47.3873	45.5732	GeneID:6013711		hypothetical protein
CC1G_00292	1917.56	2011.74	1823.38	0.906372	-0.141824	0.324277	0.457846	26.1952	29.155	29.2715	21.1309	20.5772	24.1894	GeneID:6013712		hypothetical protein
CC1G_00293	667.233	809.806	524.659	0.647882	-0.626197	6.8e-05	0.000325529	27.5544	27.821	26.2917	13.4328	13.853	17.9835	GeneID:6013713		hypothetical protein
CC1G_00294	508.703	585.688	431.718	0.737112	-0.440043	0.00627	0.0172532	34.2056	33.1	28.1088	21.827	21.1179	18.4836	GeneID:6013714		hypothetical protein
CC1G_00295	462.607	398.404	526.811	1.3223	0.403053	0.012257	0.030563	27.2569	22.5863	30.6886	25.729	30.6282	32.5852	GeneID:6013715		hypothetical protein
CC1G_00296	1053.74	1064.41	1043.06	0.979944	-0.0292284	0.844463	0.914784	66.1098	77.9879	76.9643	56.3128	70.3799	61.8272	GeneID:6013716	mrpl22	50S ribosomal protein L22	GO:0003735,GO:0005737,GO:0005762,GO:0015934,GO:0032543,GO:0042255	structural constituent of ribosome|cytoplasm|mitochondrial large ribosomal subunit|large ribosomal subunit|mitochondrial translation|ribosome assembly	ko03010	Ribosome
CC1G_00297	3496.83	3538.04	3455.62	0.976704	-0.0340063	0.808698	0.887414	105.706	116.097	119.108	90.9462	102.802	93.8093	GeneID:6013717	OST1A	oligosaccharyltransferase alpha subunit	GO:0004579,GO:0008250,GO:0016021,GO:0018279	dolichyl-diphosphooligosaccharide-protein glycotransferase activity|oligosaccharyltransferase complex|integral component of membrane|protein N-linked glycosylation via asparagine	ko04141,ko00510,ko00513	Protein processing in endoplasmic reticulum|N-Glycan biosynthesis|Various types of N-glycan biosynthesis
CC1G_00298	122.894	115.693	130.095	1.12449	0.169272	0.432803	0.570109	1.17862	1.98194	1.77362	2.67127	1.49607	1.62419	GeneID:6013718		hypothetical protein
CC1G_00299	695.585	706.547	684.622	0.968968	-0.0454784	0.781411	0.867565	13.6309	15.4805	16.6032	12.2431	13.5824	12.5122	GeneID:6013719		hypothetical protein
CC1G_00300	7627.48	7488.78	7766.18	1.03704	0.0524747	0.686882	0.793314	162.674	155.845	164.882	139.104	138.538	154.026	GeneID:6013720	pr1	hypothetical protein	GO:0004190,GO:0005576,GO:0006508	aspartic-type endopeptidase activity|extracellular region|proteolysis
CC1G_00301	1239.54	1405.06	1074.01	0.764392	-0.387616	0.00914	0.023886	47.8327	43.4465	54.4577	31.1281	30.4121	31.4733	GeneID:6013721	ADH4	alcohol dehydrogenase	GO:0000947,GO:0004022,GO:0005739,GO:0006113,GO:0046872	amino acid catabolic process to alcohol via Ehrlich pathway|alcohol dehydrogenase (NAD) activity|mitochondrion|fermentation|metal ion binding
CC1G_00302	489.077	575.314	402.841	0.70021	-0.51414	0.00222426	0.00703132	33.0756	32.2479	34.8205	18.0717	22.7091	12.1431	GeneID:6013722	SPAC3F10.09	N-(5'-phospho-D-ribosylformimino)-5	GO:0000105,GO:0000162,GO:0003949,GO:0005634,GO:0005829	histidine biosynthetic process|tryptophan biosynthetic process|1-(5-phosphoribosyl)-5-[(5-phosphoribosylamino)methylideneamino]imidazole-4-carboxamide isomerase activity|nucleus|cytosol	ko01230,ko00340	Biosynthesis of amino acids|Histidine metabolism
CC1G_00303	13215.4	15911.4	10519.4	0.661125	-0.597005	1.08e-05	6.29e-05	1856.59	1837.7	1736.63	1080.13	1110.53	918.871	GeneID:6013723	RPL35A	60S ribosomal protein L35	GO:0000463,GO:0003729,GO:0003735,GO:0005730,GO:0006412,GO:0009506,GO:0022625	maturation of LSU-rRNA from tricistronic rRNA transcript (SSU-rRNA, 5.8S rRNA, LSU-rRNA)|mRNA binding|structural constituent of ribosome|nucleolus|translation|plasmodesma|cytosolic large ribosomal subunit	ko03010	Ribosome
CC1G_00304	5853.26	4038.21	7668.3	1.89893	0.925189	2.26e-11	3.86e-10	85.0064	72.9382	72.3044	129.259	114.609	134.091	GeneID:6013724	sid1	STE/STE20/YSK protein kinase	GO:0000165,GO:0004674,GO:0005524,GO:0005634,GO:0005737,GO:0005829,GO:0023014,GO:0031028,GO:0031098,GO:0032147,GO:0044732,GO:0048812,GO:1902412,GO:1902542	MAPK cascade|protein serine/threonine kinase activity|ATP binding|nucleus|cytoplasm|cytosol|signal transduction by protein phosphorylation|septation initiation signaling|stress-activated protein kinase signaling cascade|activation of protein kinase activity|mitotic spindle pole body|neuron projection morphogenesis|regulation of mitotic cytokinesis|regulation of protein localization to mitotic spi…
CC1G_00305	1163.25	873.806	1452.7	1.6625	0.733353	6.77e-07	5.05e-06	29.2759	26.3787	31.3712	40.9633	46.2604	37.6797	GeneID:6013725		hypothetical protein
CC1G_00306	2252.63	2295.94	2209.33	0.962277	-0.0554759	0.683006	0.791082	54.1221	72.9289	61.8143	50.8623	49.5107	58.5974	GeneID:6013726	CNAG_01239	chitin deacetylase	GO:0004099,GO:0005975,GO:0016042	chitin deacetylase activity|carbohydrate metabolic process|lipid catabolic process
CC1G_00308	937.183	866.124	1008.24	1.16408	0.219196	0.150335	0.248067	12.4782	16.0723	13.591	13.5585	12.7943	15.7914	GeneID:6013728	elg1	hypothetical protein	GO:0000723,GO:0000781,GO:0000790,GO:0003677,GO:0005524,GO:0005634,GO:0005829,GO:0006310,GO:0031391,GO:0043599,GO:0061860,GO:0070914,GO:1902969	telomere maintenance|chromosome, telomeric region|nuclear chromatin|DNA binding|ATP binding|nucleus|cytosol|DNA recombination|Elg1 RFC-like complex|nuclear DNA replication factor C complex|DNA clamp unloader activity|UV-damage excision repair|mitotic DNA replication
CC1G_00309	1650.07	1825.49	1474.65	0.807814	-0.307905	0.0311766	0.0672725	44.8952	50.3277	47.7492	28.3241	36.1447	27.7603	GeneID:6013729	nhp2	nucleolar protein family A member 2	GO:0000469,GO:0000470,GO:0003723,GO:0005634,GO:0005730,GO:0005732,GO:0006412,GO:0019843,GO:0031118,GO:0031120,GO:0031429,GO:0034513	cleavage involved in rRNA processing|maturation of LSU-rRNA|RNA binding|nucleus|nucleolus|small nucleolar ribonucleoprotein complex|translation|rRNA binding|rRNA pseudouridine synthesis|snRNA pseudouridine synthesis|box H/ACA snoRNP complex|box H/ACA snoRNA binding	ko03008	Ribosome biogenesis in eukaryotes
CC1G_00311	6776.16	6799.25	6753.07	0.993208	-0.00983205	0.935282	0.975468	97.2661	109.305	101.902	85.9158	89.6636	88.4528	GeneID:6013731	sak1	hypothetical protein	GO:0000790,GO:0000978,GO:0001077,GO:0003700,GO:0005634,GO:0005737,GO:0006357,GO:0045944	nuclear chromatin|RNA polymerase II proximal promoter sequence-specific DNA binding|proximal promoter DNA-binding transcription activator activity, RNA polymerase II-specific|DNA-binding transcription factor activity|nucleus|cytoplasm|regulation of transcription by RNA polymerase II|positive regulation of transcription by RNA polymerase II	ko04111	Cell cycle - yeast
CC1G_00312	614.491	756.005	472.978	0.625628	-0.676622	1.91e-05	0.000105342	10.7679	11.9179	11.153	6.53877	6.12836	6.73139	GeneID:6013732	SPB4	ATP-dependent rRNA helicase spb4	GO:0003723,GO:0004386,GO:0005524,GO:0005730,GO:0006364	RNA binding|helicase activity|ATP binding|nucleolus|rRNA processing
CC1G_00315	2007.13	2209.16	1805.09	0.817095	-0.291424	0.0381293	0.0795569	68.0136	82.5357	70.4671	50.6018	52.6688	51.0563	GeneID:6013735	SPBC2G5.01	hypothetical protein	GO:0005509,GO:0005783,GO:0005789,GO:0006984,GO:0016021	calcium ion binding|endoplasmic reticulum|endoplasmic reticulum membrane|ER-nucleus signaling pathway|integral component of membrane
CC1G_00316	207.703	312.286	103.119	0.330206	-1.59856	2.73e-15	7.71e-14	8.85605	7.89436	8.50953	2.0856	2.91924	2.73785	GeneID:6013736		hypothetical protein
CC1G_00317	7778.9	7167.99	8389.81	1.17045	0.227068	0.0900989	0.16308	155.855	136.199	180.277	157.913	174.795	148.365	GeneID:6013737	gsdA	glucose-6-phosphate 1-dehydrogenase	GO:0004345,GO:0005622,GO:0006006,GO:0006740,GO:0009051,GO:0042542,GO:0050661	glucose-6-phosphate dehydrogenase activity|intracellular|glucose metabolic process|NADPH regeneration|pentose-phosphate shunt, oxidative branch|response to hydrogen peroxide|NADP binding	ko01200,ko00480,ko00030	Carbon metabolism|Glutathione metabolism|Pentose phosphate pathway
CC1G_00318	791.885	675.616	908.154	1.34419	0.426733	0.00497674	0.0141246	51.0034	51.217	53.4157	55.8739	58.78	60.4136	GeneID:6013738	THO5B	hypothetical protein	GO:0000228,GO:0000347,GO:0000445,GO:0003729,GO:0006397,GO:0006406,GO:0008380,GO:0032786	nuclear chromosome|THO complex|THO complex part of transcription export complex|mRNA binding|mRNA processing|mRNA export from nucleus|RNA splicing|positive regulation of DNA-templated transcription, elongation	ko03013	RNA transport
CC1G_00319	3252.73	2916.97	3588.49	1.23021	0.298907	0.0303367	0.0657257	171.256	128.698	139.361	141.884	153.854	157.15	GeneID:6013739	ubc8	ubiquitin-conjugating enzyme	GO:0005524,GO:0005737,GO:0006511,GO:0043161,GO:0061631	ATP binding|cytoplasm|ubiquitin-dependent protein catabolic process|proteasome-mediated ubiquitin-dependent protein catabolic process|ubiquitin conjugating enzyme activity	ko04120	Ubiquitin mediated proteolysis
CC1G_00320	2721.63	2625.5	2817.76	1.07323	0.101958	0.472182	0.60638	347.724	327.835	294.852	283.796	297.255	272.083	GeneID:6013740		hypothetical protein
CC1G_00321	5019.02	3587.36	6450.68	1.79817	0.846528	8.6e-07	6.29e-06	180.158	145.023	145.687	198.368	196.772	247.004	GeneID:6013741		hypothetical protein
CC1G_00322	2814.77	2596.87	3032.67	1.16782	0.223814	0.211998	0.327676	98.2736	98.0605	77.8247	78.1577	80.5702	101.932	GeneID:6013742		hypothetical protein
CC1G_00323	1233.34	1237.93	1228.75	0.992581	-0.0107427	0.983826	1	14.3107	21.6412	19.0485	8.62303	13.5946	17.5675	GeneID:6013743	vrtB	acetyl-CoA synthetase	GO:0005524,GO:0016114,GO:0030729	ATP binding|terpenoid biosynthetic process|acetoacetate-CoA ligase activity	ko00650,ko00280	Butanoate metabolism|Valine, leucine and isoleucine degradation
CC1G_00324	2723.81	2970.41	2477.2	0.833959	-0.261951	0.0654659	0.124842	263.337	236.239	251.406	157.828	195.566	178.001	GeneID:6013744		hypothetical protein
CC1G_00325	1285.53	1447.24	1123.82	0.776525	-0.364896	0.0125064	0.0310927	35.7685	37.2534	37.332	23.8646	24.6638	22.6365	GeneID:6013745	CBK1	AGC/NDR protein kinase	GO:0004674,GO:0005524	protein serine/threonine kinase activity|ATP binding
CC1G_00326	1278.19	1522.8	1033.58	0.678737	-0.559075	0.00012363	0.00055473	182.424	208.621	198.387	119.387	139.35	89.885	GeneID:6013746	GIM3	prefoldin	GO:0005737,GO:0006457,GO:0007021,GO:0015631,GO:0016272,GO:0032968,GO:0051082,GO:0071629	cytoplasm|protein folding|tubulin complex assembly|tubulin binding|prefoldin complex|positive regulation of transcription elongation from RNA polymerase II promoter|unfolded protein binding|cytoplasm protein quality control by the ubiquitin-proteasome system
CC1G_00327	648.113	729.571	566.654	0.776694	-0.364581	0.0191255	0.0446477	17.8293	18.3642	17.386	12.151	11.9903	11.8611	GeneID:6013747		hypothetical protein
CC1G_00328	10621.2	12346.9	8895.57	0.720468	-0.472993	0.000581842	0.00217811	817.08	1068.11	1055.04	605.346	637.086	560.196	GeneID:6013748	CNM01460	translationally controlled tumor protein	GO:0005509,GO:0005737,GO:0005874,GO:0006412	calcium ion binding|cytoplasm|microtubule|translation
CC1G_00329	932.625	1144.57	720.677	0.629647	-0.667385	9.69e-06	5.69e-05	33.6048	35.6012	38.7262	19.8784	23.118	16.1596	GeneID:6013749	utp15	kDa Trp-Asp repeats containing protein	GO:0005730,GO:0005829,GO:0030490,GO:0030515,GO:0032040,GO:0034455,GO:0072686	nucleolus|cytosol|maturation of SSU-rRNA|snoRNA binding|small-subunit processome|t-UTP complex|mitotic spindle	ko03008	Ribosome biogenesis in eukaryotes
CC1G_00330	1275.37	1355.93	1194.81	0.88117	-0.182507	0.210707	0.326195	26.5889	32.1418	27.9356	19.2381	23.5411	20.1173	GeneID:6013750	ctnnbl1	DUF1716 domain-containing protein	GO:0005634,GO:0005681,GO:0045292	nucleus|spliceosomal complex|mRNA cis splicing, via spliceosome	ko03040	Spliceosome
CC1G_00331	4754.75	4157.76	5351.74	1.28717	0.364204	0.0162264	0.0388528	15.4169	19.3979	17.2322	20.0174	16.7688	21.0317	GeneID:6013751	TRA1	atypical/PIKK/TRRAP protein kinase	GO:0000124,GO:0003712,GO:0005634,GO:0006281,GO:0006355,GO:0016573,GO:0035267,GO:0045944,GO:0046695	SAGA complex|transcription coregulator activity|nucleus|DNA repair|regulation of transcription, DNA-templated|histone acetylation|NuA4 histone acetyltransferase complex|positive regulation of transcription by RNA polymerase II|SLIK (SAGA-like) complex
CC1G_00332	16788.4	11090.7	22486.1	2.02748	1.01969	2.86e-12	5.57e-11	469.276	371.035	479.711	707.258	690.275	832.355	GeneID:6013752	PEP4	endopeptidase	GO:0000324,GO:0004190,GO:0006508,GO:0006624,GO:0006914,GO:0008233,GO:0009267,GO:0016236,GO:0016237,GO:0030163,GO:0032258,GO:0032991,GO:0051603,GO:0070492,GO:0097718	fungal-type vacuole|aspartic-type endopeptidase activity|proteolysis|vacuolar protein processing|autophagy|peptidase activity|cellular response to starvation|macroautophagy|lysosomal microautophagy|protein catabolic process|protein localization by the Cvt pathway|protein-containing complex|proteolysis involved in cellular protein catabolic process|oligosaccharide binding|disordered domain specifi…
CC1G_00336	1222.11	1393.92	1050.3	0.753486	-0.408348	0.00527426	0.0148542	36.6055	33.7472	29.5748	21.4612	21.7848	20.9007	GeneID:6013756		hypothetical protein
CC1G_00337	1845.79	1964.05	1727.52	0.879572	-0.185126	0.197878	0.310302	52.4815	51.8	52.7809	37.8383	39.5641	37.5842	GeneID:6013757	PKP2	atypical/PDHK/BCKDK protein kinase	GO:0004672,GO:0004740,GO:0005524,GO:0005739,GO:0005759,GO:0006006,GO:0015976,GO:0018105,GO:1904183	protein kinase activity|pyruvate dehydrogenase (acetyl-transferring) kinase activity|ATP binding|mitochondrion|mitochondrial matrix|glucose metabolic process|carbon utilization|peptidyl-serine phosphorylation|negative regulation of pyruvate dehydrogenase activity
CC1G_00338	296.942	231.872	362.011	1.56125	0.642705	0.000317045	0.00126764	4.07113	4.26866	3.57664	4.70795	5.93099	5.73422	GeneID:6013758		hypothetical protein
CC1G_00340	5005.04	3978	6032.08	1.51636	0.600613	1.4e-05	7.97e-05	36.5041	38.5641	39.4235	49.7416	49.4573	51.4051	GeneID:6013760		hypothetical protein
CC1G_00341	2295.5	2509.41	2081.6	0.829516	-0.269659	0.0575264	0.112402	74.7809	70.9784	81.1402	53.1634	63.3989	46.8568	GeneID:6013761	csnD	COP8	GO:0005829,GO:0006508,GO:0008180	cytosol|proteolysis|COP9 signalosome
CC1G_00342	1027.4	1160.5	894.299	0.770614	-0.37592	0.0115695	0.0290771	11.7478	13.2608	12.7157	8.04078	8.80125	7.45762	GeneID:6013762	SHL2	RNA-directed RNA polymerase	GO:0003723,GO:0003968,GO:0005634,GO:0009616,GO:0010267,GO:0010492,GO:0016246,GO:0030422,GO:0031380,GO:0048366,GO:0048440,GO:0048544,GO:0070919	RNA binding|RNA-directed 5'-3' RNA polymerase activity|nucleus|virus induced gene silencing|production of ta-siRNAs involved in RNA interference|maintenance of shoot apical meristem identity|RNA interference|production of siRNA involved in RNA interference|nuclear RNA-directed RNA polymerase complex|leaf development|carpel development|recognition of pollen|production of siRNA involved in chromati…
CC1G_00343	1236.78	1471.73	1001.84	0.680721	-0.554864	0.000146316	0.000642532	16.0628	17.5182	17.0528	10.416	11.4482	7.00512	GeneID:6013763	alp6	gamma-tubulin complex component 3	GO:0000922,GO:0000923,GO:0000930,GO:0005200,GO:0005634,GO:0005813,GO:0005816,GO:0005829,GO:0005874,GO:0007020,GO:0008275,GO:0031122,GO:0032153,GO:0043015,GO:0044732,GO:0051301,GO:0051321,GO:0051415,GO:0061496,GO:0061497,GO:0071957,GO:0071963,GO:0090307	spindle pole|equatorial microtubule organizing center|gamma-tubulin complex|structural constituent of cytoskeleton|nucleus|centrosome|spindle pole body|cytosol|microtubule|microtubule nucleation|gamma-tubulin small complex|cytoplasmic microtubule organization|cell division site|gamma-tubulin binding|mitotic spindle pole body|cell division|meiotic cell cycle|microtubule nucleation by interphase mi…
CC1G_00344	19167.8	18617	19718.6	1.05917	0.0829319	0.526694	0.656453	567.266	526.277	584.825	501.202	542.666	513.802	GeneID:6013764		disulfide isomerase	GO:0003756,GO:0005788,GO:0045454	protein disulfide isomerase activity|endoplasmic reticulum lumen|cell redox homeostasis	ko04141	Protein processing in endoplasmic reticulum
CC1G_00345	2061.99	2072.79	2051.19	0.989579	-0.0151136	0.911749	0.962206	86.336	88.2823	80.5322	78.4125	72.9893	76.0023	GeneID:6013765	SPAC22E12.02	hypothetical protein	GO:0003723,GO:0005634,GO:0045292,GO:1990904	RNA binding|nucleus|mRNA cis splicing, via spliceosome|ribonucleoprotein complex
CC1G_00346	14239.3	15785.5	12693	0.804096	-0.31456	0.0204071	0.0471616	654.816	678.112	679.74	459.137	510.889	432.991	GeneID:6013766	rpl502	60S ribosomal protein L5	GO:0000027,GO:0002181,GO:0003735,GO:0005634,GO:0005829,GO:0008097,GO:0022625,GO:0042254	ribosomal large subunit assembly|cytoplasmic translation|structural constituent of ribosome|nucleus|cytosol|5S rRNA binding|cytosolic large ribosomal subunit|ribosome biogenesis	ko03010	Ribosome
CC1G_00347	766.089	729.178	803	1.10124	0.139129	0.349517	0.484	14.5893	15.1471	17.3495	13.1563	16.9627	15.0288	GeneID:6013767		hypothetical protein
CC1G_00348	1406.31	1600.06	1212.56	0.75782	-0.400074	0.00643212	0.0176496	22.0146	24.1692	22.2954	12.3988	15.6956	17.3327	GeneID:6013768	SPAC1F7.11c	nuclear protein	GO:0000978,GO:0000982,GO:0005634,GO:0005829,GO:0006351,GO:0006357,GO:0008270	RNA polymerase II proximal promoter sequence-specific DNA binding|transcription factor activity, RNA polymerase II proximal promoter sequence-specific DNA binding|nucleus|cytosol|transcription, DNA-templated|regulation of transcription by RNA polymerase II|zinc ion binding
CC1G_00349	1753.83	1881.16	1626.49	0.864622	-0.209859	0.143733	0.239222	128.825	132.885	139.047	94.0046	106.206	93.2006	GeneID:6013769	vps24	vacuolar sorting protein Vps24	GO:0000815,GO:0000920,GO:0005771,GO:0015031,GO:0032509,GO:0043328,GO:0045324	ESCRT III complex|septum digestion after cytokinesis|multivesicular body|protein transport|endosome transport via multivesicular body sorting pathway|protein transport to vacuole involved in ubiquitin-dependent protein catabolic process via the multivesicular body sorting pathway|late endosome to vacuole transport	ko04144	Endocytosis
CC1G_00350	5167.6	5319.48	5015.72	0.942898	-0.084827	0.541727	0.670495	129.687	131.539	158.263	118.664	126.133	98.0029	GeneID:6013770	idh2	isocitrate dehydrogenase	GO:0000287,GO:0003723,GO:0004449,GO:0005739,GO:0005759,GO:0006099,GO:0006102,GO:0008652,GO:0051287	magnesium ion binding|RNA binding|isocitrate dehydrogenase (NAD+) activity|mitochondrion|mitochondrial matrix|tricarboxylic acid cycle|isocitrate metabolic process|cellular amino acid biosynthetic process|NAD binding	ko00020,ko01230,ko01210,ko01200	Citrate cycle (TCA cycle)|Biosynthesis of amino acids|2-Oxocarboxylic acid metabolism|Carbon metabolism
CC1G_00351	15035	13391.2	16678.7	1.24549	0.316719	0.0197085	0.0458174	131.381	133.273	135.443	139.964	156.493	135.029	GeneID:6013771	SSD1	SSD1 protein	GO:0000175,GO:0000178,GO:0000932,GO:0006364,GO:0006401,GO:0009405,GO:0020012	3'-5'-exoribonuclease activity|exosome (RNase complex)|P-body|rRNA processing|RNA catabolic process|pathogenesis|evasion or tolerance of host immune response
CC1G_00352	1725.41	1757.22	1693.61	0.963802	-0.0531909	0.668665	0.781256	40.6286	51.9567	43.6744	43.4659	38.1515	33.6048	GeneID:6013772		hypothetical protein
CC1G_00353	180.486	185.255	175.717	0.948514	-0.0762586	0.717553	0.816653	16.3443	12.2298	9.93566	11.8816	6.10506	9.79756	GeneID:6013773		hypothetical protein
CC1G_00354	2975.22	2582.85	3367.59	1.30382	0.38275	0.00586861	0.0162898	43.4104	36.3034	43.9602	47.6052	47.0085	42.4811	GeneID:6013774	vid27	VID27 cytoplasmic protein	GO:0005635,GO:0005737,GO:0005829	nuclear envelope|cytoplasm|cytosol
CC1G_00355	1367.88	1381.76	1354	0.979912	-0.0292755	0.854394	0.921718	59.6999	64.7587	67.0564	50.1778	58.1145	58.3126	GeneID:6013775		hypothetical protein
CC1G_00356	31.4009	26.5772	36.2246	1.363	0.44678	0.259742	0.384329	0.635707	0.612546	0.758294	0.812592	0.957069	0.677441	GeneID:6013776		hypothetical protein
CC1G_00357	5478.56	4058.4	6898.73	1.69986	0.76542	3.11e-08	3.03e-07	64.0053	65.8553	65.2648	95.6795	87.2048	104.493	GeneID:6013777		hypothetical protein
CC1G_00358	987.121	1112.2	862.044	0.775081	-0.36758	0.0131142	0.0323913	20.0311	21.3981	17.7596	13.5928	13.8926	10.8978	GeneID:6013778		hypothetical protein
CC1G_00359	2248.42	2420.21	2076.62	0.858033	-0.220894	0.115896	0.200857	95.0258	106.092	99.069	70.7173	82.1264	67.0566	GeneID:6013779	SPAC2E1P5.03	hypothetical protein	GO:0005783,GO:0005789,GO:0016021,GO:0030544,GO:0034975	endoplasmic reticulum|endoplasmic reticulum membrane|integral component of membrane|Hsp70 protein binding|protein folding in endoplasmic reticulum
CC1G_00360	978.815	1058.32	899.312	0.849756	-0.23488	0.266709	0.392463	7.99641	8.68617	10.7954	6.18191	7.97424	4.71273	GeneID:6013780	SHL2	hypothetical protein	GO:0003723,GO:0003968,GO:0005634,GO:0009616,GO:0010267,GO:0010492,GO:0016246,GO:0030422,GO:0031380,GO:0048366,GO:0048440,GO:0048544,GO:0070919	RNA binding|RNA-directed 5'-3' RNA polymerase activity|nucleus|virus induced gene silencing|production of ta-siRNAs involved in RNA interference|maintenance of shoot apical meristem identity|RNA interference|production of siRNA involved in RNA interference|nuclear RNA-directed RNA polymerase complex|leaf development|carpel development|recognition of pollen|production of siRNA involved in chromati…
CC1G_00361	1626.94	1821.52	1432.37	0.78636	-0.346739	0.0149429	0.0361926	134.684	145.778	138.721	94.3073	101.105	74.2176	GeneID:6013781	vas2	hypothetical protein	GO:0005634,GO:0005768,GO:0005794,GO:0005829,GO:0006886,GO:0016192,GO:0016197,GO:0030121,GO:0030276	nucleus|endosome|Golgi apparatus|cytosol|intracellular protein transport|vesicle-mediated transport|endosomal transport|AP-1 adaptor complex|clathrin binding
CC1G_00362	47292.9	45914.4	48671.4	1.06005	0.0841264	0.513747	0.644857	1086.04	912.986	991.206	833.731	943.42	902.905	GeneID:6013782	GLN1	glutamine synthetase	GO:0004356,GO:0005524,GO:0005737,GO:0006542	glutamate-ammonia ligase activity|ATP binding|cytoplasm|glutamine biosynthetic process	ko00910,ko00630,ko02020,ko01230,ko00250,ko00220	Nitrogen metabolism|Glyoxylate and dicarboxylate metabolism|Two-component system|Biosynthesis of amino acids|Alanine, aspartate and glutamate metabolism|Arginine biosynthesis
CC1G_00363	215.032	205.053	225.011	1.09733	0.134002	0.50027	0.632376	11.5103	12.689	12.7873	12.3904	11.6415	9.07176	GeneID:6013783	dcc1	hypothetical protein	GO:0000775,GO:0000785,GO:0003677,GO:0005634,GO:0005654,GO:0005829,GO:0006260,GO:0006275,GO:0007064,GO:0031390,GO:0034088	chromosome, centromeric region|chromatin|DNA binding|nucleus|nucleoplasm|cytosol|DNA replication|regulation of DNA replication|mitotic sister chromatid cohesion|Ctf18 RFC-like complex|maintenance of mitotic sister chromatid cohesion
CC1G_00364	1601.12	1677.65	1524.58	0.908759	-0.13803	0.313578	0.446226	48.1387	53.8342	41.6178	40.0636	39.0791	30.6353	GeneID:6013784		hypothetical protein
CC1G_00365	281.374	384.258	178.491	0.464508	-1.10622	6.8e-07	5.08e-06	4.6395	5.60104	7.38577	2.54169	3.36354	1.61701	GeneID:6013785		hypothetical protein
CC1G_00366	10422.1	3919.49	16924.6	4.31807	2.11039	4.76e-22	2.54e-20	436.732	220.977	376.7	1218.94	1056.11	1355.81	GeneID:6013786	SPBC725.10	hypothetical protein	GO:0005739,GO:0005741,GO:0016021,GO:1905691,GO:1990542	mitochondrion|mitochondrial outer membrane|integral component of membrane|lipid droplet disassembly|mitochondrial transmembrane transport	ko04080,ko04214	Neuroactive ligand-receptor interaction|Apoptosis - fly
CC1G_00367	1144.89	1394.04	895.741	0.642549	-0.638122	0.0115328	0.0290039	24.5337	24.8293	30.9554	16.4368	18.5793	9.27121	GeneID:6013788	HIS4	HIS4	GO:0000105,GO:0004399,GO:0004635,GO:0004636,GO:0005524,GO:0008270,GO:0051287	histidine biosynthetic process|histidinol dehydrogenase activity|phosphoribosyl-AMP cyclohydrolase activity|phosphoribosyl-ATP diphosphatase activity|ATP binding|zinc ion binding|NAD binding	ko01230,ko00340	Biosynthesis of amino acids|Histidine metabolism
CC1G_00368	9338.91	7001.3	11676.5	1.66776	0.737916	6.88e-08	6.34e-07	310.057	283.311	320.03	445.82	448.007	426.273	GeneID:6013789	PDB1	pyruvate dehydrogenase e1 component beta subunit	GO:0004739,GO:0005739,GO:0005967,GO:0006086,GO:0006096,GO:0042645	pyruvate dehydrogenase (acetyl-transferring) activity|mitochondrion|mitochondrial pyruvate dehydrogenase complex|acetyl-CoA biosynthetic process from pyruvate|glycolytic process|mitochondrial nucleoid	ko04066,ko01200,ko00620,ko00020,ko00010	HIF-1 signaling pathway|Carbon metabolism|Pyruvate metabolism|Citrate cycle (TCA cycle)|Glycolysis / Gluconeogenesis
CC1G_00369	578.152	644.979	511.326	0.79278	-0.335008	0.0360716	0.0759814	36.7515	30.4317	39.7334	26.0849	22.1255	21.0321	GeneID:6013790	SPBC30D10.05c	short-chain dehydrogenase	GO:0004757,GO:0005622,GO:0005634,GO:0005829,GO:0006729,GO:0050664	sepiapterin reductase activity|intracellular|nucleus|cytosol|tetrahydrobiopterin biosynthetic process|oxidoreductase activity, acting on NAD(P)H, oxygen as acceptor
CC1G_00370	45.8294	42.4769	49.182	1.15785	0.211452	0.554475	0.683106	1.34545	1.53719	0.939643	1.311	0.83485	0.791106	GeneID:6013791	yanB	amidohydrolase 2	GO:0016021,GO:0016114,GO:0016787,GO:0016831,GO:0046872	integral component of membrane|terpenoid biosynthetic process|hydrolase activity|carboxy-lyase activity|metal ion binding
CC1G_00371	752.354	466.259	1038.45	2.22719	1.15523	1.09e-13	2.56e-12	8.57328	8.06623	9.93747	17.2132	17.7339	15.3413	GeneID:6013792		hypothetical protein
CC1G_00372	4997.12	4300.87	5693.37	1.32377	0.404653	0.00305895	0.00925486	161.789	133.155	170.198	183.939	175.05	173.905	GeneID:6013793	IDH1	isocitrate dehydrogenase	GO:0000287,GO:0004449,GO:0005739,GO:0006099,GO:0051287	magnesium ion binding|isocitrate dehydrogenase (NAD+) activity|mitochondrion|tricarboxylic acid cycle|NAD binding	ko00020,ko01230,ko01210,ko01200	Citrate cycle (TCA cycle)|Biosynthesis of amino acids|2-Oxocarboxylic acid metabolism|Carbon metabolism
CC1G_00373	2765.86	2792.18	2739.53	0.981143	-0.027464	0.861632	0.926886	26.2922	23.5851	28.2512	20.0863	24.142	16.535	GeneID:6013794	AGO1	argonaute family member	GO:0003729,GO:0004521,GO:0005634,GO:0005737,GO:0005829,GO:0006417,GO:0009616,GO:0009733,GO:0009850,GO:0009955,GO:0009965,GO:0010218,GO:0010305,GO:0010589,GO:0016032,GO:0016441,GO:0035195,GO:0035198,GO:0045087,GO:0046872,GO:0048830,GO:0048864,GO:0051607,GO:0060145	mRNA binding|endoribonuclease activity|nucleus|cytoplasm|cytosol|regulation of translation|virus induced gene silencing|response to auxin|auxin metabolic process|adaxial/abaxial pattern specification|leaf morphogenesis|response to far red light|leaf vascular tissue pattern formation|leaf proximal/distal pattern formation|viral process|posttranscriptional gene silencing|gene silencing by miRNA|miR…
CC1G_00376	2667.19	1649.67	3684.72	2.23361	1.15938	3.57e-16	1.1e-14	60.7376	53.0354	49.4668	105.001	93.6889	112.296	GeneID:6013797		hypothetical protein
CC1G_00377	9177.81	10034.5	8321.11	0.829249	-0.270122	0.0455879	0.0925387	1773.69	1794.37	1732.13	1271.57	1314.25	1133.12	GeneID:6013798	rpl36	60S ribosomal protein L36	GO:0003735,GO:0005840,GO:0006412	structural constituent of ribosome|ribosome|translation	ko03010	Ribosome
CC1G_00378	3453.96	3611.31	3296.6	0.912855	-0.131542	0.344912	0.479195	110.822	109.131	114.233	88.6478	90.0593	79.2863	GeneID:6013799	ckb-1	casein kinase subunit II beta	GO:0005737,GO:0005956,GO:0006356,GO:0006359,GO:0006974,GO:0018105,GO:0019887,GO:0030291	cytoplasm|protein kinase CK2 complex|regulation of transcription by RNA polymerase I|regulation of transcription by RNA polymerase III|cellular response to DNA damage stimulus|peptidyl-serine phosphorylation|protein kinase regulator activity|protein serine/threonine kinase inhibitor activity	ko04520,ko04139,ko03008,ko04530,ko04064,ko04310	Adherens junction|Regulation of mitophagy - yeast|Ribosome biogenesis in eukaryotes|Tight junction|NF-kappa B signaling pathway|Wnt signaling pathway
CC1G_00379	273.049	199.69	346.408	1.73473	0.794711	1.43e-05	8.12e-05	7.90366	7.49473	7.31864	10.7451	10.9339	9.40243	GeneID:6013800	fex-1	hypothetical protein	GO:0005887,GO:1903424,GO:1903425	integral component of plasma membrane|fluoride transmembrane transport|fluoride transmembrane transporter activity
CC1G_00380	484.067	440.464	527.67	1.19799	0.260612	0.102957	0.182145	18.7766	16.1847	22.9932	27.5854	22.6703	25.079	GeneID:6013801		hypothetical protein
CC1G_00381	1778.5	1797.82	1759.17	0.978503	-0.0313517	0.845103	0.915223	56.215	40.9615	49.5698	41.1045	38.2727	35.2565	GeneID:6013802	SPAC24B11.05	SSM1	GO:0005634,GO:0005829,GO:0006206,GO:0008252,GO:0008253,GO:0009166	nucleus|cytosol|pyrimidine nucleobase metabolic process|nucleotidase activity|5'-nucleotidase activity|nucleotide catabolic process	ko00760	Nicotinate and nicotinamide metabolism
CC1G_00382	21218	23757	18679	0.786251	-0.346939	0.0106494	0.0272012	1129.47	1093.07	1177.25	797.854	837.215	747.489	GeneID:6013803	RPL6C	60S ribosomal protein L6	GO:0000027,GO:0002181,GO:0003723,GO:0003735,GO:0005829,GO:0005886,GO:0009506,GO:0016020,GO:0022625	ribosomal large subunit assembly|cytoplasmic translation|RNA binding|structural constituent of ribosome|cytosol|plasma membrane|plasmodesma|membrane|cytosolic large ribosomal subunit	ko03010	Ribosome
CC1G_00383	383.09	353.716	412.463	1.16608	0.221672	0.195644	0.307497	15.2026	19.0125	17.8607	15.6922	15.4715	19.1387	GeneID:6013804	COX18	hypothetical protein	GO:0031305,GO:0032977,GO:0032979	integral component of mitochondrial inner membrane|membrane insertase activity|protein insertion into mitochondrial inner membrane from matrix side
CC1G_00384	865.332	941.677	788.987	0.837853	-0.255231	0.095467	0.171057	37.3033	39.0215	44.8635	27.7516	32.856	37.3653	GeneID:6013805	hH3v	histone H3	GO:0000777,GO:0000786,GO:0005634,GO:0006334,GO:0031492,GO:0046982	condensed chromosome kinetochore|nucleosome|nucleus|nucleosome assembly|nucleosomal DNA binding|protein heterodimerization activity
CC1G_00385	1841.79	2339.83	1343.74	0.574289	-0.800151	0.000129066	0.000576916	81.6283	77.984	85.7403	42.383	51.2304	23.454	GeneID:6013806	GFD2	hypothetical protein	GO:0003676	nucleic acid binding
CC1G_00386	1144.16	1236.26	1052.06	0.851005	-0.232761	0.111221	0.194161	20.1434	29.4318	25.4252	17.2302	19.6624	14.964	GeneID:6013807	lac1	longevity-assurance protein 1	GO:0005783,GO:0007009,GO:0030176,GO:0046513,GO:0050291,GO:0051321	endoplasmic reticulum|plasma membrane organization|integral component of endoplasmic reticulum membrane|ceramide biosynthetic process|sphingosine N-acyltransferase activity|meiotic cell cycle	ko00600	Sphingolipid metabolism
CC1G_00387	1141.36	1176.82	1105.91	0.939743	-0.0896621	0.534252	0.66362	30.6328	31.1506	28.3505	25.3617	22.5655	24.6371	GeneID:6013808	rex3	Rexo1 protein	GO:0000467,GO:0003676,GO:0005634,GO:0005739,GO:0008408,GO:0034476,GO:0046872	exonucleolytic trimming to generate mature 3'-end of 5.8S rRNA from tricistronic rRNA transcript (SSU-rRNA, 5.8S rRNA, LSU-rRNA)|nucleic acid binding|nucleus|mitochondrion|3'-5' exonuclease activity|U5 snRNA 3'-end processing|metal ion binding	ko03008	Ribosome biogenesis in eukaryotes
CC1G_00388	1291.4	1240.38	1342.42	1.08226	0.114049	0.422021	0.559768	38.6179	40.6229	39.6648	31.8489	39.7534	40.5399	GeneID:6013809	At3g51130	hypothetical protein
CC1G_00389	664.937	730.42	599.454	0.820698	-0.285077	0.0645732	0.123501	10.8417	12.7559	10.1949	7.13139	8.5621	7.26787	GeneID:6013810	DPB2	epsilon DNA polymerase	GO:0003677,GO:0003887,GO:0006261,GO:0008622	DNA binding|DNA-directed DNA polymerase activity|DNA-dependent DNA replication|epsilon DNA polymerase complex	ko03030,ko03420,ko00230,ko00240,ko03410	DNA replication|Nucleotide excision repair|Purine metabolism|Pyrimidine metabolism|Base excision repair
CC1G_00390	3855.09	2230.54	5479.63	2.45663	1.29668	3.09e-20	1.38e-18	63.5927	49.7599	54.5674	122.826	107.758	123.268	GeneID:6013811	SPAC17G8.11c	MIPC synthase	GO:0000030,GO:0005783,GO:0005789,GO:0005794,GO:0016021,GO:0032588,GO:0033106,GO:0051999	mannosyltransferase activity|endoplasmic reticulum|endoplasmic reticulum membrane|Golgi apparatus|integral component of membrane|trans-Golgi network membrane|cis-Golgi network membrane|mannosyl-inositol phosphorylceramide biosynthetic process
CC1G_00391	2401.15	2144.99	2657.3	1.23884	0.308991	0.0289997	0.063296	71.3789	77.2166	75.5096	74.9122	75.9855	72.9063	GeneID:6013812	mfsB	hypothetical protein	GO:0016021,GO:0055085	integral component of membrane|transmembrane transport
CC1G_00392	1526.21	1818	1234.42	0.679	-0.558516	0.000113894	0.000516292	29.0504	27.7696	29.215	16.6065	19.9738	13.0861	GeneID:6013813	pus7	pseudouridine synthase	GO:0000455,GO:0003723,GO:0005634,GO:0005737,GO:0006397,GO:0008380,GO:0009982,GO:0031119,GO:0031120,GO:0106029	enzyme-directed rRNA pseudouridine synthesis|RNA binding|nucleus|cytoplasm|mRNA processing|RNA splicing|pseudouridine synthase activity|tRNA pseudouridine synthesis|snRNA pseudouridine synthesis|tRNA pseudouridine synthase activity
CC1G_00393	854.631	1039.96	669.305	0.64359	-0.635786	2.78e-05	0.000146697	35.4907	44.9561	47.2533	25.8002	27.1718	17.5506	GeneID:6013814	URA1	orotidine-5'-phosphate decarboxylase	GO:0004590,GO:0006207,GO:0044205	orotidine-5'-phosphate decarboxylase activity|'de novo' pyrimidine nucleobase biosynthetic process|'de novo' UMP biosynthetic process	ko00240	Pyrimidine metabolism
CC1G_00395	15373.7	18044.5	12702.8	0.703972	-0.506409	0.000195853	0.000831774	968.592	1002.66	1062.2	662.442	673.835	586.763	GeneID:6013816	rpl901	60S ribosomal protein L9	GO:0002181,GO:0003735,GO:0005634,GO:0005829,GO:0019843,GO:0022625	cytoplasmic translation|structural constituent of ribosome|nucleus|cytosol|rRNA binding|cytosolic large ribosomal subunit	ko03010	Ribosome
CC1G_00396	668.389	664.638	672.139	1.01128	0.0161893	0.900703	0.955527	41.5553	42.8059	47.9442	33.4067	39.0507	37.2834	GeneID:6013817	STE14	prenyl cysteine carboxyl methyltransferase Ste14	GO:0004671,GO:0005637,GO:0005789,GO:0006481,GO:0007323,GO:0016021,GO:0019236	protein C-terminal S-isoprenylcysteine carboxyl O-methyltransferase activity|nuclear inner membrane|endoplasmic reticulum membrane|C-terminal protein methylation|peptide pheromone maturation|integral component of membrane|response to pheromone	ko00900	Terpenoid backbone biosynthesis
CC1G_00397	879.754	927.693	831.816	0.89665	-0.157383	0.301854	0.43253	13.2086	17.4203	17.2829	10.9976	13.0349	12.0341	GeneID:6013818	mef2	translation elongation factor 2	GO:0003924,GO:0005525,GO:0005739,GO:0032543,GO:0032790	GTPase activity|GTP binding|mitochondrion|mitochondrial translation|ribosome disassembly
CC1G_00398	219.039	216.405	221.674	1.02435	0.0347061	0.856945	0.923027	7.19862	7.86674	9.27938	6.73816	7.60725	6.9542	GeneID:6013819		hypothetical protein
CC1G_00399	2070.41	1964.98	2175.84	1.10731	0.147057	0.287523	0.416722	73.1565	78.8768	91.7311	70.9317	77.441	73.6573	GeneID:6013820	xdhA	xylitol dehydrogenase	GO:0008270,GO:0019569,GO:0042732,GO:0046526	zinc ion binding|L-arabinose catabolic process to xylulose 5-phosphate|D-xylose metabolic process|D-xylulose reductase activity	ko00040	Pentose and glucuronate interconversions
CC1G_00400	193.886	176.41	211.362	1.19813	0.260786	0.193041	0.304015	3.349	3.72132	3.81075	4.22634	3.76441	3.76619	GeneID:6013821	ran1	other/RAN protein kinase	GO:0000122,GO:0000746,GO:0004672,GO:0004674,GO:0005524,GO:0005634,GO:0005737,GO:0005829,GO:0006468,GO:0010515,GO:0035556,GO:0042308,GO:0044843,GO:0051321,GO:0051447,GO:0110045,GO:1900087	negative regulation of transcription by RNA polymerase II|conjugation|protein kinase activity|protein serine/threonine kinase activity|ATP binding|nucleus|cytoplasm|cytosol|protein phosphorylation|negative regulation of induction of conjugation with cellular fusion|intracellular signal transduction|negative regulation of protein import into nucleus|cell cycle G1/S phase transition|meiotic cell cy…
CC1G_00401	14566.9	16019.2	13114.6	0.818678	-0.288632	0.154153	0.253334	310.577	285.766	367.736	226.497	274.738	172.688	GeneID:6013822	met26	5-methyltetrahydropteroyltriglutamate-homocysteine S-methyltransferase	GO:0003871,GO:0005634,GO:0005829,GO:0006534,GO:0008270,GO:0019280,GO:0046084	5-methyltetrahydropteroyltriglutamate-homocysteine S-methyltransferase activity|nucleus|cytosol|cysteine metabolic process|zinc ion binding|L-methionine biosynthetic process from homoserine via O-acetyl-L-homoserine and cystathionine|adenine biosynthetic process	ko01230,ko00270,ko00450	Biosynthesis of amino acids|Cysteine and methionine metabolism|Selenocompound metabolism
CC1G_00404	1219.85	1356.73	1082.97	0.798223	-0.325136	0.0272144	0.0601256	37.9657	44.8097	39.6014	23.7621	27.6136	28.6333	GeneID:6013825	dom34	pelota	GO:0002184,GO:0003747,GO:0004519,GO:0005634,GO:0005737,GO:0005829,GO:0030968,GO:0032790,GO:0043022,GO:0046872,GO:0051301,GO:0051321,GO:0070317,GO:0070481,GO:0070651,GO:0070966,GO:0071025,GO:1990533	cytoplasmic translational termination|translation release factor activity|endonuclease activity|nucleus|cytoplasm|cytosol|endoplasmic reticulum unfolded protein response|ribosome disassembly|ribosome binding|metal ion binding|cell division|meiotic cell cycle|negative regulation of G0 to G1 transition|nuclear-transcribed mRNA catabolic process, non-stop decay|nonfunctional rRNA decay|nuclear-trans…	ko03015	mRNA surveillance pathway
CC1G_00405	1098.98	1197.13	1000.84	0.836032	-0.258371	0.0824217	0.151971	49.882	46.6968	53.3133	32.5377	39.575	26.009	GeneID:6013826	plp1	GTPase inhibitor	GO:0005634,GO:0005829,GO:0006457,GO:0009968,GO:0019236,GO:0045454	nucleus|cytosol|protein folding|negative regulation of signal transduction|response to pheromone|cell redox homeostasis
CC1G_00406	91.1247	103.885	78.3642	0.754334	-0.406724	0.113113	0.196792	1.85786	2.49785	2.70688	1.13926	1.82799	1.54383	GeneID:6013827	chit1	chitinase	GO:0000272,GO:0004568,GO:0005576,GO:0006032,GO:0008061,GO:0009405	polysaccharide catabolic process|chitinase activity|extracellular region|chitin catabolic process|chitin binding|pathogenesis	ko00520	Amino sugar and nucleotide sugar metabolism
CC1G_00407	468.975	835.94	102.011	0.122031	-3.03468	1.82e-61	7.91e-59	32.4931	38.2268	36.2541	4.2931	2.47678	4.27055	GeneID:6013828		hypothetical protein
CC1G_00408	1258.38	1315.22	1201.54	0.913564	-0.130422	0.441743	0.579406	31.3548	34.2185	26.6275	22.7238	22.4589	28.7864	GeneID:6013829		hypothetical protein
CC1G_00409	2073.66	1921.85	2225.47	1.15798	0.211612	0.135631	0.228456	31.0411	28.4342	28.4983	30.6898	27.3485	30.7984	GeneID:6013830		hypothetical protein
CC1G_00410	9553.18	7307.43	11798.9	1.61465	0.691222	1.79e-06	1.23e-05	172.07	150.738	165.443	194.468	200.001	240.236	GeneID:6013831	sut1	hypothetical protein	GO:0000329,GO:0005364,GO:0005794,GO:0005887,GO:0008506,GO:0015755,GO:0015773,GO:0015797,GO:0106081,GO:0106082	fungal-type vacuole membrane|maltose:proton symporter activity|Golgi apparatus|integral component of plasma membrane|sucrose:proton symporter activity|fructose transmembrane transport|raffinose transport|mannitol transport|maltose import across plasma membrane|sucrose import across plasma membrane
CC1G_00411	1336.61	1596.79	1076.42	0.674115	-0.568934	9.84e-05	0.000454007	16.351	17.9149	18.6271	11.7149	12.5473	8.88923	GeneID:6013832	mug71	meiotically up-regulated 71 protein	GO:0005524,GO:0005634,GO:0005829,GO:0017178,GO:0017183,GO:0051321	ATP binding|nucleus|cytosol|diphthine-ammonia ligase activity|peptidyl-diphthamide biosynthetic process from peptidyl-histidine|meiotic cell cycle
CC1G_00412	2874.57	3534.57	2214.56	0.626544	-0.674511	6.84e-05	0.000327064	68.1893	71.4909	81.8095	44.4837	48.0321	28.8885	GeneID:6013833	FRS1	phenylalanyl-tRNA synthetase subunit beta	GO:0000287,GO:0003723,GO:0004826,GO:0005524,GO:0005737,GO:0006432	magnesium ion binding|RNA binding|phenylalanine-tRNA ligase activity|ATP binding|cytoplasm|phenylalanyl-tRNA aminoacylation	ko00970	Aminoacyl-tRNA biosynthesis
CC1G_00413	461.223	398.137	524.31	1.31691	0.397154	0.0158684	0.0381042	26.3523	26.0872	23.9985	26.3883	28.2888	30.9345	GeneID:6013834		hypothetical protein
CC1G_00414	527.763	672.937	382.589	0.568537	-0.814674	5.62e-07	4.26e-06	32.7594	25.7797	31.1582	11.5107	14.9563	13.5934	GeneID:6013835		hypothetical protein
CC1G_00416	332.217	399.239	265.196	0.664253	-0.590196	0.000885174	0.00314238	4.01372	3.92976	4.58313	2.11589	2.9876	2.09659	GeneID:6013837	KLLA0F02816g	DUF1212 domain membrane protein	GO:0016021	integral component of membrane
CC1G_00417	2660.28	3377.75	1942.81	0.57518	-0.797915	0.000146972	0.000645174	85.6342	86.403	98.5831	46.506	58.4693	28.8705	GeneID:6013838	frs2	phenylalanine-tRNA ligase	GO:0000049,GO:0002181,GO:0004826,GO:0005524,GO:0005737,GO:0005829,GO:0006432,GO:0009328	tRNA binding|cytoplasmic translation|phenylalanine-tRNA ligase activity|ATP binding|cytoplasm|cytosol|phenylalanyl-tRNA aminoacylation|phenylalanine-tRNA ligase complex	ko00970	Aminoacyl-tRNA biosynthesis
CC1G_00418	290.353	318.551	262.155	0.822963	-0.281101	0.120594	0.207483	13.2607	12.5318	11.9291	8.53368	9.03846	9.19952	GeneID:6013839	PEX2	peroxisomal biogenesis factor 2	GO:0005778,GO:0016021,GO:0046872	peroxisomal membrane|integral component of membrane|metal ion binding	ko04146	Peroxisome
CC1G_00419	2861.91	2975.64	2748.19	0.923561	-0.114721	0.576876	0.703109	33.5852	30.8284	33.1577	25.6357	31.8973	18.2001	GeneID:6013840	KAP120	ran binding protein 11	GO:0005634,GO:0005635,GO:0005737,GO:0005829,GO:0006606,GO:0008139,GO:0008536,GO:0008565	nucleus|nuclear envelope|cytoplasm|cytosol|protein import into nucleus|nuclear localization sequence binding|Ran GTPase binding|protein transporter activity
CC1G_00420	314.62	324.329	304.91	0.940127	-0.0890724	0.620794	0.740427	6.13795	6.84773	6.66563	4.96544	4.76966	5.64855	GeneID:6013841		hypothetical protein
CC1G_00421	1290.28	1523.31	1057.26	0.694056	-0.526876	0.0102107	0.0262576	37.0909	40.0189	48.5597	23.831	30.4259	18.8737	GeneID:6013842	MET7	tetrahydrofolylpolyglutamate synthase	GO:0004326,GO:0005524,GO:0005743,GO:0005759,GO:0006730,GO:0046872	tetrahydrofolylpolyglutamate synthase activity|ATP binding|mitochondrial inner membrane|mitochondrial matrix|one-carbon metabolic process|metal ion binding	ko00790	Folate biosynthesis
CC1G_00422	404.643	481.481	327.805	0.680827	-0.554641	0.000941025	0.00332358	15.536	21.2341	20.889	10.3491	10.9053	9.74651	GeneID:6013843		hypothetical protein
CC1G_00423	4797.52	3312.44	6282.6	1.89667	0.923466	6.91e-09	7.72e-08	44.8979	48.1814	45.779	72.3157	66.9903	86.0393	GeneID:6013844	EFR3	EFR3
CC1G_00424	2299.84	2232.7	2366.97	1.06014	0.0842491	0.543842	0.672688	17.5247	18.1524	19.9788	16.4255	16.7065	16.0645	GeneID:6013845	mug81	activating signal cointegrator 1 complex subunit 3	GO:0002181,GO:0003676,GO:0003724,GO:0005524,GO:0005829,GO:0051321,GO:0099053	cytoplasmic translation|nucleic acid binding|RNA helicase activity|ATP binding|cytosol|meiotic cell cycle|activating signal cointegrator 1 complex
CC1G_00425	1303.31	1500.11	1106.5	0.737615	-0.43906	0.00276942	0.00850966	41.0465	38.529	45.1137	27.3544	26.0423	22.7358	GeneID:6013846	SPAC6B12.04c	aminotransferase	GO:0005634,GO:0005739,GO:0005829,GO:0006520,GO:0016212,GO:0030170,GO:0034276,GO:0047536	nucleus|mitochondrion|cytosol|cellular amino acid metabolic process|kynurenine-oxoglutarate transaminase activity|pyridoxal phosphate binding|kynurenic acid biosynthetic process|2-aminoadipate transaminase activity	ko00380	Tryptophan metabolism
CC1G_00426	287.284	330.361	244.207	0.739211	-0.435942	0.0152043	0.0367347	6.12246	7.14538	6.50193	3.80355	4.41675	3.88202	GeneID:6013847	CFL1	hypothetical protein	GO:0000293,GO:0005886,GO:0006826,GO:0006879,GO:0009405,GO:0015677,GO:0016021,GO:0046872,GO:0052851	ferric-chelate reductase activity|plasma membrane|iron ion transport|cellular iron ion homeostasis|pathogenesis|copper ion import|integral component of membrane|metal ion binding|ferric-chelate reductase (NADPH) activity
CC1G_00427	1760.88	1804.74	1717.02	0.951398	-0.0718786	0.633087	0.751806	26.8612	26.9101	27.0158	19.8268	20.96	23.8106	GeneID:6013848	SPBC36B7.05c	hypothetical protein	GO:0005634,GO:0005770,GO:0005774,GO:0005829,GO:0010008,GO:0032266,GO:0046872,GO:0061630,GO:0071629	nucleus|late endosome|vacuolar membrane|cytosol|endosome membrane|phosphatidylinositol-3-phosphate binding|metal ion binding|ubiquitin protein ligase activity|cytoplasm protein quality control by the ubiquitin-proteasome system
CC1G_00428	870.026	806.543	933.509	1.15742	0.210913	0.164718	0.266962	29.6039	24.6415	24.2098	25.1389	26.0307	24.5245	GeneID:6013849		hypothetical protein
CC1G_00429	1658.89	1324.25	1993.54	1.50542	0.590163	4.01e-05	0.000202956	68.5876	53.6707	61.329	83.6345	80.6324	74.0309	GeneID:6013850		hypothetical protein
CC1G_00430	2935.43	2184.8	3686.07	1.68714	0.75458	8.55e-08	7.72e-07	27.3298	29.0776	24.3223	38.035	36.8053	43.4453	GeneID:6013851	PRP5	pre-mRNA-processing ATP-dependent RNA helicase PRP5	GO:0003676,GO:0004386,GO:0005524,GO:0005634,GO:0006397,GO:0008380	nucleic acid binding|helicase activity|ATP binding|nucleus|mRNA processing|RNA splicing	ko03040	Spliceosome
CC1G_00431	5278.6	5400.16	5157.04	0.95498	-0.0664582	0.627615	0.74689	149.736	164.957	144.129	115.764	130.094	125.78	GeneID:6013852	NSP1	nuclear pore glycoprotein p62	GO:0005643,GO:0015031,GO:0017056,GO:0031965,GO:0051028	nuclear pore|protein transport|structural constituent of nuclear pore|nuclear membrane|mRNA transport	ko03013	RNA transport
CC1G_00433	1478.75	1645.07	1312.42	0.797788	-0.325923	0.0258187	0.0575725	42.1162	41.0557	49.0205	25.6481	32.663	21.9273	GeneID:6013854		hypothetical protein
CC1G_00434	582.758	545.415	620.101	1.13693	0.185148	0.240027	0.361719	17.1393	18.3231	17.8968	15.9983	16.4836	18.4803	GeneID:6013855	rrp8	rRNA processing protein RRP8	GO:0005634,GO:0005730,GO:0006364,GO:0008168,GO:0016433,GO:0031167,GO:0042273,GO:0106142	nucleus|nucleolus|rRNA processing|methyltransferase activity|rRNA (adenine) methyltransferase activity|rRNA methylation|ribosomal large subunit biogenesis|rRNA (adenine-N1-)-methyltransferase activity
CC1G_00435	2958.55	2858.1	3059	1.07029	0.0980024	0.643726	0.760061	160.537	137.65	170.22	174.161	163.31	108.23	GeneID:6013856	urg2	UDP-N-acetylglucosamine 1-carboxyvinyltransferase	GO:0004845,GO:0005525,GO:0005634,GO:0005829,GO:0006206,GO:0044206	uracil phosphoribosyltransferase activity|GTP binding|nucleus|cytosol|pyrimidine nucleobase metabolic process|UMP salvage	ko00240	Pyrimidine metabolism
CC1G_00436	1323.41	1781.7	865.13	0.485566	-1.04226	3.12e-07	2.5e-06	22.1104	29.4116	31.5119	10.3592	11.0229	12.9827	GeneID:6013857	MET10	assimilatory sulfite reductase	GO:0000103,GO:0003958,GO:0004783,GO:0005829,GO:0009086,GO:0009337,GO:0010181,GO:0016491,GO:0019344,GO:0050660,GO:0070814	sulfate assimilation|NADPH-hemoprotein reductase activity|sulfite reductase (NADPH) activity|cytosol|methionine biosynthetic process|sulfite reductase complex (NADPH)|FMN binding|oxidoreductase activity|cysteine biosynthetic process|flavin adenine dinucleotide binding|hydrogen sulfide biosynthetic process	ko00920	Sulfur metabolism
CC1G_00437	7295.43	5689.39	8901.47	1.56457	0.645769	2.47e-06	1.66e-05	113.294	104.252	104.163	138.367	132.87	155.898	GeneID:6013858	At2g44550	9 glycosyl hydrolase	GO:0005576,GO:0008810,GO:0030245,GO:0071555	extracellular region|cellulase activity|cellulose catabolic process|cell wall organization	ko00500	Starch and sucrose metabolism
CC1G_00438	839.645	928.959	750.332	0.807713	-0.308086	0.149532	0.247019	34.1136	27.2623	36.538	22.802	26.9635	16.3711	GeneID:6013859	SPBC115.03	oxidoreductase	GO:0005634,GO:0005829,GO:0006740,GO:0016491	nucleus|cytosol|NADPH regeneration|oxidoreductase activity
CC1G_00439	1840.22	1755.97	1924.47	1.09596	0.1322	0.358933	0.494185	43.6309	46.1059	40.6036	38.9279	40.0044	44.9788	GeneID:6013860		hypothetical protein
CC1G_00440	3734.75	3823.61	3645.88	0.953516	-0.0686713	0.615619	0.736798	98.8175	101.253	104.85	84.667	96.2968	70.9754	GeneID:6013861	PKAR	cAMP-dependent protein kinase regulatory subunit	GO:0005829,GO:0005952,GO:0008603,GO:0019934,GO:0030552,GO:0047555	cytosol|cAMP-dependent protein kinase complex|cAMP-dependent protein kinase regulator activity|cGMP-mediated signaling|cAMP binding|3',5'-cyclic-GMP phosphodiesterase activity
CC1G_00441	9652.79	8441.95	10863.6	1.28686	0.363859	0.00758138	0.0203516	181.838	184.545	191.827	203.6	228.028	226.062	GeneID:6013862		hypothetical protein
CC1G_00442	942.225	786.848	1097.6	1.39494	0.480198	0.0377996	0.078925	21.4842	12.874	14.5997	20.1299	16.6968	18.9598	GeneID:6013863	SPBC3B8.06	cytoplasmic protein	GO:0005783,GO:0005789,GO:0016021	endoplasmic reticulum|endoplasmic reticulum membrane|integral component of membrane
CC1G_00444	8339.1	11470.3	5207.88	0.454031	-1.13914	1.53e-16	4.93e-15	367.117	379.901	371.354	145.081	153.884	113.753	GeneID:6013865		hypothetical protein
CC1G_00445	654.872	638.092	671.653	1.0526	0.0739513	0.720588	0.818482	16.0893	16.5795	14.652	16.6993	13.5616	11.2155	GeneID:6013866		hypothetical protein
CC1G_00446	918.279	893.422	943.135	1.05564	0.0781224	0.60469	0.728058	20.1686	24.5654	22.1217	18.485	21.5148	21.9118	GeneID:6013867		hypothetical protein
CC1G_00447	2722.98	2871.29	2574.66	0.896692	-0.157315	0.25099	0.374445	29.3946	36.3795	31.7687	25.1808	25.1443	24.2579	GeneID:6013868	NUP160	hypothetical protein	GO:0005635,GO:0005643,GO:0006952,GO:0009409,GO:0009733,GO:0016973,GO:0017056,GO:0031965	nuclear envelope|nuclear pore|defense response|response to cold|response to auxin|poly(A)+ mRNA export from nucleus|structural constituent of nuclear pore|nuclear membrane	ko03013	RNA transport
CC1G_00448	1186.66	1297.23	1076.1	0.829534	-0.269627	0.0661739	0.125938	17.7678	19.6388	19.6496	13.4557	13.157	13.4419	GeneID:6013869	fsa6	hypothetical protein	GO:0000981,GO:0003677,GO:0005634,GO:0006351,GO:0008270	DNA-binding transcription factor activity, RNA polymerase II-specific|DNA binding|nucleus|transcription, DNA-templated|zinc ion binding
CC1G_00449	2756.81	2506.86	3006.76	1.19941	0.262328	0.0621425	0.119553	54.3771	57.3018	56.8265	58.0098	51.6655	61.4488	GeneID:6013870	sti1	chaperone	GO:0005634,GO:0005737,GO:0005829,GO:0006457,GO:0031072,GO:0032991,GO:0042030,GO:0051879	nucleus|cytoplasm|cytosol|protein folding|heat shock protein binding|protein-containing complex|ATPase inhibitor activity|Hsp90 protein binding
CC1G_00451	1313.3	526.017	2100.59	3.99339	1.99761	1.45e-06	1.02e-05	82.0409	24.0721	47.5027	168.641	141.324	230.123	GeneID:6013872		hypothetical protein
CC1G_00452	509.733	546.028	473.438	0.867058	-0.2058	0.208997	0.324147	7.47195	7.22775	7.64672	5.24147	4.75753	3.94094	GeneID:6013873		isochorismatase domain-containing protein
CC1G_00453	14401.9	12511.5	16292.4	1.30219	0.380937	0.00499474	0.0141689	116.576	113.666	118.092	132.971	130.114	135.324	GeneID:6013874		hypothetical protein
CC1G_00454	3218.92	3349.76	3088.07	0.921879	-0.117351	0.402279	0.540375	806.101	832.909	901.746	749.935	807.606	761.781	GeneID:6013875		hypothetical protein			ko00190	Oxidative phosphorylation
CC1G_00455	652.288	667.446	637.129	0.954577	-0.0670672	0.703435	0.805935	13.3517	15.4336	17.731	12.6134	15.8132	8.90958	GeneID:6013876	ARA2	D-arabinose dehydrogenase	GO:0045290,GO:0047816,GO:0070485	D-arabinose 1-dehydrogenase [NAD(P)+] activity|D-arabinose 1-dehydrogenase (NAD) activity|dehydro-D-arabinono-1,4-lactone biosynthetic process
CC1G_00456	1917.03	1288.82	2545.24	1.97487	0.981756	9.55e-12	1.72e-10	40.3771	43.9444	40.5804	69.9141	69.0956	70.8788	GeneID:6013877	SPBC776.05	hypothetical protein	GO:0000139,GO:0005783,GO:0005789,GO:0005794,GO:0006656,GO:0016021,GO:0071617	Golgi membrane|endoplasmic reticulum|endoplasmic reticulum membrane|Golgi apparatus|phosphatidylcholine biosynthetic process|integral component of membrane|lysophospholipid acyltransferase activity
CC1G_00457	1382.83	1344.7	1420.97	1.05672	0.0795952	0.580031	0.706001	187.31	165.639	127.467	161.942	171.885	156.265	GeneID:6013878	YIL156W-B	hypothetical protein
CC1G_00458	1488.91	1275.1	1702.71	1.33535	0.417221	0.00357097	0.0105716	116.707	99.4784	121.14	135.884	124.284	130.139	GeneID:6013879	DAD1	defender against cell death 1	GO:0004579,GO:0006486,GO:0008250,GO:0016021	dolichyl-diphosphooligosaccharide-protein glycotransferase activity|protein glycosylation|oligosaccharyltransferase complex|integral component of membrane	ko04141,ko00510,ko00513	Protein processing in endoplasmic reticulum|N-Glycan biosynthesis|Various types of N-glycan biosynthesis
CC1G_00459	1610.23	1365.64	1854.83	1.35822	0.441715	0.00219942	0.0069678	51.619	58.069	55.9695	60.1527	69.0337	61.7263	GeneID:6013880	SPBC16A3.14	hypothetical protein	GO:0003735,GO:0004784,GO:0005763,GO:0019430,GO:0032543,GO:0046872	structural constituent of ribosome|superoxide dismutase activity|mitochondrial small ribosomal subunit|removal of superoxide radicals|mitochondrial translation|metal ion binding	ko04146,ko04013,ko04068	Peroxisome|MAPK signaling pathway - fly|FoxO signaling pathway
CC1G_00460	8262.19	6581.27	9943.11	1.51082	0.595332	1.25e-05	7.16e-05	173.543	187.945	209.333	212.644	248.116	252.474	GeneID:6013881	glkA	hexokinase	GO:0001678,GO:0004340,GO:0005524,GO:0005536,GO:0005623,GO:0006096	cellular glucose homeostasis|glucokinase activity|ATP binding|glucose binding|cell|glycolytic process	ko04066,ko00524,ko00052,ko01200,ko00051,ko00010,ko00520,ko00500,ko00521	HIF-1 signaling pathway|Neomycin, kanamycin and gentamicin biosynthesis|Galactose metabolism|Carbon metabolism|Fructose and mannose metabolism|Glycolysis / Gluconeogenesis|Amino sugar and nucleotide sugar metabolism|Starch and sucrose metabolism|Streptomycin biosynthesis
CC1G_00461	6532.69	6408.54	6656.84	1.03875	0.0548439	0.692471	0.797472	383.681	366.153	406.162	360.177	371.632	314.83	GeneID:6013882	ATP7	ATP synthase d subunit	GO:0000274,GO:0015078,GO:0015986,GO:0099132	mitochondrial proton-transporting ATP synthase, stator stalk|proton transmembrane transporter activity|ATP synthesis coupled proton transport|ATP hydrolysis coupled cation transmembrane transport	ko00190	Oxidative phosphorylation
CC1G_00462	5161.21	2593.4	7729.02	2.98027	1.57544	1.4e-11	2.47e-10	71.9252	48.1558	50.7511	171.023	133.397	143.204	GeneID:6013883	atf1	hypothetical protein	GO:0000790,GO:0000978,GO:0001077,GO:0003690,GO:0003723,GO:0005634,GO:0006338,GO:0007131,GO:0010844,GO:0010846,GO:0016584,GO:0034599,GO:0034605,GO:0045128,GO:0051403,GO:0060195,GO:0061417,GO:0071470,GO:0071852,GO:0110034,GO:1903694,GO:1904765,GO:1990243	nuclear chromatin|RNA polymerase II proximal promoter sequence-specific DNA binding|proximal promoter DNA-binding transcription activator activity, RNA polymerase II-specific|double-stranded DNA binding|RNA binding|nucleus|chromatin remodeling|reciprocal meiotic recombination|recombination hotspot binding|activation of reciprocal meiotic recombination|nucleosome positioning|cellular response to o…	ko04011	MAPK signaling pathway - yeast
CC1G_00463	3176.97	859.18	5494.77	6.39537	2.67703	4.66e-14	1.16e-12	24.6974	15.3763	16.0832	103.652	75.4593	113.431	GeneID:6013884		hypothetical protein
CC1G_00464	999.955	957.595	1042.32	1.08847	0.122305	0.409007	0.546786	22.0571	23.1304	23.8171	20.809	20.1316	23.1039	GeneID:6013885	MRS6	rab escort protein	GO:0005092,GO:0005096,GO:0005737,GO:0005968,GO:0006612,GO:0006888,GO:0007264,GO:0016020,GO:0017137,GO:0018344,GO:0090630	GDP-dissociation inhibitor activity|GTPase activator activity|cytoplasm|Rab-protein geranylgeranyltransferase complex|protein targeting to membrane|ER to Golgi vesicle-mediated transport|small GTPase mediated signal transduction|membrane|Rab GTPase binding|protein geranylgeranylation|activation of GTPase activity
CC1G_00465	3932.43	3261.33	4603.52	1.41155	0.497275	0.000319253	0.0012756	54.8565	49.6353	59.314	72.8518	77.9806	71.515	GeneID:6013886	gar2	single-stranded DNA binding protein	GO:0001651,GO:0003723,GO:0005730,GO:0005732,GO:0006364,GO:0008139,GO:1990904	dense fibrillar component|RNA binding|nucleolus|small nucleolar ribonucleoprotein complex|rRNA processing|nuclear localization sequence binding|ribonucleoprotein complex
CC1G_00466	1722.29	1398.24	2046.34	1.46351	0.549428	0.000122115	0.000548561	31.6387	28.3521	31.0251	37.9328	38.2632	35.303	GeneID:6013887	SPBC3E7.04c	hypothetical protein	GO:0001965,GO:0005085,GO:0005096,GO:0005737,GO:0007186,GO:0016021	G-protein alpha-subunit binding|guanyl-nucleotide exchange factor activity|GTPase activator activity|cytoplasm|G protein-coupled receptor signaling pathway|integral component of membrane
CC1G_00467	496.989	543.758	450.219	0.827976	-0.272338	0.093586	0.168097	59.6909	71.2854	66.3183	47.4877	39.432	49.7698	GeneID:6013888	NUT2	hypothetical protein	GO:0000122,GO:0003712,GO:0005634,GO:0016592,GO:0045944,GO:0051123,GO:0070847	negative regulation of transcription by RNA polymerase II|transcription coregulator activity|nucleus|mediator complex|positive regulation of transcription by RNA polymerase II|RNA polymerase II preinitiation complex assembly|core mediator complex
CC1G_00468	31.4325	28.6008	34.2643	1.19802	0.260653	0.638742	0.756146	0.652061	0.66458	1.64476	0.74335	0.653451	1.64406	GeneID:6013889		hypothetical protein
CC1G_00469	2069.26	2473.77	1664.75	0.672961	-0.571405	0.00394228	0.0115234	61.435	44.7273	58.2633	31.2168	34.7397	26.2312	GeneID:6013890	LEUA	aconitase	GO:0003861,GO:0009098,GO:0009316,GO:0046872,GO:0051539	3-isopropylmalate dehydratase activity|leucine biosynthetic process|3-isopropylmalate dehydratase complex|metal ion binding|4 iron, 4 sulfur cluster binding	ko01230,ko01210,ko00290	Biosynthesis of amino acids|2-Oxocarboxylic acid metabolism|Valine, leucine and isoleucine biosynthesis
CC1G_00470	1941.06	1393.43	2488.68	1.78601	0.836737	5.4e-09	6.19e-08	36.8353	35.7651	31.417	54.7596	46.3177	58.9125	GeneID:6013891		hypothetical protein
CC1G_00471	677.596	696.557	658.634	0.945556	-0.0807648	0.596885	0.721433	8.96329	11.1722	10.7708	8.78462	7.03615	6.12341	GeneID:6013892	mug157	hypothetical protein	GO:0004559,GO:0005783,GO:0005789,GO:0016021,GO:0019309,GO:0051321	alpha-mannosidase activity|endoplasmic reticulum|endoplasmic reticulum membrane|integral component of membrane|mannose catabolic process|meiotic cell cycle
CC1G_00473	2225.78	1929.06	2522.49	1.30763	0.386951	0.00686177	0.0187236	60.7583	62.7517	54.4233	74.8708	62.2394	66.9932	GeneID:6005722		hypothetical protein
CC1G_00474	6616.54	5514.54	7718.53	1.39967	0.485087	0.000362917	0.00142725	365.109	324.919	396.599	424.503	418.058	441.431	GeneID:6005723		hypothetical protein
CC1G_00475	11584.2	11130	12038.4	1.08162	0.113191	0.405316	0.543084	366.108	379.11	392.874	365.577	389.945	343.818	GeneID:6005724		hypothetical protein
CC1G_00476	1.58561	2.41649	0.754726	0.312323	-1.67889	0.45801	0.594436	0	0	0	0	0	0	GeneID:6005725		hypothetical protein
CC1G_00477	1098.37	1010.29	1186.45	1.17436	0.231873	0.120823	0.207775	149.034	155.547	151.587	134.769	146.301	142.332	GeneID:6005726	TFCA	hypothetical protein	GO:0005829,GO:0007021,GO:0007023,GO:0048487	cytosol|tubulin complex assembly|post-chaperonin tubulin folding pathway|beta-tubulin binding
CC1G_00478	318.097	304.717	331.477	1.08782	0.121439	0.477885	0.61134	11.9321	9.44327	13.3379	9.94763	12.8605	11.4462	GeneID:6005727		hypothetical protein
CC1G_00479	14201.5	10088.1	18314.8	1.81548	0.860353	2.55e-10	3.7e-09	111.036	93.1717	105.002	151.932	151.84	168.184	GeneID:6005728		heterokaryon incompatibility protein HET-C
CC1G_00480	2598.04	2359.56	2836.53	1.20214	0.265609	0.0781427	0.145288	50.0543	43.2877	47.6505	49.2969	57.8999	40.7462	GeneID:6005729	ltv1	cytoplasmic protein	GO:0000056,GO:0005634,GO:0005829,GO:0030688,GO:0031902,GO:0034448,GO:0042274	ribosomal small subunit export from nucleus|nucleus|cytosol|preribosome, small subunit precursor|late endosome membrane|EGO complex|ribosomal small subunit biogenesis
CC1G_00481	4651.95	3982.8	5321.1	1.33602	0.41794	0.0026158	0.00809478	27.0152	29.8378	28.4488	32.7449	31.845	32.7213	GeneID:6005730	taf2	TATA-binding protein associated factor Taf2	GO:0000790,GO:0003682,GO:0005634,GO:0005669,GO:0005829,GO:0006367,GO:0016251,GO:0032153,GO:0043565,GO:0044212,GO:0045944,GO:0051123	nuclear chromatin|chromatin binding|nucleus|transcription factor TFIID complex|cytosol|transcription initiation from RNA polymerase II promoter|RNA polymerase II general transcription initiation factor activity|cell division site|sequence-specific DNA binding|transcription regulatory region DNA binding|positive regulation of transcription by RNA polymerase II|RNA polymerase II preinitiation compl…	ko03022	Basal transcription factors
CC1G_00482	995.009	1004.2	985.822	0.981703	-0.0266416	0.853839	0.921456	92.5925	99.8872	90.8526	76.8241	87.805	82.7892	GeneID:6005731		hypothetical protein
CC1G_00483	10653.3	13119.1	8187.54	0.624095	-0.680163	5.76e-07	4.36e-06	322.07	369.704	335.754	186.055	209.429	161.917	GeneID:6005732	CSN2	MYC1	GO:0000338,GO:0003714,GO:0005634,GO:0005829,GO:0007275,GO:0008180,GO:0009585,GO:0030163,GO:0045892	protein deneddylation|transcription corepressor activity|nucleus|cytosol|multicellular organism development|COP9 signalosome|red, far-red light phototransduction|protein catabolic process|negative regulation of transcription, DNA-templated
CC1G_00485	1691.19	1577.53	1804.85	1.1441	0.194215	0.173492	0.278874	38.0384	37.6042	35.5533	32.4202	38.5364	34.8803	GeneID:6005734	cox1101	3-methyl-2-oxobutanoate hydroxymethyltransferase	GO:0005507,GO:0005739,GO:0005759,GO:0005763,GO:0008168,GO:0016021,GO:0031304,GO:0032543,GO:0033617	copper ion binding|mitochondrion|mitochondrial matrix|mitochondrial small ribosomal subunit|methyltransferase activity|integral component of membrane|intrinsic component of mitochondrial inner membrane|mitochondrial translation|mitochondrial respiratory chain complex IV assembly
CC1G_00486	995.202	1151.35	839.058	0.728763	-0.456478	0.00224052	0.00707131	22.9161	22.7408	21.7634	13.6954	15.6978	12.532	GeneID:6005735	ubp10	ubiquitin C-terminal hydrolase Ubp10	GO:0000245,GO:0004843,GO:0005634,GO:0005681,GO:0008270,GO:0016579,GO:0045292	spliceosomal complex assembly|thiol-dependent ubiquitin-specific protease activity|nucleus|spliceosomal complex|zinc ion binding|protein deubiquitination|mRNA cis splicing, via spliceosome	ko03040	Spliceosome
CC1G_00488	7889.16	7573	8205.33	1.0835	0.115697	0.40371	0.541749	225.478	241.407	222.878	208.899	201.255	220.352	GeneID:6005737	GB-1	guanine nucleotide binding protein beta subunit	GO:0007165	signal transduction	ko04011,ko04014,ko04151	MAPK signaling pathway - yeast|Ras signaling pathway|PI3K-Akt signaling pathway
CC1G_00489	1879.62	2225.34	1533.9	0.689288	-0.53682	0.000172685	0.000743871	37.9836	38.5356	35.9269	22.4567	22.4105	22.2658	GeneID:6005738		hypothetical protein
CC1G_00490	2062.95	1983.89	2142.01	1.0797	0.110633	0.528669	0.658287	20.703	24.4237	20.8618	20.056	17.4584	24.1722	GeneID:6005739		hypothetical protein
CC1G_00492	902.128	601.681	1202.58	1.99869	0.999058	5.35e-11	8.66e-10	17.2077	18.2734	16.1776	28.8493	26.6667	32.9177	GeneID:6005741	NCU02305	trans-hexaprenyltranstransferase	GO:0000010,GO:0006744,GO:0008299,GO:0031314,GO:0046872	trans-hexaprenyltranstransferase activity|ubiquinone biosynthetic process|isoprenoid biosynthetic process|extrinsic component of mitochondrial inner membrane|metal ion binding	ko00900	Terpenoid backbone biosynthesis
CC1G_00493	1411.19	515.11	2307.27	4.47917	2.16323	6.77e-39	1.22e-36	29.5495	23.7316	21.8739	116.195	110.106	125.064	GeneID:6005742		hypothetical protein
CC1G_00494	4847.2	3205.01	6489.39	2.02477	1.01776	6.34e-10	8.69e-09	56.8037	54.5214	54.2636	90.7519	85.0428	108.246	GeneID:6005743	ML2	hypothetical protein	GO:0003723,GO:0045836	RNA binding|positive regulation of meiotic nuclear division
CC1G_00495	4658.31	3610.81	5705.8	1.5802	0.660104	2.01e-06	1.37e-05	195.031	188.654	163.164	261.925	230.8	265.414	GeneID:6005744	ypt5	GTP-binding protein RAB5	GO:0003924,GO:0005525,GO:0005634,GO:0005770,GO:0005829,GO:0005886,GO:0006886,GO:0006897,GO:0007264,GO:0031901,GO:0032482,GO:0033157,GO:0034058	GTPase activity|GTP binding|nucleus|late endosome|cytosol|plasma membrane|intracellular protein transport|endocytosis|small GTPase mediated signal transduction|early endosome membrane|Rab protein signal transduction|regulation of intracellular protein transport|endosomal vesicle fusion	ko04144,ko04145,ko04014	Endocytosis|Phagosome|Ras signaling pathway
CC1G_00496	2635.3	2419.11	2851.49	1.17873	0.237238	0.0874426	0.159106	43.3148	38.6891	42.8201	41.2184	42.5144	43.3062	GeneID:6005745	CDC25	hypothetical protein	GO:0005088,GO:0005622,GO:0007049,GO:0007265,GO:0009267,GO:0019933,GO:0030447,GO:0036170,GO:0036180,GO:0051301,GO:0071333	Ras guanyl-nucleotide exchange factor activity|intracellular|cell cycle|Ras protein signal transduction|cellular response to starvation|cAMP-mediated signaling|filamentous growth|filamentous growth of a population of unicellular organisms in response to starvation|filamentous growth of a population of unicellular organisms in response to biotic stimulus|cell division|cellular response to glucose …	ko04540,ko04014,ko04151,ko04510,ko04013,ko04010,ko04630,ko04810,ko04068,ko04012,ko04072,ko04150	Gap junction|Ras signaling pathway|PI3K-Akt signaling pathway|Focal adhesion|MAPK signaling pathway - fly|MAPK signaling pathway|Jak-STAT signaling pathway|Regulation of actin cytoskeleton|FoxO signaling pathway|ErbB signaling pathway|Phospholipase D signaling pathway|mTOR signaling pathway
CC1G_00497	397.959	410.866	385.052	0.937172	-0.0936137	0.583858	0.709044	5.18884	5.01275	4.59816	4.82778	4.30448	2.7855	GeneID:6005746	IST1	hypothetical protein	GO:0005737,GO:0005768,GO:0015031,GO:0032511	cytoplasm|endosome|protein transport|late endosome to vacuole transport via multivesicular body sorting pathway	ko04144	Endocytosis
CC1G_00498	1047.25	1011.57	1082.92	1.07054	0.0983351	0.511758	0.643023	31.0641	32.7713	29.7178	22.5677	24.7969	25.6179	GeneID:6005747	laeA	hypothetical protein	GO:0005634,GO:0008168,GO:0030435	nucleus|methyltransferase activity|sporulation resulting in formation of a cellular spore
CC1G_00499	1826.68	2213.74	1439.62	0.650312	-0.620796	1.41e-05	7.99e-05	92.812	86.7512	89.0149	53.3941	50.7703	41.0081	GeneID:6005748	laeA	hypothetical protein	GO:0005634,GO:0008168,GO:0030435	nucleus|methyltransferase activity|sporulation resulting in formation of a cellular spore
CC1G_00502	38.645	45.0403	32.2498	0.716021	-0.481927	0.184306	0.292612	1.34149	0.95917	1.08888	0.817815	0.560451	0.425751	GeneID:6005751		hypothetical protein
CC1G_00503	1985.22	1800.95	2169.49	1.20464	0.268598	0.0601087	0.116383	42.8036	39.0304	40.7811	48.2754	40.9378	44.6663	GeneID:6005752		hypothetical protein
CC1G_00504	3340.21	2789.73	3890.68	1.39464	0.479896	0.000564724	0.00212146	55.14	50.4341	49.7763	59.4983	58.4437	64.8895	GeneID:6005753		WD-repeat-containing protein
CC1G_00505	894.053	957.055	831.051	0.868342	-0.203665	0.182712	0.290789	19.9238	21.7865	23.5974	14.9588	15.2954	17.1338	GeneID:6005754	HOS15	RCC1 domain-containing protein	GO:0000118,GO:0003714,GO:0005634,GO:0006357,GO:0009409,GO:0016575,GO:0080008	histone deacetylase complex|transcription corepressor activity|nucleus|regulation of transcription by RNA polymerase II|response to cold|histone deacetylation|Cul4-RING E3 ubiquitin ligase complex	ko04013,ko04310	MAPK signaling pathway - fly|Wnt signaling pathway
CC1G_00506	879.654	548.883	1210.43	2.20525	1.14094	3.07e-05	0.000159975	31.2335	19.227	25.4368	48.7362	35.7249	54.6684	GeneID:6005755	BI-1	bax Inhibitor family protein	GO:0000038,GO:0005635,GO:0005737,GO:0005783,GO:0005789,GO:0006983,GO:0009414,GO:0016021,GO:0043066,GO:0043069	very long-chain fatty acid metabolic process|nuclear envelope|cytoplasm|endoplasmic reticulum|endoplasmic reticulum membrane|ER overload response|response to water deprivation|integral component of membrane|negative regulation of apoptotic process|negative regulation of programmed cell death
CC1G_00507	1816.13	1638.89	1993.37	1.21629	0.282491	0.0473114	0.0954599	31.2877	32.9998	34.4158	32.6591	34.2343	36.2429	GeneID:6005756	sly1	SLY1 protein	GO:0000149,GO:0005829,GO:0006886,GO:0006904	SNARE binding|cytosol|intracellular protein transport|vesicle docking involved in exocytosis
CC1G_00508	3006.29	2549.13	3463.44	1.35868	0.442202	0.00147187	0.00492315	32.9965	32.3536	32.7565	36.1184	36.177	41.7848	GeneID:6005757		hypothetical protein
CC1G_00509	651.843	730.703	572.983	0.784154	-0.350791	0.444079	0.58169	62.9764	24.4267	47.5997	30.4162	27.325	28.7436	GeneID:6005758		hypothetical protein
CC1G_00510	436.504	616.144	256.864	0.41689	-1.26226	2.52e-08	2.51e-07	16.4231	12.4043	13.6653	5.90207	4.72446	3.89626	GeneID:6005759		hypothetical protein
CC1G_00511	753.321	987.998	518.645	0.524945	-0.929762	2.06e-09	2.57e-08	20.3655	21.88	20.6758	8.94427	12.1427	7.88312	GeneID:6005760		hypothetical protein
CC1G_00512	786.154	1027.8	544.507	0.529779	-0.916537	8.98e-07	6.54e-06	66.656	55.2093	48.3035	22.2689	25.1772	26.9729	GeneID:6005761		hypothetical protein
CC1G_00513	3725.04	3442.02	4008.06	1.16445	0.219647	0.108606	0.190473	204.652	179.318	201.598	190.348	222.987	227.063	GeneID:6005762	ssp-1	hypothetical protein	GO:0003755,GO:0005634,GO:0005829	peptidyl-prolyl cis-trans isomerase activity|nucleus|cytosol
CC1G_00515	1788.06	1683.55	1892.56	1.12415	0.16883	0.243999	0.366015	66.9354	70.8866	64.032	68.2232	66.5216	68.5477	GeneID:6005764		hypothetical protein
CC1G_00516	49276	50607.7	47944.3	0.947372	-0.0779975	0.55698	0.685066	771.113	818.198	872.836	691.11	756.323	578.256	GeneID:6005765	EFT1	hypothetical protein	GO:0003746,GO:0003924,GO:0005525,GO:0005737	translation elongation factor activity|GTPase activity|GTP binding|cytoplasm	ko04152	AMPK signaling pathway
CC1G_00517	327.526	455.365	199.688	0.438523	-1.18927	1.55e-10	2.34e-09	15.1269	14.5156	18.3435	7.23127	6.83319	4.52403	GeneID:6005766	atA	salicylate hydroxylase	GO:0004497,GO:0016021,GO:0071949	monooxygenase activity|integral component of membrane|FAD binding	ko00626,ko00621,ko00624,ko01220	Naphthalene degradation|Dioxin degradation|Polycyclic aromatic hydrocarbon degradation|Degradation of aromatic compounds
CC1G_00518	59.5247	86.2853	32.7642	0.379719	-1.397	5.14e-06	3.21e-05	4.51207	6.51369	4.34568	1.22854	1.4119	2.3608	GeneID:6005767		hypothetical protein
CC1G_00519	52.4198	68.9615	35.8781	0.520263	-0.942687	0.00313026	0.0094261	4.97264	3.68283	5.64247	2.21425	1.78526	1.89115	GeneID:6005768		acetyltransferase
CC1G_00520	3391.29	2848.25	3934.32	1.38131	0.466038	0.00079487	0.00286438	66.5333	65.155	62.2251	73.3845	79.1191	81.8406	GeneID:6005769	SHO1	hypothetical protein	GO:0005886,GO:0016021	plasma membrane|integral component of membrane	ko04011	MAPK signaling pathway - yeast
CC1G_00521	3053.06	2033.83	4072.29	2.00228	1.00164	2.2e-09	2.72e-08	39.4058	37.3934	36.0909	61.7539	59.1744	75.4697	GeneID:6005770	SPBP8B7.23	alkylbase DNA N-glycosylase	GO:0005634,GO:0005737,GO:0005829,GO:0006366,GO:0046872,GO:0061659,GO:0070647	nucleus|cytoplasm|cytosol|transcription by RNA polymerase II|metal ion binding|ubiquitin-like protein ligase activity|protein modification by small protein conjugation or removal
CC1G_00522	659.061	597.389	720.732	1.20647	0.270793	0.0839258	0.154067	14.4032	14.9871	14.3812	15.5931	13.8655	16.5188	GeneID:6005771	ELF5	hypothetical protein	GO:0005634,GO:0006396,GO:0009908,GO:2000028	nucleus|RNA processing|flower development|regulation of photoperiodism, flowering
CC1G_00523	362.449	480.392	244.506	0.508971	-0.974344	5.36e-06	3.33e-05	10.0665	12.4293	12.7773	4.93121	3.84903	5.45513	GeneID:6005772	MTP4	cation diffusion facilitator 1	GO:0005774,GO:0008324,GO:0016021	vacuolar membrane|cation transmembrane transporter activity|integral component of membrane
CC1G_00524	536.153	635.802	436.505	0.686541	-0.542581	0.000774371	0.00279893	26.1982	32.0402	31.7808	15.8192	19.7161	18.2198	GeneID:6005773		hypothetical protein
CC1G_00525	582.474	604.326	560.622	0.927682	-0.108298	0.493406	0.625922	13.8556	15.9139	16.249	12.2117	12.6825	12.2292	GeneID:6005774		hypothetical protein
CC1G_00526	148.996	114.024	183.968	1.61341	0.690112	0.00138308	0.00467273	2.4176	2.97335	2.61833	3.76041	3.95807	3.27923	GeneID:6005775	YIL166C	hypothetical protein	GO:0000316,GO:0008272,GO:0015116,GO:0016020,GO:0016021,GO:0072348,GO:1901682	sulfite transport|sulfate transport|sulfate transmembrane transporter activity|membrane|integral component of membrane|sulfur compound transport|sulfur compound transmembrane transporter activity
CC1G_00527	4079.72	4354.28	3805.15	0.873887	-0.194482	0.22289	0.340348	112.591	105.296	120.175	83.6225	101.609	66.1792	GeneID:6005776	cct7	t-complex protein 1	GO:0005524,GO:0005634,GO:0005829,GO:0005832,GO:0005856,GO:0006457,GO:0051082	ATP binding|nucleus|cytosol|chaperonin-containing T-complex|cytoskeleton|protein folding|unfolded protein binding
CC1G_00528	711.332	728.041	694.622	0.954096	-0.0677932	0.633798	0.752195	7.8512	9.37936	7.75343	6.51781	7.95201	5.70652	GeneID:6005777	RAD5	DNA repair protein RAD5	GO:0003677,GO:0004386,GO:0005524,GO:0005634,GO:0005737,GO:0006281,GO:0008270	DNA binding|helicase activity|ATP binding|nucleus|cytoplasm|DNA repair|zinc ion binding
CC1G_00529	1093.45	928.212	1258.69	1.35603	0.439392	0.00289491	0.00883055	21.5193	20.0183	20.9906	23.3236	21.8037	26.4746	GeneID:6005778	rnh1	hypothetical protein	GO:0000287,GO:0000790,GO:0003676,GO:0004523,GO:0005634,GO:0005730,GO:0006401,GO:0043137,GO:0090502,GO:1990505	magnesium ion binding|nuclear chromatin|nucleic acid binding|RNA-DNA hybrid ribonuclease activity|nucleus|nucleolus|RNA catabolic process|DNA replication, removal of RNA primer|RNA phosphodiester bond hydrolysis, endonucleolytic|mitotic DNA replication maintenance of fidelity	ko03030	DNA replication
CC1G_00530	881.344	1065.09	697.594	0.65496	-0.610522	6.13e-05	0.00029776	43.7264	42.8349	42.687	22.4703	23.1135	27.6095	GeneID:6005779		hypothetical protein
CC1G_00531	1233.68	1206.25	1261.1	1.04547	0.0641489	0.658472	0.772734	38.1474	38.8296	35.3344	30.6002	31.928	32.8099	GeneID:6005781		hypothetical protein
CC1G_00532	359.82	298.949	420.691	1.40724	0.492864	0.00419479	0.012173	6.99836	7.84159	7.42989	9.56045	8.10654	10.5596	GeneID:6005782		hypothetical protein
CC1G_00533	964.277	674.735	1253.82	1.85824	0.893934	2.77e-09	3.33e-08	22.316	19.9559	20.1363	33.2471	33.7405	34.1158	GeneID:6005783		hypothetical protein
CC1G_00534	3812.17	4191.75	3432.6	0.818894	-0.288251	0.466645	0.601721	90.8528	63.8864	59.3893	42.006	37.0034	72.446	GeneID:6005784		hypothetical protein
CC1G_00537	397.929	510.318	285.539	0.559533	-0.837705	1.41e-05	7.99e-05	16.0657	18.3468	13.1234	7.97889	7.03526	7.95776	GeneID:6005787		NtPRp27
CC1G_00538	975.107	908.653	1041.56	1.14627	0.196946	0.240406	0.362104	48.2694	39.4891	40.6566	37.484	41.4447	48.0574	GeneID:6005788		hypothetical protein
CC1G_00539	425.024	563.582	286.465	0.508294	-0.976265	6.56e-09	7.4e-08	24.2887	40.7992	23.6866	25.771	34.9517	7.54095	GeneID:6005789		hypothetical protein
CC1G_00540	1530.09	1625.02	1435.15	0.883158	-0.179256	0.209104	0.32427	26.5059	34.8149	33.5197	23.1287	25.5127	23.8417	GeneID:6005790		hypothetical protein
CC1G_00541	1476.9	1313.09	1640.71	1.2495	0.321353	0.027422	0.0604704	14.627	16.5246	14.6058	17.0527	17.4938	17.3009	GeneID:6005791	creB	ubiquitin C-terminal hydrolase	GO:0004197,GO:0004843,GO:0006511,GO:0016579,GO:0036459,GO:0045013	cysteine-type endopeptidase activity|thiol-dependent ubiquitin-specific protease activity|ubiquitin-dependent protein catabolic process|protein deubiquitination|thiol-dependent ubiquitinyl hydrolase activity|carbon catabolite repression of transcription
CC1G_00542	3490.29	3080.79	3899.8	1.26585	0.340102	0.0143159	0.0349044	83.3443	89.3651	88.0781	88.9947	95.0526	106.784	GeneID:6005792	MCSU3	hypothetical protein	GO:0006777,GO:0008265,GO:0016829,GO:0030151,GO:0030170,GO:0102867	Mo-molybdopterin cofactor biosynthetic process|Mo-molybdopterin cofactor sulfurase activity|lyase activity|molybdenum ion binding|pyridoxal phosphate binding|molybdenum cofactor sulfurtransferase activity
CC1G_00543	151.139	179.867	122.411	0.680566	-0.555194	0.0252225	0.0564915	5.82373	7.34709	6.01915	2.1308	4.61978	2.43095	GeneID:6005793	CTHT_0041970.1	hypothetical protein	GO:0005737,GO:0008168	cytoplasm|methyltransferase activity
CC1G_00544	1993.01	2031.1	1954.93	0.962497	-0.0551459	0.738374	0.832167	62.4405	71.3112	91.061	61.7948	70.4589	56.5303	GeneID:6005794	bot1	hypothetical protein	GO:0003735,GO:0005763,GO:0032543	structural constituent of ribosome|mitochondrial small ribosomal subunit|mitochondrial translation
CC1G_00545	170.907	234.154	107.659	0.45978	-1.12098	5.51e-05	0.000269771	31.5413	25.7924	35.7352	12.3552	15.9264	5.63158	GeneID:6005795		hypothetical protein
CC1G_00546	632.188	627.242	637.135	1.01577	0.0225789	0.915736	0.96442	22.0671	20.6298	23.7877	19.2231	24.3529	14.3735	GeneID:6005796	PTP1	protein-tyrosine phosphatase 2	GO:0004725,GO:0005634,GO:0005737,GO:0005886,GO:0006952,GO:0019900,GO:0031348,GO:0033550,GO:0035556	protein tyrosine phosphatase activity|nucleus|cytoplasm|plasma membrane|defense response|kinase binding|negative regulation of defense response|MAP kinase tyrosine phosphatase activity|intracellular signal transduction
CC1G_00547	1532.42	2048.08	1016.77	0.496451	-1.01028	2.73e-07	2.21e-06	62.188	76.9807	92.7011	28.0787	34.825	31.4158	GeneID:6005797	ZTA1	hypothetical protein	GO:0003960,GO:0005737,GO:0008270,GO:0017091,GO:0032440,GO:0034599	NADPH:quinone reductase activity|cytoplasm|zinc ion binding|AU-rich element binding|2-alkenal reductase [NAD(P)] activity|cellular response to oxidative stress
CC1G_00548	3293.21	3249	3337.43	1.02722	0.0387408	0.775474	0.862805	26.5674	26.2677	26.4071	22.2708	23.7206	24.3994	GeneID:6005798	ubp2	ubiquitin C-terminal hydrolase Ubp2	GO:0004197,GO:0004843,GO:0005737,GO:0005829,GO:0016579,GO:0031647,GO:0034599,GO:0043162,GO:0061578	cysteine-type endopeptidase activity|thiol-dependent ubiquitin-specific protease activity|cytoplasm|cytosol|protein deubiquitination|regulation of protein stability|cellular response to oxidative stress|ubiquitin-dependent protein catabolic process via the multivesicular body sorting pathway|Lys63-specific deubiquitinase activity
CC1G_00550	650.725	483.215	818.235	1.69331	0.759849	1.1e-06	7.92e-06	11.8378	9.30654	13.2041	15.1417	14.2478	15.9171	GeneID:6005800		hypothetical protein
CC1G_00551	402.903	298.838	506.968	1.69646	0.762532	6.18e-06	3.78e-05	9.58248	8.1403	8.8978	14.1561	12.5647	14.24	GeneID:6005801		hypothetical protein
CC1G_00552	2907.08	3524.14	2290.03	0.649812	-0.621905	1.04e-05	6.07e-05	68.7568	61.7197	70.2	36.8559	43.3027	31.6172	GeneID:6005802		hypothetical protein
CC1G_00553	1208.86	1308.33	1109.39	0.84794	-0.237966	0.10934	0.191456	13.7104	13.1526	13.7382	9.29521	9.7772	10.195	GeneID:6005803	UGE2	UDP-glucose epimerase	GO:0003978,GO:0005829,GO:0006012,GO:0042546,GO:0071555	UDP-glucose 4-epimerase activity|cytosol|galactose metabolic process|cell wall biogenesis|cell wall organization
CC1G_00556	352.73	482.496	222.964	0.462105	-1.11371	2.25e-10	3.3e-09	15.6233	16.7771	19.4306	7.3594	6.93359	5.86401	GeneID:6005806	dus2	tRNA-dihydrouridine synthase 2	GO:0002943,GO:0005634,GO:0005737,GO:0050660,GO:0102264	tRNA dihydrouridine synthesis|nucleus|cytoplasm|flavin adenine dinucleotide binding|tRNA-dihydrouridine20 synthase activity
CC1G_00558	844.499	882.238	806.761	0.914449	-0.129025	0.399686	0.537567	20.5873	22.1261	22.6426	15.2899	18.958	13.9401	GeneID:6005808	SGT2	hypothetical protein	GO:0005829,GO:0006620,GO:0009408,GO:0016020,GO:0030433,GO:0032947,GO:0072380,GO:1903646	cytosol|posttranslational protein targeting to endoplasmic reticulum membrane|response to heat|membrane|ubiquitin-dependent ERAD pathway|protein-containing complex scaffold activity|TRC complex|positive regulation of chaperone-mediated protein folding
CC1G_00559	283.97	326.183	241.757	0.741172	-0.432119	0.018057	0.0425167	5.49243	5.9332	5.87817	3.55366	3.71829	3.81713	GeneID:6005809	SGT2	hypothetical protein	GO:0005829,GO:0006620,GO:0009408,GO:0016020,GO:0030433,GO:0032947,GO:0072380,GO:1903646	cytosol|posttranslational protein targeting to endoplasmic reticulum membrane|response to heat|membrane|ubiquitin-dependent ERAD pathway|protein-containing complex scaffold activity|TRC complex|positive regulation of chaperone-mediated protein folding
CC1G_00560	1086.31	1010.01	1162.61	1.15109	0.203001	0.182633	0.290782	22.8491	25.9443	21.0323	23.9647	23.5731	22.1663	GeneID:6005810	SGT2	hypothetical protein	GO:0005829,GO:0006620,GO:0009408,GO:0016020,GO:0030433,GO:0032947,GO:0072380,GO:1903646	cytosol|posttranslational protein targeting to endoplasmic reticulum membrane|response to heat|membrane|ubiquitin-dependent ERAD pathway|protein-containing complex scaffold activity|TRC complex|positive regulation of chaperone-mediated protein folding
CC1G_00561	1407.33	1533.39	1281.26	0.835574	-0.25916	0.0706368	0.133168	147.422	151.814	133.496	96.6216	109.406	78.8208	GeneID:6005811	SPBC1D7.01	hypothetical protein	GO:0005634,GO:0005829,GO:0006457,GO:0007021,GO:0016272,GO:0051082	nucleus|cytosol|protein folding|tubulin complex assembly|prefoldin complex|unfolded protein binding
CC1G_00562	5488.95	4174.18	6803.73	1.62996	0.704835	6.88e-05	0.000328587	46.2136	37.8183	39.523	51.5101	49.9649	64.0262	GeneID:6005812	atrF	ABC-transporter	GO:0005524,GO:0005886,GO:0016021,GO:0035690,GO:0042626,GO:0055085	ATP binding|plasma membrane|integral component of membrane|cellular response to drug|ATPase activity, coupled to transmembrane movement of substances|transmembrane transport
CC1G_00563	14567.3	19107.9	10026.6	0.524737	-0.930333	2.2e-10	3.24e-09	554.719	741.794	610.088	309.332	283.979	265.72	GeneID:6005813	asl1	glycosyl hydrolase 53 domain-containing protein	GO:0004553,GO:0005576,GO:0005783,GO:0005794,GO:0009277,GO:0010339,GO:0071966	hydrolase activity, hydrolyzing O-glycosyl compounds|extracellular region|endoplasmic reticulum|Golgi apparatus|fungal-type cell wall|external side of cell wall|fungal-type cell wall polysaccharide metabolic process
CC1G_00564	2197.39	2331.08	2063.7	0.885295	-0.175769	0.213641	0.329536	77.4101	85.1132	82.3813	62.3625	60.3776	66.1986	GeneID:6005814	SSP120	hypothetical protein	GO:0005509	calcium ion binding
CC1G_00565	2141.17	2124.23	2158.1	1.01595	0.0228238	0.883917	0.942604	16.5367	17.351	16.8885	14.9173	14.0522	13.6329	GeneID:6005815	dop1	hypothetical protein	GO:0000139,GO:0000902,GO:0005768,GO:0005802,GO:0005829,GO:0006895,GO:0015031,GO:0048315,GO:0070791,GO:0070798,GO:0075307	Golgi membrane|cell morphogenesis|endosome|trans-Golgi network|cytosol|Golgi to endosome transport|protein transport|conidium formation|cleistothecium development|positive regulation of cleistothecium development|positive regulation of conidium formation
CC1G_00566	959.826	1027.67	891.987	0.867974	-0.204277	0.173814	0.279353	19.134	23.5979	18.4947	13.337	13.5589	16.0591	GeneID:6005816		hypothetical protein
CC1G_00567	2168.05	2243.36	2092.75	0.932868	-0.100256	0.478196	0.61161	168.432	204.229	205.139	145.053	173.25	158.742	GeneID:6005817	TIM11	hypothetical protein	GO:0000276,GO:0015078,GO:0015986,GO:0016021	mitochondrial proton-transporting ATP synthase complex, coupling factor F(o)|proton transmembrane transporter activity|ATP synthesis coupled proton transport|integral component of membrane	ko00190	Oxidative phosphorylation
CC1G_00568	1569.78	1757.93	1381.63	0.78594	-0.347508	0.015957	0.0382858	38.9615	39.5593	39.8855	26.6673	30.1867	24.6718	GeneID:6005818	HAT2	histone acetyltransferase type B subunit 2	GO:0005634,GO:0005737,GO:0006325	nucleus|cytoplasm|chromatin organization
CC1G_00569	607.753	699.79	515.715	0.736957	-0.440348	0.00590071	0.0163712	48.465	23.6756	23.82	31.3925	24.1588	25.7279	GeneID:6005819		hypothetical protein
CC1G_00570	453.926	435.885	471.967	1.08278	0.114739	0.486916	0.619501	16.3701	11.805	15.1701	12.1942	16.5427	12.1457	GeneID:6005820	bmt5	hypothetical protein	GO:0005634,GO:0005730,GO:0005737,GO:0042254,GO:0070042,GO:0070475	nucleus|nucleolus|cytoplasm|ribosome biogenesis|rRNA (uridine-N3-)-methyltransferase activity|rRNA base methylation
CC1G_00571	1163.37	1229.22	1097.52	0.892858	-0.163498	0.259931	0.384512	58.6096	79.0087	68.5385	50.1901	54.5931	55.865	GeneID:6005821		hypothetical protein
CC1G_00572	2074.82	2179.27	1970.38	0.904148	-0.145369	0.309502	0.441537	45.3027	47.382	44.901	34.3096	32.3843	37.7355	GeneID:6005822	SPAC22G7.10	hypothetical protein	GO:0005634,GO:0005829,GO:0005847,GO:0006378,GO:0006379,GO:0098789	nucleus|cytosol|mRNA cleavage and polyadenylation specificity factor complex|mRNA polyadenylation|mRNA cleavage|pre-mRNA cleavage required for polyadenylation	ko03015	mRNA surveillance pathway
CC1G_00573	955.286	892.69	1017.88	1.14024	0.18934	0.289719	0.419129	18.6216	22.6304	19.569	17.5496	19.4163	24.3477	GeneID:6005823	PHO23	hypothetical protein	GO:0000118,GO:0000122,GO:0006325,GO:0010507,GO:0016479,GO:0031939,GO:0033698,GO:0035064,GO:0045944,GO:0046872,GO:0061186,GO:0061188,GO:0061408,GO:2000219,GO:2001159	histone deacetylase complex|negative regulation of transcription by RNA polymerase II|chromatin organization|negative regulation of autophagy|negative regulation of transcription by RNA polymerase I|negative regulation of chromatin silencing at telomere|Rpd3L complex|methylated histone binding|positive regulation of transcription by RNA polymerase II|metal ion binding|negative regulation of chrom…
CC1G_00574	446.829	488.873	404.786	0.827998	-0.272301	0.0981059	0.174932	12.411	3.97695	13.2496	5.47317	10.8893	10.4432	GeneID:6005824		hypothetical protein
CC1G_00576	2690.17	2147.46	3232.89	1.50545	0.590198	0.000100252	0.000461829	84.9898	70.978	94.5953	107.401	95.1895	116.51	GeneID:6005826	MCR1	cytochrome-b5 reductase	GO:0004128,GO:0005741,GO:0006696,GO:0016021	cytochrome-b5 reductase activity, acting on NAD(P)H|mitochondrial outer membrane|ergosterol biosynthetic process|integral component of membrane	ko00520	Amino sugar and nucleotide sugar metabolism
CC1G_00577	23869.7	10728.7	37010.8	3.44972	1.78648	1.29e-08	1.35e-07	539.474	243.597	339.557	1122.65	832.657	1229.25	GeneID:6005827	HOG1	CMGC/MAPK protein kinase	GO:0004707,GO:0005524,GO:0005634,GO:0005737,GO:0007231,GO:0010468,GO:0034599,GO:0035556,GO:0051403	MAP kinase activity|ATP binding|nucleus|cytoplasm|osmosensory signaling pathway|regulation of gene expression|cellular response to oxidative stress|intracellular signal transduction|stress-activated MAPK cascade	ko04139,ko04015,ko04071,ko04550,ko04668,ko04013,ko04010,ko04370,ko04068,ko04011	Regulation of mitophagy - yeast|Rap1 signaling pathway|Sphingolipid signaling pathway|Signaling pathways regulating pluripotency of stem cells|TNF signaling pathway|MAPK signaling pathway - fly|MAPK signaling pathway|VEGF signaling pathway|FoxO signaling pathway|MAPK signaling pathway - yeast
CC1G_00578	26.7289	38.4533	15.0045	0.390201	-1.35771	0.00172728	0.00566137	1.58272	4.63325	1.8868	1.03099	1.0862	0.422328	GeneID:6005828		hypothetical protein
CC1G_00579	1942.06	1997.3	1886.82	0.944683	-0.0820971	0.547714	0.676408	16.3645	20.812	16.1732	13.2752	13.1648	14.2476	GeneID:6005829	DMT1	hypothetical protein	GO:0003677,GO:0003682,GO:0003886,GO:0005634,GO:0006325,GO:0006349,GO:0008168,GO:0009294,GO:0009910,GO:0010069,GO:0010216,GO:0010424	DNA binding|chromatin binding|DNA (cytosine-5-)-methyltransferase activity|nucleus|chromatin organization|regulation of gene expression by genetic imprinting|methyltransferase activity|DNA mediated transformation|negative regulation of flower development|zygote asymmetric cytokinesis in embryo sac|maintenance of DNA methylation|DNA methylation on cytosine within a CG sequence	ko00270	Cysteine and methionine metabolism
CC1G_00580	146.818	169.488	124.149	0.732496	-0.449108	0.243425	0.365433	10.9325	8.44971	9.30334	4.77592	10.842	3.90933	GeneID:6005830	DPH4	hypothetical protein	GO:0002098,GO:0005634,GO:0005829,GO:0017183,GO:0046872	tRNA wobble uridine modification|nucleus|cytosol|peptidyl-diphthamide biosynthetic process from peptidyl-histidine|metal ion binding
CC1G_00582	776.662	857.492	695.833	0.811474	-0.301382	0.0475888	0.0959206	16.5947	18.0187	18.6588	12.9763	14.3536	10.6496	GeneID:6005832	COG8	hypothetical protein	GO:0000139,GO:0006891,GO:0015031,GO:0017119,GO:0032258	Golgi membrane|intra-Golgi vesicle-mediated transport|protein transport|Golgi transport complex|protein localization by the Cvt pathway
CC1G_00584	1979.86	2566.62	1393.09	0.542772	-0.881582	0.000359921	0.00141831	48.5062	71.695	50.808	26.3659	24.765	28.7842	GeneID:6005834		hypothetical protein
CC1G_00585	1567.59	1332.69	1802.49	1.35251	0.435644	0.00345045	0.010264	31.4762	33.4433	27.3461	35.2244	32.4684	40.3131	GeneID:6005835		hypothetical protein
CC1G_00586	3348.03	2959.3	3736.75	1.26271	0.336526	0.317101	0.450095	50.8607	34.6002	49.3324	53.3143	61.1892	29.7548	GeneID:6005836		hypothetical protein
CC1G_00587	3954.2	4223.9	3684.51	0.872301	-0.197102	0.165541	0.268	59.6231	69.4234	71.3502	50.6789	56.5072	39.5006	GeneID:6005837	kap114	hypothetical protein	GO:0005525,GO:0005634,GO:0005635,GO:0005643,GO:0005829,GO:0006606,GO:0008536,GO:0008565,GO:0061608	GTP binding|nucleus|nuclear envelope|nuclear pore|cytosol|protein import into nucleus|Ran GTPase binding|protein transporter activity|nuclear import signal receptor activity
CC1G_00588	1217.7	1216.14	1219.26	1.00257	0.00369768	0.986717	1	18.2038	21.3988	18.5294	15.2989	15.5501	18.0905	GeneID:6005838	SPBC1778.09	GTPase activating protein	GO:0005096,GO:0005634,GO:0005829,GO:0006886,GO:0016192,GO:0017137,GO:0090630	GTPase activator activity|nucleus|cytosol|intracellular protein transport|vesicle-mediated transport|Rab GTPase binding|activation of GTPase activity
CC1G_00590	503.584	537.06	470.109	0.875337	-0.192089	0.223403	0.340953	23.5273	32.5614	25.4256	20.2391	19.4734	22.3065	GeneID:6005840		hypothetical protein
CC1G_00591	399.254	504.865	293.644	0.581629	-0.78183	4.82e-06	3.03e-05	20.9529	16.9873	17.5395	8.70738	9.98058	8.08413	GeneID:6005841	ustQ	hypothetical protein	GO:0004503,GO:0016021,GO:0046872	monophenol monooxygenase activity|integral component of membrane|metal ion binding	ko00950,ko00350,ko00740,ko00965	Isoquinoline alkaloid biosynthesis|Tyrosine metabolism|Riboflavin metabolism|Betalain biosynthesis
CC1G_00593	2916.37	2851.54	2981.2	1.04547	0.0641542	0.82664	0.901127	149.982	141.703	174.483	145.611	182.625	86.39	GeneID:6005843	YGL242C	hypothetical protein
CC1G_00594	3307.26	2986.83	3627.7	1.21457	0.28044	0.0426584	0.0874993	74.1331	66.1932	74.5945	73.7143	84.1149	64.57	GeneID:6005844	M3KE1	CMGC/CDK protein kinase	GO:0004674,GO:0005524,GO:0005730,GO:0005737,GO:0005815,GO:0005829,GO:0005886,GO:0007049,GO:0023014,GO:0031098,GO:0032147,GO:0045995,GO:0046777,GO:0051301,GO:0051302,GO:0051510,GO:0061387	protein serine/threonine kinase activity|ATP binding|nucleolus|cytoplasm|microtubule organizing center|cytosol|plasma membrane|cell cycle|signal transduction by protein phosphorylation|stress-activated protein kinase signaling cascade|activation of protein kinase activity|regulation of embryonic development|protein autophosphorylation|cell division|regulation of cell division|regulation of unidim…
CC1G_00595	613.769	573.62	653.919	1.13998	0.189015	0.337526	0.47179	13.0341	11.8058	12.8496	11.4689	15.6288	9.96187	GeneID:6005845	ask1	hypothetical protein	GO:0000778,GO:0005634,GO:0005829,GO:0005880,GO:0042729,GO:0043622,GO:0044732,GO:0051010,GO:0051301,GO:0051455,GO:0071963,GO:1990537,GO:1990758,GO:1990941	condensed nuclear chromosome kinetochore|nucleus|cytosol|nuclear microtubule|DASH complex|cortical microtubule organization|mitotic spindle pole body|microtubule plus-end binding|cell division|attachment of spindle microtubules to kinetochore involved in homologous chromosome segregation|establishment or maintenance of cell polarity regulating cell shape|mitotic spindle polar microtubule|mitotic …
CC1G_00596	248.699	298.137	199.261	0.668355	-0.581313	0.002024	0.00648907	19.7556	17.5124	17.4104	6.92319	11.3317	8.54057	GeneID:6005846		hypothetical protein
CC1G_00597	289.966	169.112	410.82	2.42927	1.28052	2.18e-12	4.31e-11	2.05038	2.00066	2.51855	4.32012	4.67543	5.10067	GeneID:6005847	cao1	peroxisomal copper amine oxidase	GO:0005507,GO:0005737,GO:0005829,GO:0006878,GO:0008131,GO:0009308,GO:0009310,GO:0042764,GO:0048038,GO:0052593,GO:0052594,GO:0052595,GO:0052596,GO:1990748	copper ion binding|cytoplasm|cytosol|cellular copper ion homeostasis|primary amine oxidase activity|amine metabolic process|amine catabolic process|ascospore-type prospore|quinone binding|tryptamine:oxygen oxidoreductase (deaminating) activity|aminoacetone:oxygen oxidoreductase(deaminating) activity|aliphatic-amine oxidase activity|phenethylamine:oxygen oxidoreductase (deaminating) activity|cellu…	ko00260,ko00950,ko00350,ko00410,ko00960,ko00360	Glycine, serine and threonine metabolism|Isoquinoline alkaloid biosynthesis|Tyrosine metabolism|beta-Alanine metabolism|Tropane, piperidine and pyridine alkaloid biosynthesis|Phenylalanine metabolism
CC1G_00598	5.7212	8.13192	3.31049	0.407098	-1.29655	0.177501	0.284112	0.240765	0.0666308	0.0357564	0.146141	0	0.0694304	GeneID:6005848	SPCC576.01c	taurine catabolism dioxygenase TauD	GO:0005506,GO:0005634,GO:0005829,GO:0006151,GO:0097641	iron ion binding|nucleus|cytosol|xanthine oxidation|alpha-ketoglutarate-dependent xanthine dioxygenase activity
CC1G_00599	112.183	102.333	122.034	1.19252	0.254017	0.292088	0.421415	5.07275	6.38678	5.33354	5.31537	4.63946	6.17898	GeneID:6005849		hypothetical protein
CC1G_00600	7.87524	7.06895	8.68153	1.22812	0.296453	0.768674	0.85735	0.0657629	0.314066	0.0692123	0.0235074	0.163622	0.178226	GeneID:6005850		hypothetical protein
CC1G_00602	0	0	0					0	0	0	0	0	0	GeneID:6005852		hypothetical protein
CC1G_00603	0	0	0					0	0	0	0	0	0	GeneID:6005853		hypothetical protein
CC1G_00604	0	0	0					0	0	0	0	0	0	GeneID:6005854		hypothetical protein
CC1G_00605	0	0	0					0	0	0	0	0	0	GeneID:6005855		hypothetical protein
CC1G_00606	428.166	334.32	522.013	1.56142	0.642857	0.000108822	0.000496826	10.9829	10.1521	12.0908	14.7011	12.8575	15.8853	GeneID:6005856		hypothetical protein
CC1G_00607	1901.62	1460.2	2343.05	1.60461	0.682225	0.000150635	0.000658299	26.9032	24.5467	21.0624	33.4939	28.7633	37.7816	GeneID:6005857		hypothetical protein
CC1G_00608	1.87952	0	3.75904	Inf	Inf	0.213181	0.328983	0	0	0	0.462816	0.114866	0	GeneID:6005858		hypothetical protein
CC1G_00609	264.302	251.055	277.549	1.10553	0.144741	0.5734	0.699598	18.3791	13.4252	14.1888	19.0842	11.3704	13.0418	GeneID:6005859		hypothetical protein
CC1G_00610	210.604	138.365	282.842	2.04417	1.03151	0.0193975	0.0452108	10.1221	5.15436	8.65857	19.9904	11.1534	14.4496	GeneID:6005860		hypothetical protein
CC1G_00611	6913.52	6007.05	7819.99	1.3018	0.380508	0.00594572	0.0164704	43.4629	51.7976	44.1741	51.5065	50.1753	55.9905	GeneID:6005861	SPBC20F10.07	hypothetical protein	GO:0005737,GO:0016021,GO:0044233,GO:0071561,GO:1990456,GO:1990816,GO:1990854	cytoplasm|integral component of membrane|Mitochondria-associated ER Membrane|nucleus-vacuole junction|mitochondrion-endoplasmic reticulum membrane tethering|vacuole-mitochondrion membrane contact site|vacuole-ER tethering
CC1G_00612	1222.45	1188.53	1256.38	1.05708	0.0800871	0.597493	0.722019	38.8143	46.2723	42.5815	40.676	40.13	39.6992	GeneID:6005862		hypothetical protein
CC1G_00613	104.915	115.427	94.4035	0.817866	-0.290064	0.224217	0.341751	1.30432	2.25431	2.31774	1.39387	1.25003	0.948291	GeneID:6005863	SPAC1039.04	hypothetical protein	GO:0005783,GO:0005886,GO:0016021,GO:0046943,GO:1905039	endoplasmic reticulum|plasma membrane|integral component of membrane|carboxylic acid transmembrane transporter activity|carboxylic acid transmembrane transport
CC1G_00615	3.1669	4.87454	1.45927	0.299365	-1.74002	0.219442	0.336646	0	0	0	0	0	0	GeneID:6005865		hypothetical protein
CC1G_00616	20532.2	21108.2	19956.3	0.945432	-0.0809545	0.545141	0.674081	572.144	723.555	690.71	505.523	560.206	554.992	GeneID:6005866		enolase	GO:0000015,GO:0000287,GO:0004634,GO:0006096	phosphopyruvate hydratase complex|magnesium ion binding|phosphopyruvate hydratase activity|glycolytic process	ko04066,ko00680,ko03018,ko01200,ko01230,ko00010	HIF-1 signaling pathway|Methane metabolism|RNA degradation|Carbon metabolism|Biosynthesis of amino acids|Glycolysis / Gluconeogenesis
CC1G_00617	1330.99	1736.62	925.36	0.53285	-0.908199	6.74e-10	9.18e-09	28.437	31.3552	33.0837	14.5226	16.3361	12.4506	GeneID:6005867	NOG2	NOG2	GO:0005525,GO:0005730,GO:0042254	GTP binding|nucleolus|ribosome biogenesis	ko03008	Ribosome biogenesis in eukaryotes
CC1G_00618	24.9708	29.1894	20.7523	0.710951	-0.492177	0.274064	0.401275	0.974004	0.884527	0.997346	0.448198	0.961967	0.707503	GeneID:6005868		hypothetical protein
CC1G_00619	7.63414	10.9161	4.35215	0.39869	-1.32666	0.112033	0.195375	0.254478	0.0690912	0.232765	0.0396709	0.079658	0.113299	GeneID:6005869		hypothetical protein
CC1G_00620	1888.3	1260.87	2515.73	1.99523	0.996553	9.33e-07	6.78e-06	48.0611	25.9751	49.0664	67.6746	80.4868	67.313	GeneID:6005870	qutG	myo inositol monophosphatase	GO:0007165,GO:0008934,GO:0019630,GO:0046854,GO:0046855,GO:0046872	signal transduction|inositol monophosphate 1-phosphatase activity|quinate metabolic process|phosphatidylinositol phosphorylation|inositol phosphate dephosphorylation|metal ion binding	ko00562,ko04070,ko00521	Inositol phosphate metabolism|Phosphatidylinositol signaling system|Streptomycin biosynthesis
CC1G_00621	4198.45	4318.45	4078.45	0.944423	-0.0824944	0.54323	0.672142	268.216	289.72	242.006	199.337	221.058	221.001	GeneID:6005871	pup2	proteasome subunit alpha type 5	GO:0004175,GO:0004298,GO:0005634,GO:0005737,GO:0005829,GO:0005839,GO:0010498,GO:0010499,GO:0019773,GO:0043161,GO:0045842	endopeptidase activity|threonine-type endopeptidase activity|nucleus|cytoplasm|cytosol|proteasome core complex|proteasomal protein catabolic process|proteasomal ubiquitin-independent protein catabolic process|proteasome core complex, alpha-subunit complex|proteasome-mediated ubiquitin-dependent protein catabolic process|positive regulation of mitotic metaphase/anaphase transition	ko03050	Proteasome
CC1G_00622	1659.06	1562.1	1756.02	1.12414	0.168824	0.221367	0.338903	87.2824	71.7733	104.546	70.7051	86.3607	81.2497	GeneID:6005872	RIDA	translation initiation inhibitor	GO:0005739,GO:0005773,GO:0005829,GO:0009082,GO:0009097,GO:0009507,GO:0009536,GO:0009570,GO:0009579,GO:0009636,GO:0009941,GO:0019239,GO:0046686,GO:1901565	mitochondrion|vacuole|cytosol|branched-chain amino acid biosynthetic process|isoleucine biosynthetic process|chloroplast|plastid|chloroplast stroma|thylakoid|response to toxic substance|chloroplast envelope|deaminase activity|response to cadmium ion|organonitrogen compound catabolic process
CC1G_00623	1700.23	2168.2	1232.26	0.56833	-0.815198	1.63e-08	1.68e-07	41.8877	47.4106	40.6993	16.7244	21.2274	19.3193	GeneID:6005873	GPA4	hypothetical protein	GO:0001664,GO:0003924,GO:0005525,GO:0005834,GO:0007188,GO:0031683,GO:0046872	G protein-coupled receptor binding|GTPase activity|GTP binding|heterotrimeric G-protein complex|adenylate cyclase-modulating G protein-coupled receptor signaling pathway|G-protein beta/gamma-subunit complex binding|metal ion binding
CC1G_00624	2692.89	2834.04	2551.73	0.900387	-0.151383	0.276866	0.404822	36.1743	40.632	40.131	30.157	32.825	28.6582	GeneID:6005874		hypothetical protein
CC1G_00625	3349.93	3270.41	3429.46	1.04863	0.0685095	0.646709	0.76274	61.513	68.66	56.8188	55.1233	51.1902	56.7023	GeneID:6005875	MNS1	mannosyl-oligosaccharide 1,2-alpha-mannosidase	GO:0004571,GO:0005509,GO:0006486,GO:0016020	mannosyl-oligosaccharide 1,2-alpha-mannosidase activity|calcium ion binding|protein glycosylation|membrane	ko04141,ko00510,ko00513	Protein processing in endoplasmic reticulum|N-Glycan biosynthesis|Various types of N-glycan biosynthesis
CC1G_00626	1239.5	992.282	1486.72	1.49829	0.583315	6.94e-05	0.00033051	6.14706	4.38967	5.17396	8.15929	3.85387	7.90394	GeneID:6005876		hypothetical protein
CC1G_00627	4282.99	3941.42	4624.55	1.17332	0.230596	0.115823	0.200793	73.2526	65.9486	62.3904	75.6956	61.513	70.6023	GeneID:6005877		hypothetical protein
CC1G_00628	835.331	422.639	1248.02	2.95293	1.56215	1.02e-23	6.39e-22	21.8033	18.6501	16.9148	37.4611	43.1334	45.4213	GeneID:6005878	ustQ	hypothetical protein	GO:0004503,GO:0016021,GO:0046872	monophenol monooxygenase activity|integral component of membrane|metal ion binding	ko00950,ko00350,ko00740,ko00965	Isoquinoline alkaloid biosynthesis|Tyrosine metabolism|Riboflavin metabolism|Betalain biosynthesis
CC1G_00629	2123.88	1939.21	2308.56	1.19046	0.251519	0.073411	0.137713	67.2531	65.1683	68.0399	64.6956	68.9901	71.6209	GeneID:6005879	SPBP4H10.16c	phosphatase activator	GO:0005634,GO:0005829,GO:0045292	nucleus|cytosol|mRNA cis splicing, via spliceosome
CC1G_00630	155.056	161.408	148.703	0.921288	-0.118276	0.57216	0.698738	3.87277	3.74592	3.79432	3.62059	4.00982	2.17791	GeneID:6005880		hypothetical protein
CC1G_00631	8088.56	3780.69	12396.4	3.27888	1.7132	6.64e-14	1.61e-12	39.0856	31.8705	31.8982	100.984	80.4418	107.568	GeneID:6005881	CHS3	chitin synthase	GO:0004100,GO:0005886,GO:0016021,GO:0071555	chitin synthase activity|plasma membrane|integral component of membrane|cell wall organization	ko00520	Amino sugar and nucleotide sugar metabolism
CC1G_00632	3646.36	3265.38	4027.35	1.23335	0.30258	0.0292326	0.0637215	68.807	68.4223	66.4658	68.9807	77.6201	66.3958	GeneID:6005882	atm1	HlyB/MsbA family ABC transporter	GO:0005524,GO:0005743,GO:0016021,GO:0016226,GO:0042626,GO:0048250,GO:0055072	ATP binding|mitochondrial inner membrane|integral component of membrane|iron-sulfur cluster assembly|ATPase activity, coupled to transmembrane movement of substances|iron import into the mitochondrion|iron ion homeostasis
CC1G_00633	284.731	248.77	320.692	1.28911	0.366377	0.0389126	0.080918	4.46785	3.24801	3.8397	4.24874	4.51542	4.95557	GeneID:6005883	klf1	hypothetical protein	GO:0000122,GO:0000790,GO:0000978,GO:0000981,GO:0001077,GO:0005634,GO:0005730,GO:0005737,GO:0006351,GO:0008270,GO:0043565,GO:0045944,GO:0060237,GO:0072686	negative regulation of transcription by RNA polymerase II|nuclear chromatin|RNA polymerase II proximal promoter sequence-specific DNA binding|DNA-binding transcription factor activity, RNA polymerase II-specific|proximal promoter DNA-binding transcription activator activity, RNA polymerase II-specific|nucleus|nucleolus|cytoplasm|transcription, DNA-templated|zinc ion binding|sequence-specific DNA …
CC1G_00634	3354.15	3320.88	3387.42	1.02004	0.0286229	0.875775	0.937242	144.071	130.173	164.277	132.195	160.492	99.6394	GeneID:6005884	ADK	adenosine kinase	GO:0004001,GO:0005524,GO:0006166,GO:0044209	adenosine kinase activity|ATP binding|purine ribonucleoside salvage|AMP salvage	ko00230	Purine metabolism
CC1G_00636	79.996	71.8923	88.0997	1.22544	0.2933	0.275035	0.402596	1.69867	2.12522	1.4123	1.44215	1.3524	1.97327	GeneID:6005886	LIP2	carotenoid ester lipase	GO:0004806,GO:0016042	triglyceride lipase activity|lipid catabolic process
CC1G_00637	7303.38	8402.81	6203.96	0.73832	-0.437683	0.00131182	0.00445888	1019.44	1004.01	919.85	652.266	674.04	561.462	GeneID:6005887	RPL28C	hypothetical protein	GO:0003735,GO:0005886,GO:0006412,GO:0009506,GO:0022625	structural constituent of ribosome|plasma membrane|translation|plasmodesma|cytosolic large ribosomal subunit	ko03010	Ribosome
CC1G_00638	4408.18	4872.29	3944.07	0.80949	-0.304915	0.0255521	0.0571191	428.851	536.122	509.878	352.895	364.901	338.739	GeneID:6005888		hypothetical protein
CC1G_00640	795.959	833.597	758.321	0.909698	-0.136541	0.375118	0.512326	21.5144	23.4795	21.6689	16.4542	15.898	19.0313	GeneID:6005890		hypothetical protein
CC1G_00641	2749	2193.03	3304.98	1.50704	0.591717	2.62e-05	0.00014008	151.186	149.175	125.082	170.791	176.399	199.477	GeneID:6005891		hypothetical protein
CC1G_00642	67.7778	34.2694	101.286	2.95558	1.56344	4.52e-08	4.29e-07	1.40606	0.642129	1.74841	2.68496	3.39089	3.91644	GeneID:6005892	ustQ	hypothetical protein	GO:0004503,GO:0016021,GO:0046872	monophenol monooxygenase activity|integral component of membrane|metal ion binding	ko00950,ko00350,ko00740,ko00965	Isoquinoline alkaloid biosynthesis|Tyrosine metabolism|Riboflavin metabolism|Betalain biosynthesis
CC1G_00643	591.672	249.478	933.866	3.74328	1.9043	5.01e-16	1.51e-14	12.9797	5.92233	8.90678	27.8111	25.7233	33.09	GeneID:6005893		hypothetical protein
CC1G_00644	1568.19	1403.39	1733	1.23487	0.304359	0.032298	0.0692471	63.4478	62.8646	60.9135	55.793	64.6663	71.5614	GeneID:6005894		hypothetical protein
CC1G_00645	233.389	96.7087	370.07	3.82665	1.93608	1.03e-22	5.97e-21	3.06862	2.89556	2.87135	9.1904	10.5	11.2047	GeneID:6005895	YNR064C	hypothetical protein	GO:0004301,GO:0009636,GO:0052689	epoxide hydrolase activity|response to toxic substance|carboxylic ester hydrolase activity
CC1G_00647	82.6205	126.946	38.2951	0.301664	-1.72898	2.69e-10	3.87e-09	4.54409	6.245	4.65146	1.53815	1.02728	1.79162	GeneID:6005897		hypothetical protein
CC1G_00648	18.154	16.0998	20.2082	1.25518	0.327896	0.570149	0.697225	0.363243	0.984352	0.555902	0.995772	0.619446	0.59227	GeneID:6005898		hypothetical protein
CC1G_00649	717.949	655.967	779.931	1.18898	0.249722	0.104984	0.185034	7.82021	9.98136	8.74794	8.83137	8.38514	11.0253	GeneID:6005899		hypothetical protein
CC1G_00651	825.479	806.963	843.994	1.04589	0.0647317	0.680583	0.790157	7.8296	7.46516	7.50878	6.85037	6.73191	5.30192	GeneID:6005901		hypothetical protein
CC1G_00652	1196.89	1232.42	1161.36	0.942343	-0.0856765	0.546584	0.675302	74.013	79.6754	75.0696	62.1526	72.258	56.9205	GeneID:6005902	cdc31	centrin 3	GO:0005509,GO:0005634,GO:0005813,GO:0005825,GO:0005829,GO:0007020,GO:0008017,GO:0019722,GO:0030474,GO:0043161,GO:0044732,GO:0051301,GO:0061496,GO:0070390,GO:1903087	calcium ion binding|nucleus|centrosome|half bridge of spindle pole body|cytosol|microtubule nucleation|microtubule binding|calcium-mediated signaling|spindle pole body duplication|proteasome-mediated ubiquitin-dependent protein catabolic process|mitotic spindle pole body|cell division|half bridge of mitotic spindle pole body|transcription export complex 2|mitotic spindle pole body duplication
CC1G_00653	858.28	638.709	1077.85	1.68754	0.754926	0.000186016	0.000796332	21.7489	17.4864	18.4144	29.3472	23.0301	31.2514	GeneID:6005903		hypothetical protein
CC1G_00654	5090.27	3770.93	6409.61	1.69974	0.765318	3.36e-08	3.26e-07	40.6055	40.4643	40.7046	62.9618	55.0848	61.4909	GeneID:6005904	YPK1	AGC/AGC-Unique protein kinase	GO:0000749,GO:0004674,GO:0005524,GO:0005829,GO:0005886,GO:0005935,GO:0006468,GO:0006650,GO:0006897,GO:0018105,GO:0019887,GO:0035556,GO:0046777,GO:0060237,GO:0061093,GO:0070941,GO:0071311,GO:0071555,GO:0090155	response to pheromone triggering conjugation with cellular fusion|protein serine/threonine kinase activity|ATP binding|cytosol|plasma membrane|cellular bud neck|protein phosphorylation|glycerophospholipid metabolic process|endocytosis|peptidyl-serine phosphorylation|protein kinase regulator activity|intracellular signal transduction|protein autophosphorylation|regulation of fungal-type cell wall …
CC1G_00655	2962.09	2037.03	3887.15	1.90824	0.932244	6.11e-08	5.67e-07	16.8142	19.6949	17.7405	30.7765	25.5376	33.9621	GeneID:6005905		hypothetical protein
CC1G_00656	0	0	0					0	0	0	0	0	0	GeneID:6005906		hypothetical protein
CC1G_00657	0	0	0					0	0	0	0	0	0	GeneID:6005907		atypical/Alpha protein kinase
CC1G_00658	2025.06	1614.49	2435.63	1.5086	0.593214	0.00894136	0.0234138	47.5486	43.0628	38.9921	52.4396	49.6386	67.4769	GeneID:6005908	SPCC576.01c	alpha-ketoglutarate dependent xanthine dioxygenase	GO:0005506,GO:0005634,GO:0005829,GO:0006151,GO:0097641	iron ion binding|nucleus|cytosol|xanthine oxidation|alpha-ketoglutarate-dependent xanthine dioxygenase activity
CC1G_00659	11880.1	13738	10022.3	0.729533	-0.454955	0.000794917	0.00286438	1126.66	1176.68	1148.13	726.815	753.192	668.183	GeneID:6005909	rpl2101	60S ribosomal protein L21	GO:0002181,GO:0003735,GO:0005829,GO:0022625	cytoplasmic translation|structural constituent of ribosome|cytosol|cytosolic large ribosomal subunit	ko03010	Ribosome
CC1G_00660	11781.8	13254.3	10309.3	0.777812	-0.362507	0.00780898	0.0208862	1310.55	1285.83	1383.4	889.885	935.349	815.327	GeneID:6005910	rps902	40S ribosomal protein S9	GO:0002181,GO:0003735,GO:0005829,GO:0019843,GO:0022627,GO:0042254,GO:0045903	cytoplasmic translation|structural constituent of ribosome|cytosol|rRNA binding|cytosolic small ribosomal subunit|ribosome biogenesis|positive regulation of translational fidelity	ko03010	Ribosome
CC1G_00661	838.334	943.362	733.306	0.777332	-0.363396	0.0170065	0.0403913	24.5845	28.2742	25.4818	15.6215	18.7597	18.7148	GeneID:6005911		hypothetical protein			ko03410	Base excision repair
CC1G_00662	2095.9	2088.33	2103.48	1.00725	0.0104253	0.945502	0.982556	15.1116	17.3199	17.0033	14.0834	13.2919	15.1489	GeneID:6005912	mip1	mip1	GO:0000329,GO:0005737,GO:0008361,GO:0009267,GO:0030307,GO:0030435,GO:0030674,GO:0031139,GO:0031929,GO:0031931,GO:0051321,GO:0071230,GO:0071902	fungal-type vacuole membrane|cytoplasm|regulation of cell size|cellular response to starvation|positive regulation of cell growth|sporulation resulting in formation of a cellular spore|protein binding, bridging|positive regulation of conjugation with cellular fusion|TOR signaling|TORC1 complex|meiotic cell cycle|cellular response to amino acid stimulus|positive regulation of protein serine/threon…	ko04152,ko04151,ko04150	AMPK signaling pathway|PI3K-Akt signaling pathway|mTOR signaling pathway
CC1G_00663	2389.53	2366.39	2412.66	1.01955	0.0279383	0.852754	0.921091	25.0562	29.3537	25.5956	21.5961	26.3894	23.21	GeneID:6005913	ro-3	dynactin	GO:0003774,GO:0005737,GO:0005874,GO:0030286	motor activity|cytoplasm|microtubule|dynein complex
CC1G_00664	1820.24	2184.7	1455.78	0.666354	-0.58564	3.51e-05	0.000180657	29.0986	36.8799	28.4987	20.5951	16.6364	16.212	GeneID:6005914		hypothetical protein
CC1G_00665	81.5295	95.3977	67.6612	0.709254	-0.495626	0.0602291	0.116578	3.42028	4.51678	4.80947	2.41589	3.38526	1.98885	GeneID:6005915		hypothetical protein
CC1G_00666	3903.34	3138.84	4667.83	1.48712	0.572522	0.00972951	0.025219	146.408	118.479	132.678	172.388	145.632	214.118	GeneID:6005916	gst2	glutathione S-transferase	GO:0004364,GO:0005634,GO:0005737,GO:0005829,GO:1990748	glutathione transferase activity|nucleus|cytoplasm|cytosol|cellular detoxification	ko00982,ko00480,ko00980	Drug metabolism - cytochrome P450|Glutathione metabolism|Metabolism of xenobiotics by cytochrome P450
CC1G_00667	50.9292	49.3072	52.5512	1.06579	0.0919251	0.812191	0.890249	1.81963	2.06721	1.14	1.28509	1.22799	1.64024	GeneID:6005918		hypothetical protein
CC1G_00668	1085.93	1366.35	805.516	0.589539	-0.76234	3.41e-07	2.7e-06	19.123	18.3757	20.648	9.52213	11.7152	8.38204	GeneID:6005919	ucp7	UBA domain-containing protein 7	GO:0005737,GO:0005789,GO:0005794,GO:0006898,GO:0030276,GO:0030544,GO:0031593,GO:0031982,GO:0032991,GO:0043130,GO:0043231,GO:0072318,GO:0072583	cytoplasm|endoplasmic reticulum membrane|Golgi apparatus|receptor-mediated endocytosis|clathrin binding|Hsp70 protein binding|polyubiquitin modification-dependent protein binding|vesicle|protein-containing complex|ubiquitin binding|intracellular membrane-bounded organelle|clathrin coat disassembly|clathrin-dependent endocytosis
CC1G_00669	1889.47	1287.84	2491.11	1.93434	0.951839	3.25e-11	5.43e-10	20.6859	17.7823	19.111	31.3938	29.6549	32.669	GeneID:6005920		hypothetical protein
CC1G_00673	3.23518	3.46605	3.00431	0.866782	-0.206259	0.928315	0.972973	0	0	0	0	0	0	GeneID:6005924		hypothetical protein
CC1G_00675	56.9962	28.6985	85.294	2.97207	1.57147	2.51e-06	1.68e-05	17.0497	17.4165	41.7398	157.853	97.9827	209.093	GeneID:6005926		hypothetical protein
CC1G_00676	86.7941	85.4988	88.0893	1.0303	0.043063	0.913565	0.963085	15.7621	9.53335	11.0455	7.48458	2.30911	14.6218	GeneID:6005927		hypothetical protein
CC1G_00677	332.512	254.45	410.573	1.61357	0.69026	7.6e-05	0.000358868	4.88535	4.92435	5.82619	7.5393	7.87541	6.37825	GeneID:6005928		hypothetical protein
CC1G_00678	608.32	291.122	925.517	3.17913	1.66863	7.44e-25	5.3e-23	7.14397	7.07201	8.39546	19.6532	21.0146	20.792	GeneID:6005929		hypothetical protein
CC1G_00679	962.302	992.879	931.725	0.938408	-0.0917133	0.639755	0.756757	27.6499	35.4504	29.4149	22.0224	23.5109	30.5783	GeneID:6005930	rst2	hypothetical protein	GO:0000978,GO:0000982,GO:0001077,GO:0001212,GO:0005634,GO:0005737,GO:0005829,GO:0008270,GO:0031141,GO:0035948,GO:0045944,GO:0061406,GO:1904788	RNA polymerase II proximal promoter sequence-specific DNA binding|transcription factor activity, RNA polymerase II proximal promoter sequence-specific DNA binding|proximal promoter DNA-binding transcription activator activity, RNA polymerase II-specific|RNA polymerase II transcriptional activator activity, zinc ion regulated proximal promoter sequence-specific DNA binding|nucleus|cytoplasm|cytoso…
CC1G_00680	397.843	311.195	484.491	1.55687	0.638649	0.000156081	0.000678312	5.86845	5.44674	4.73897	7.17091	6.72406	7.7521	GeneID:6005931	pnk1	ATP dependent DNA ligase	GO:0000012,GO:0003690,GO:0005524,GO:0005634,GO:0005730,GO:0006281,GO:0006284,GO:0046403,GO:0046404,GO:0046939,GO:0098504	single strand break repair|double-stranded DNA binding|ATP binding|nucleus|nucleolus|DNA repair|base-excision repair|polynucleotide 3'-phosphatase activity|ATP-dependent polydeoxyribonucleotide 5'-hydroxyl-kinase activity|nucleotide phosphorylation|DNA 3' dephosphorylation involved in DNA repair
CC1G_00681	174.38	149.887	198.872	1.32681	0.407961	0.0443611	0.0904076	5.9951	4.82168	4.94987	5.66216	5.56488	6.60669	GeneID:6005932	UVR8	hypothetical protein	GO:0000785,GO:0003682,GO:0005085,GO:0005634,GO:0005829,GO:0009411,GO:0009649,GO:0009881,GO:0010224,GO:0018298,GO:0042802,GO:0042803	chromatin|chromatin binding|guanyl-nucleotide exchange factor activity|nucleus|cytosol|response to UV|entrainment of circadian clock|photoreceptor activity|response to UV-B|protein-chromophore linkage|identical protein binding|protein homodimerization activity
CC1G_00682	3147.99	2345.26	3950.72	1.68456	0.752369	0.000348442	0.00137956	30.7689	19.6256	22.8535	38.0568	29.6672	36.2425	GeneID:6005933	ABCA1	nod factor export ATP-binding protein I	GO:0005524,GO:0005774,GO:0006869,GO:0016021,GO:0042626,GO:0043231	ATP binding|vacuolar membrane|lipid transport|integral component of membrane|ATPase activity, coupled to transmembrane movement of substances|intracellular membrane-bounded organelle
CC1G_00684	166.804	158.169	175.439	1.10919	0.149508	0.475809	0.60959	5.17252	4.77632	4.33514	4.85238	4.67876	4.53515	GeneID:6005935	SPCC23B6.04c	CRAL/TRIO domain-containing protein	GO:0005628,GO:0005886,GO:0120010,GO:0120014	prospore membrane|plasma membrane|intermembrane phospholipid transfer|intermembrane phospholipid transfer activity
CC1G_00686	25.814	23.9112	27.7168	1.15915	0.213073	0.625437	0.74483	0.0704635	0.0674337	0	0.0377532	0	0.107332	GeneID:6005938		bilirubin oxidase	GO:0005507,GO:0005576,GO:0046274,GO:0052716	copper ion binding|extracellular region|lignin catabolic process|hydroquinone:oxygen oxidoreductase activity
CC1G_00687	139.476	190.111	88.8405	0.46731	-1.09755	0.00316451	0.00952191	15.8948	12.2393	9.62859	4.90263	4.30085	7.97842	GeneID:6005939		hypothetical protein
CC1G_00688	1356.46	1068.51	1644.41	1.53898	0.621976	1.91e-05	0.000105025	52.4224	46.4787	46.3506	60.868	59.7613	66.3256	GeneID:6005940	SCI1	hypothetical protein	GO:0005634,GO:0007049,GO:0009734,GO:0010928,GO:0048467,GO:0048479,GO:0048480,GO:0051301,GO:0051782	nucleus|cell cycle|auxin-activated signaling pathway|regulation of auxin mediated signaling pathway|gynoecium development|style development|stigma development|cell division|negative regulation of cell division
CC1G_00689	11986.8	13421.2	10552.4	0.786248	-0.346943	0.00990096	0.0255865	1455.24	1890.19	1745.56	1051.61	1169.25	1127.28	GeneID:6005941		thioredoxin	GO:0005623,GO:0006662,GO:0015035,GO:0045454	cell|glycerol ether metabolic process|protein disulfide oxidoreductase activity|cell redox homeostasis
CC1G_00690	72.5693	81.1541	63.9844	0.788431	-0.342943	0.206136	0.320471	1.10191	1.24827	1.43134	0.496437	1.05997	0.473096	GeneID:6005942	LCC1	laccase 5	GO:0005507,GO:0005576,GO:0046274,GO:0052716	copper ion binding|extracellular region|lignin catabolic process|hydroquinone:oxygen oxidoreductase activity
CC1G_00692	85.2506	78.4219	92.0792	1.17415	0.231619	0.372892	0.509819	1.64861	1.79176	2.32997	1.87644	2.35714	1.6742	GeneID:6005944	EFM2	hypothetical protein	GO:0005737,GO:0008757,GO:0016279,GO:0018022,GO:0018027,GO:0045905	cytoplasm|S-adenosylmethionine-dependent methyltransferase activity|protein-lysine N-methyltransferase activity|peptidyl-lysine methylation|peptidyl-lysine dimethylation|positive regulation of translational termination
CC1G_00693	448.63	581.114	316.146	0.544033	-0.878233	1.4e-07	1.21e-06	162.235	194.875	200.873	77.276	77.126	88.8476	GeneID:6005945		hypothetical protein
CC1G_00694	1472.49	1374.53	1570.46	1.14254	0.192249	0.186178	0.294787	44.8216	52.5405	52.0918	47.9153	57.0314	45.7466	GeneID:6005946	rml2	mitochondrial 54S ribosomal protein RML2	GO:0003723,GO:0003735,GO:0005762,GO:0016740,GO:0032543	RNA binding|structural constituent of ribosome|mitochondrial large ribosomal subunit|transferase activity|mitochondrial translation
CC1G_00695	2503.59	3008.6	1998.59	0.664295	-0.590105	2.54e-05	0.000136425	80.3513	100.269	79.5843	47.2024	55.0447	48.1496	GeneID:6005947	RVB2	RuvB-like helicase 2	GO:0000492,GO:0000812,GO:0004003,GO:0005524,GO:0006281,GO:0006338,GO:0006357,GO:0006364,GO:0016573,GO:0031011,GO:0035267,GO:0043141,GO:0043486,GO:0060303,GO:0070209,GO:0097255	box C/D snoRNP assembly|Swr1 complex|ATP-dependent DNA helicase activity|ATP binding|DNA repair|chromatin remodeling|regulation of transcription by RNA polymerase II|rRNA processing|histone acetylation|Ino80 complex|NuA4 histone acetyltransferase complex|ATP-dependent 5'-3' DNA helicase activity|histone exchange|regulation of nucleosome density|ASTRA complex|R2TP complex
CC1G_00696	171.922	211.256	132.588	0.627617	-0.672043	0.00111028	0.00385187	5.97834	6.1078	4.44255	2.61544	2.87162	3.14665	GeneID:6005948	SPCC965.06	voltage-gated potassium channel beta-2 subunit	GO:0005244,GO:0005634,GO:0005829,GO:0016021,GO:0034765,GO:0071805	voltage-gated ion channel activity|nucleus|cytosol|integral component of membrane|regulation of ion transmembrane transport|potassium ion transmembrane transport
CC1G_00697	997.05	740.777	1253.32	1.6919	0.758646	5.73e-07	4.34e-06	8.84817	13.5327	11.1083	16.5636	18.4047	15.536	GeneID:6005949	mcp2	pumilio-family RNA binding repeat protein	GO:0000288,GO:0003723,GO:0005737,GO:0051321	nuclear-transcribed mRNA catabolic process, deadenylation-dependent decay|RNA binding|cytoplasm|meiotic cell cycle
CC1G_00698	28957.3	29912	28002.5	0.936162	-0.0951703	0.476291	0.610074	308.432	339.781	328.099	277.121	243.134	269.305	GeneID:6005950		hypothetical protein
CC1G_00699	0	0	0					0	0	0	0	0	0	GeneID:6005951		hypothetical protein
CC1G_00700	449.173	509.261	389.085	0.76402	-0.388318	0.0187086	0.0437701	8.95225	9.7366	8.68038	6.06318	4.85251	6.88115	GeneID:6005952		hypothetical protein
CC1G_00701	3182.61	3025.56	3339.65	1.10381	0.142496	0.288298	0.41764	100.052	98.1892	111.139	88.349	88.6401	111.547	GeneID:6005953	SPCC965.06	voltage-gated potassium channel beta-2 subunit	GO:0005244,GO:0005634,GO:0005829,GO:0016021,GO:0034765,GO:0071805	voltage-gated ion channel activity|nucleus|cytosol|integral component of membrane|regulation of ion transmembrane transport|potassium ion transmembrane transport
CC1G_00702	671.332	558.867	783.796	1.40247	0.487974	0.00187284	0.00607332	8.6419	7.93941	8.77686	11.0107	9.84107	10.8789	GeneID:6005954	AFUA_8G05360	hypothetical protein	GO:0005773	vacuole
CC1G_00703	186.691	270.462	102.92	0.380535	-1.3939	1.63e-11	2.83e-10	3.34723	3.18237	2.68637	1.1803	0.809198	0.937469	GeneID:6005955		hypothetical protein
CC1G_00704	17.3181	16.0926	18.5436	1.1523	0.204518	0.734128	0.828574	1.31424	1.37104	0.59652	0.865725	0.954167	1.43858	GeneID:6005956		Ser/Thr protein phosphatase superfamily protein
CC1G_00705	3419.97	3655.47	3184.46	0.87115	-0.199007	0.150938	0.248841	51.3157	50.655	55.4641	40.9983	45.5732	33.4691	GeneID:6005957	sec26	coatomer beta subunit	GO:0000139,GO:0005198,GO:0005829,GO:0006886,GO:0006888,GO:0006891,GO:0030126,GO:0030134	Golgi membrane|structural molecule activity|cytosol|intracellular protein transport|ER to Golgi vesicle-mediated transport|intra-Golgi vesicle-mediated transport|COPI vesicle coat|COPII-coated ER to Golgi transport vesicle
CC1G_00706	19.7373	21.2151	18.2595	0.860686	-0.216441	0.705838	0.80835	0.820004	0.306068	0.405625	0.337418	0.493145	0.197332	GeneID:6005958		hypothetical protein
CC1G_00707	897.875	643.833	1151.92	1.78916	0.839278	2.6e-08	2.58e-07	16.6585	16.7753	18.3717	22.343	26.2975	24.7873	GeneID:6005959	pdt1	hypothetical protein	GO:0005384,GO:0005783,GO:0015086,GO:0030026,GO:0030176,GO:0046872,GO:0071421	manganese ion transmembrane transporter activity|endoplasmic reticulum|cadmium ion transmembrane transporter activity|cellular manganese ion homeostasis|integral component of endoplasmic reticulum membrane|metal ion binding|manganese ion transmembrane transport
CC1G_00709	2065.22	2320.26	1810.19	0.780168	-0.358143	0.0114216	0.0287671	51.8784	54.6219	53.338	35.6486	40.1388	30.7106	GeneID:6005961	Os01g0833700	archain 1	GO:0000139,GO:0005737,GO:0005798,GO:0005829,GO:0006888,GO:0006890,GO:0015031,GO:0030126,GO:0030137,GO:0051645	Golgi membrane|cytoplasm|Golgi-associated vesicle|cytosol|ER to Golgi vesicle-mediated transport|retrograde vesicle-mediated transport, Golgi to ER|protein transport|COPI vesicle coat|COPI-coated vesicle|Golgi localization
CC1G_00710	4377.71	4147.21	4608.21	1.11116	0.152064	0.279402	0.407669	68.4518	63.5358	59.5806	65.8739	57.8203	58.0201	GeneID:6005962		hypothetical protein
CC1G_00711	432.724	519.768	345.68	0.665065	-0.588433	0.00461892	0.0132435	10.6968	8.04032	10.7122	6.9273	7.19542	3.84498	GeneID:6005963	ANN5	hypothetical protein	GO:0005509,GO:0005543,GO:0005544,GO:0009408,GO:0009409,GO:0009414,GO:0009555,GO:0009639,GO:0009651,GO:0009846,GO:0009860,GO:0051015	calcium ion binding|phospholipid binding|calcium-dependent phospholipid binding|response to heat|response to cold|response to water deprivation|pollen development|response to red or far red light|response to salt stress|pollen germination|pollen tube growth|actin filament binding
CC1G_00712	2793.48	2728.85	2858.1	1.04736	0.0667622	0.653187	0.768298	32.2792	34.2467	34.6491	34.8292	30.4078	25.0576	GeneID:6005964		hypothetical protein
CC1G_00713	1781.45	2055.98	1506.93	0.732952	-0.448209	0.00187114	0.00607021	59.88	53.7104	50.6181	35.1011	29.8912	39.1962	GeneID:6005965	ANN5	annexin A4	GO:0005509,GO:0005543,GO:0005544,GO:0009408,GO:0009409,GO:0009414,GO:0009555,GO:0009639,GO:0009651,GO:0009846,GO:0009860,GO:0051015	calcium ion binding|phospholipid binding|calcium-dependent phospholipid binding|response to heat|response to cold|response to water deprivation|pollen development|response to red or far red light|response to salt stress|pollen germination|pollen tube growth|actin filament binding
CC1G_00714	37.3144	36.4654	38.1633	1.04656	0.0656564	0.894413	0.9504	0.422278	0.760413	1.12825	0.667115	0.295717	0.600567	GeneID:6005966	ANN5	hypothetical protein	GO:0005509,GO:0005543,GO:0005544,GO:0009408,GO:0009409,GO:0009414,GO:0009555,GO:0009639,GO:0009651,GO:0009846,GO:0009860,GO:0051015	calcium ion binding|phospholipid binding|calcium-dependent phospholipid binding|response to heat|response to cold|response to water deprivation|pollen development|response to red or far red light|response to salt stress|pollen germination|pollen tube growth|actin filament binding
CC1G_00715	0.188681	0	0.377363	Inf	Inf	0.966855	0.994017	0	0	0	0	0	0	GeneID:6005967		hypothetical protein
CC1G_00716	91.8461	95.0531	88.6392	0.932523	-0.100789	0.692576	0.797472	2.02179	2.48947	1.79862	1.34603	1.68351	1.46244	GeneID:6005968		hypothetical protein
CC1G_00717	4349.37	1632.78	7065.96	4.32755	2.11355	8.7e-49	2.55e-46	25.2776	23.1197	32.3889	106.15	97.0262	99.9889	GeneID:6005969		hypothetical protein
CC1G_00718	3244.48	2943.66	3545.3	1.20438	0.268295	0.0530319	0.105	248.98	233.066	237.829	241.269	234.418	249.086	GeneID:6005970		hypothetical protein
CC1G_00719	897.392	835.426	959.358	1.14835	0.199557	0.180742	0.288397	59.765	56.4236	56.6406	51.6152	62.0964	62.4336	GeneID:6005971		hypothetical protein
CC1G_00720	6002.93	4442.94	7562.92	1.70224	0.767431	2.68e-08	2.65e-07	76.3933	60.6528	59.1031	99.7421	91.5194	94.2471	GeneID:6005972		ankyrin containing protein
CC1G_00721	232.383	153.21	311.556	2.03352	1.02398	0.000101398	0.000466743	28.912	29.35	37.1822	56.5438	49.5171	71.4299	GeneID:6005973	MDM35	hypothetical protein	GO:0005634,GO:0005758,GO:0007005,GO:0015914,GO:0033108,GO:0045332	nucleus|mitochondrial intermembrane space|mitochondrion organization|phospholipid transport|mitochondrial respiratory chain complex assembly|phospholipid translocation
CC1G_00723	1673.42	2887.86	458.984	0.158935	-2.65349	7.55e-47	2.06e-44	222.951	220.726	190.577	28.1129	32.8122	28.7282	GeneID:6005975	Cgl3	CGL3 lectin	GO:0005576,GO:0005618,GO:0030246	extracellular region|cell wall|carbohydrate binding
CC1G_00724	492.587	475.687	509.487	1.07106	0.0990344	0.560313	0.688277	8.79457	10.0657	8.52369	7.67046	10.2827	8.33693	GeneID:6005977		hypothetical protein
CC1G_00725	3114.97	3105.79	3124.15	1.00591	0.00850574	0.935485	0.975468	94.0343	98.2993	108.989	87.7797	88.8198	88.2948	GeneID:6005978	nuo-49	NADH-ubiquinone oxidoreductase	GO:0005743,GO:0008137,GO:0046872,GO:0048038,GO:0051287,GO:0051539,GO:0070469	mitochondrial inner membrane|NADH dehydrogenase (ubiquinone) activity|metal ion binding|quinone binding|NAD binding|4 iron, 4 sulfur cluster binding|respiratory chain	ko00190	Oxidative phosphorylation
CC1G_00726	1452.67	1210.75	1694.58	1.39961	0.485021	0.000689023	0.0025262	53.1805	42.1313	50.0083	50.8463	54.7053	50.4345	GeneID:6005980	SPCC126.12	NGG1 interacting factor 3	GO:0003933,GO:0005634,GO:0005737,GO:0005739,GO:0005829	GTP cyclohydrolase activity|nucleus|cytoplasm|mitochondrion|cytosol
CC1G_00728	1361.27	1395.71	1326.83	0.950648	-0.0730166	0.599515	0.723421	24.7385	29.0938	24.9874	21.0333	24.294	19.8342	GeneID:6005982		hypothetical protein
CC1G_00729	1202.08	766.916	1637.24	2.13483	1.09412	1.71e-10	2.56e-09	51.7289	37.15	40.2831	76.9744	60.4311	76.2339	GeneID:6005983	sidH	enoyl-CoA hydratase/carnithine racemase	GO:0004300,GO:0005739,GO:0005777,GO:0006635,GO:0006696,GO:0009405,GO:0010106,GO:0016853,GO:0070301,GO:1900551	enoyl-CoA hydratase activity|mitochondrion|peroxisome|fatty acid beta-oxidation|ergosterol biosynthetic process|pathogenesis|cellular response to iron ion starvation|isomerase activity|cellular response to hydrogen peroxide|N',N'',N'''-triacetylfusarinine C biosynthetic process
CC1G_00730	0	0	0					0	0	0	0	0	0	GeneID:6005984		hypothetical protein
CC1G_00735	16064.8	13561.7	18567.8	1.36914	0.45327	0.000795495	0.00286559	595.957	515.049	572.808	676.054	709.639	685.815	GeneID:6005989	GRXC8	hypothetical protein	GO:0004362,GO:0005737,GO:0009055,GO:0015035,GO:0034599,GO:0045454	glutathione-disulfide reductase activity|cytoplasm|electron transfer activity|protein disulfide oxidoreductase activity|cellular response to oxidative stress|cell redox homeostasis
CC1G_00736	465.71	482.549	448.871	0.930208	-0.104375	0.527375	0.65707	47.8929	36.975	0	35.1854	54.8084	11.6499	GeneID:6005990		hypothetical protein
CC1G_00737	1401.74	1917.68	885.813	0.46192	-1.11428	1.42e-07	1.21e-06	55.4429	72.5892	60.6418	17.1408	33.7563	23.5268	GeneID:6005991		hypothetical protein
CC1G_00738	10.6402	9.19799	12.0824	1.3136	0.393521	0.608114	0.730482	0	0	0	0	0	0	GeneID:6005992		hypothetical protein
CC1G_00739	101.387	77.3877	125.387	1.62024	0.696206	0.00464456	0.013304	1.47525	1.60025	1.26204	1.41122	1.26671	1.66378	GeneID:6005993		hypothetical protein
CC1G_00740	514.802	513.858	515.747	1.00368	0.00529406	0.96116	0.994017	20.1898	22.589	21.9984	18.6649	21.8057	18.0692	GeneID:6005994		hypothetical protein
CC1G_00741	1.56978	2.04306	1.09649	0.536693	-0.897832	0.723153	0.820682	0.0590551	0.29097	0.0637206	0.0636298	0.0668303	0.0629172	GeneID:6005995		hypothetical protein
CC1G_00742	217.645	242.585	192.705	0.794379	-0.3321	0.0873294	0.158925	6.92845	7.01438	7.31596	4.59424	5.26655	3.74175	GeneID:6005996	ISS1	aminotransferase	GO:0004838,GO:0005737,GO:0005829,GO:0006555,GO:0006558,GO:0006568,GO:0006569,GO:0006570,GO:0008483,GO:0009072,GO:0009641,GO:0009693,GO:0009698,GO:0009851,GO:0010252,GO:0010326,GO:0010366,GO:0030170,GO:0050362,GO:1901997	L-tyrosine:2-oxoglutarate aminotransferase activity|cytoplasm|cytosol|methionine metabolic process|L-phenylalanine metabolic process|tryptophan metabolic process|tryptophan catabolic process|tyrosine metabolic process|transaminase activity|aromatic amino acid family metabolic process|shade avoidance|ethylene biosynthetic process|phenylpropanoid metabolic process|auxin biosynthetic process|auxin h…
CC1G_00744	1823.46	1793.25	1853.68	1.0337	0.0478158	0.745012	0.838007	58.0724	70.3056	62.9314	58.8429	57.7267	61.8776	GeneID:6007930		hypothetical protein
CC1G_00745	3643.91	3542.77	3745.05	1.0571	0.0801073	0.57058	0.697461	80.0064	88.3914	77.4286	69.0217	71.2909	76.5947	GeneID:6007660		hypothetical protein
CC1G_00746	408.471	376.577	440.366	1.16939	0.225759	0.17864	0.285507	10.0777	13.201	13.5002	10.8187	12.081	12.284	GeneID:6007661		hypothetical protein
CC1G_00747	998.357	1000.25	996.461	0.996209	-0.00547979	0.968701	0.99548	24.2386	29.2783	28.0295	21.8637	24.804	22.6181	GeneID:6007662		hypothetical protein
CC1G_00748	77.2175	78.4053	76.0297	0.969701	-0.0443879	0.905285	0.958907	3.16957	3.04073	4.39034	2.85486	2.97516	4.17473	GeneID:6007669		hypothetical protein
CC1G_00749	2533.27	2778.95	2287.58	0.82318	-0.280721	0.130168	0.221147	81.0088	77.8947	89.9536	63.5567	69.3515	43.4381	GeneID:6007670	ARP2	actin binding protein	GO:0000001,GO:0003779,GO:0005524,GO:0005885,GO:0007015,GO:0016887,GO:0030476,GO:0030479,GO:0032258,GO:0034314,GO:0051654	mitochondrion inheritance|actin binding|ATP binding|Arp2/3 protein complex|actin filament organization|ATPase activity|ascospore wall assembly|actin cortical patch|protein localization by the Cvt pathway|Arp2/3 complex-mediated actin nucleation|establishment of mitochondrion localization
CC1G_00750	577.646	578.527	576.764	0.996952	-0.00440436	0.973164	0.998232	21.3282	23.4636	21.3783	17.5053	19.5919	16.5016	GeneID:6007663	PK	bud site selection protein 16	GO:0005524,GO:0005829,GO:0008478,GO:0008615,GO:0009443,GO:0010054,GO:0042538,GO:0046872	ATP binding|cytosol|pyridoxal kinase activity|pyridoxine biosynthetic process|pyridoxal 5'-phosphate salvage|trichoblast differentiation|hyperosmotic salinity response|metal ion binding	ko00750	Vitamin B6 metabolism
CC1G_00751	3374.26	2322.28	4426.24	1.90598	0.930536	7.15e-08	6.55e-07	21.7807	21.1542	21.5378	32.948	30.5724	39.7171	GeneID:6007664		hypothetical protein
CC1G_00752	2607.65	2515.77	2699.53	1.07305	0.101712	0.466613	0.601721	22.0965	25.1389	25.2991	21.523	21.1966	23.0445	GeneID:6007665	LUH	hypothetical protein	GO:0001666,GO:0003713,GO:0005634,GO:0006355,GO:0006974,GO:0006979,GO:0009414,GO:0009611,GO:0009617,GO:0009620,GO:0009624,GO:0009733,GO:0009793,GO:0009827,GO:0009908,GO:0009909,GO:0009944,GO:0010044,GO:0010073,GO:0010192,GO:0010272,GO:0010393,GO:0030154,GO:0045892,GO:0045893,GO:0045995,GO:0046898,GO:0047484,GO:0048358,GO:0048359,GO:0071217,GO:0080001,GO:1901001,GO:1902066,GO:1902074,GO:1902183,GO:…	response to hypoxia|transcription coactivator activity|nucleus|regulation of transcription, DNA-templated|cellular response to DNA damage stimulus|response to oxidative stress|response to water deprivation|response to wounding|response to bacterium|response to fungus|response to nematode|response to auxin|embryo development ending in seed dormancy|plant-type cell wall modification|flower developm…
CC1G_00753	18.7316	35.591	1.87222	0.0526038	-4.24869	2.22e-10	3.25e-09	1.06936	1.72016	1.80724	0.216458	0.0543288	0	GeneID:6007666		hypothetical protein
CC1G_00757	186.873	175.09	198.656	1.1346	0.18218	0.362765	0.49841	7.05009	4.66894	5.05398	5.90829	4.28405	6.15697	GeneID:6007672		hypothetical protein
CC1G_00758	13196.1	15564.2	10828	0.695698	-0.523467	0.000129966	0.000580196	1279.4	1255.82	1493.53	820.84	851.903	736.221	GeneID:6007673	RPL11	60S ribosomal protein L11	GO:0000027,GO:0003735,GO:0005634,GO:0006412,GO:0019843,GO:0022625	ribosomal large subunit assembly|structural constituent of ribosome|nucleus|translation|rRNA binding|cytosolic large ribosomal subunit	ko03010	Ribosome
CC1G_00759	568.722	675.24	462.204	0.684503	-0.54687	0.0422009	0.0866515	20.0033	27.9579	22.3179	17.7429	14.7507	8.32732	GeneID:6007674		hypothetical protein
CC1G_00762	10.3621	7.50615	13.2181	1.76096	0.816365	0.243109	0.365051	0.291342	0.286382	0.511967	0.899092	0.375515	0.499709	GeneID:6007679		hypothetical protein
CC1G_00763	3285.21	3197.5	3372.92	1.05486	0.0770552	0.584571	0.709617	40.3772	42.5143	40.3401	36.6036	37.1409	37.679	GeneID:6007680		hypothetical protein
CC1G_00764	6450.1	6531.54	6368.65	0.975061	-0.0364353	0.790173	0.874686	134.314	143.892	143.558	119.433	120.079	121.42	GeneID:6007681		hypothetical protein
CC1G_00765	1152.29	971.092	1333.5	1.37319	0.457533	0.00184212	0.00598764	20.8771	17.6204	19.7221	23.0018	21.551	22.5459	GeneID:6007682		hypothetical protein
CC1G_00766	601.329	763.795	438.862	0.57458	-0.79942	4.65e-07	3.59e-06	7.47901	8.08708	8.17692	3.86496	4.85728	2.79063	GeneID:6007683	ubp5	ubiquitin carboxyl-terminal hydrolase 5	GO:0004175,GO:0004197,GO:0004843,GO:0005634,GO:0005794,GO:0005829,GO:0006511,GO:0008134,GO:0016579,GO:0031647,GO:0035871,GO:0036459,GO:0051090,GO:0070536	endopeptidase activity|cysteine-type endopeptidase activity|thiol-dependent ubiquitin-specific protease activity|nucleus|Golgi apparatus|cytosol|ubiquitin-dependent protein catabolic process|transcription factor binding|protein deubiquitination|regulation of protein stability|protein K11-linked deubiquitination|thiol-dependent ubiquitinyl hydrolase activity|regulation of DNA-binding transcription…	ko04068	FoxO signaling pathway
CC1G_00767	1119.8	879.753	1359.84	1.5457	0.628263	1.95e-05	0.000106821	36.7712	33.2346	34.153	39.4417	46.8266	41.1339	GeneID:6007684		hypothetical protein
CC1G_00768	411.229	414.843	407.614	0.982574	-0.025362	0.894963	0.950813	21.4833	18.2634	20.7556	15.8099	18.8079	12.0994	GeneID:6007685		hypothetical protein
CC1G_00769	535.006	520.87	549.142	1.05428	0.076257	0.646401	0.762453	7.02005	6.83901	7.15229	6.5555	7.5245	5.40605	GeneID:6007686	orc4	origin recognition complex subunit 4	GO:0000790,GO:0003688,GO:0005524,GO:0005634,GO:0005656,GO:0005664,GO:0006265,GO:0006270,GO:0016887,GO:0031261,GO:0043596,GO:1902597,GO:1902975	nuclear chromatin|DNA replication origin binding|ATP binding|nucleus|nuclear pre-replicative complex|nuclear origin of replication recognition complex|DNA topological change|DNA replication initiation|ATPase activity|DNA replication preinitiation complex|nuclear replication fork|positive regulation of DNA replication origin binding|mitotic DNA replication initiation	ko04113,ko04111,ko04110	Meiosis - yeast|Cell cycle - yeast|Cell cycle
CC1G_00770	1582.6	1689.91	1475.28	0.872992	-0.19596	0.176472	0.282696	69.6104	70.2181	63.5878	45.0153	53.4919	52.2404	GeneID:6007687	alg5	Alg5-prov protein	GO:0004581,GO:0005783,GO:0005789,GO:0006487,GO:0006488,GO:0018279,GO:0030176	dolichyl-phosphate beta-glucosyltransferase activity|endoplasmic reticulum|endoplasmic reticulum membrane|protein N-linked glycosylation|dolichol-linked oligosaccharide biosynthetic process|protein N-linked glycosylation via asparagine|integral component of endoplasmic reticulum membrane	ko00510	N-Glycan biosynthesis
CC1G_00771	3827.96	5746.66	1909.26	0.332239	-1.58971	5.08e-28	4.66e-26	197.995	230.761	216.051	67.267	68.5322	59.3514	GeneID:6007688		hypothetical protein
CC1G_00772	3349.64	3859.5	2839.78	0.735791	-0.442633	0.00145776	0.0048815	52.6158	56.2343	49.5929	33.0602	32.1987	34.8589	GeneID:6007689	hba1	hypothetical protein	GO:0000056,GO:0005634,GO:0005643,GO:0005654,GO:0005737,GO:0005813,GO:0008536,GO:0034599,GO:0043547,GO:0046827,GO:1901181	ribosomal small subunit export from nucleus|nucleus|nuclear pore|nucleoplasm|cytoplasm|centrosome|Ran GTPase binding|cellular response to oxidative stress|positive regulation of GTPase activity|positive regulation of protein export from nucleus|negative regulation of cellular response to caffeine
CC1G_00773	2472.95	1956.34	2989.57	1.52815	0.611783	8.39e-05	0.000393354	30.677	31.4422	30.4948	41.4518	35.6739	47.1759	GeneID:6007690	AHK2	hypothetical protein	GO:0000155,GO:0004673,GO:0005789,GO:0005886,GO:0006470,GO:0006970,GO:0007275,GO:0009414,GO:0009636,GO:0009651,GO:0009736,GO:0009737,GO:0009884,GO:0009909,GO:0010029,GO:0010087,GO:0010271,GO:0016021,GO:0019900,GO:0034757,GO:0042802,GO:0043424,GO:0048509,GO:0048831,GO:0070417,GO:0071215,GO:0080117	phosphorelay sensor kinase activity|protein histidine kinase activity|endoplasmic reticulum membrane|plasma membrane|protein dephosphorylation|response to osmotic stress|multicellular organism development|response to water deprivation|response to toxic substance|response to salt stress|cytokinin-activated signaling pathway|response to abscisic acid|cytokinin receptor activity|regulation of flower…
CC1G_00774	1815.93	2194.58	1437.27	0.654919	-0.610612	2.2e-05	0.000119516	24.9099	25.4207	26.692	14.9603	13.9335	14.7398	GeneID:6007691	snt2	ZNF1	GO:0000790,GO:0003677,GO:0003682,GO:0004842,GO:0005634,GO:0006338,GO:0016574,GO:0035556,GO:0036205,GO:0043619,GO:0046872,GO:0048189,GO:0061659,GO:0070647,GO:0072686	nuclear chromatin|DNA binding|chromatin binding|ubiquitin-protein transferase activity|nucleus|chromatin remodeling|histone ubiquitination|intracellular signal transduction|histone catabolic process|regulation of transcription from RNA polymerase II promoter in response to oxidative stress|metal ion binding|Lid2 complex|ubiquitin-like protein ligase activity|protein modification by small protein …
CC1G_00775	2469.09	2154.33	2783.85	1.29221	0.369844	0.00853814	0.0225135	27.8944	26.9857	23.8878	27.8314	28.1008	31.7744	GeneID:6007692	DOA4	ubiquitin carboxyl-terminal hydrolase 4	GO:0000502,GO:0004843,GO:0005737,GO:0006275,GO:0006897,GO:0010995,GO:0016579,GO:0031902,GO:0043162,GO:0070676,GO:1904669	proteasome complex|thiol-dependent ubiquitin-specific protease activity|cytoplasm|regulation of DNA replication|endocytosis|free ubiquitin chain depolymerization|protein deubiquitination|late endosome membrane|ubiquitin-dependent protein catabolic process via the multivesicular body sorting pathway|intralumenal vesicle formation|ATP export	ko04144	Endocytosis
CC1G_00777	937.665	1020.1	855.228	0.838376	-0.254331	0.0910723	0.164487	15.2033	16.0205	14.7034	10.1524	11.7063	11.5044	GeneID:6007694		hypothetical protein
CC1G_00780	1289.52	1133.99	1445.06	1.27432	0.349723	0.0153348	0.0369968	33.9543	28.8888	31.4851	29.3116	36.3327	34.1077	GeneID:6007697		hypothetical protein
CC1G_00781	217.13	191.442	242.818	1.26836	0.342962	0.0718492	0.135172	6.84548	5.95822	7.32676	6.62465	6.88192	8.2083	GeneID:6007698		hypothetical protein
CC1G_00782	3978.82	3362.04	4595.6	1.36691	0.450914	0.00119527	0.00411393	137.874	143.957	127.706	154.794	158.522	171.539	GeneID:6007699		hypothetical protein
CC1G_00783	112.618	77.2141	148.023	1.91704	0.938882	0.000637055	0.00236146	1.45939	2.34229	2.62788	2.70055	3.39238	4.30569	GeneID:6007700		hypothetical protein
CC1G_00784	63.6548	76.3576	50.9521	0.667282	-0.583631	0.0411743	0.0850491	3.38902	3.31988	1.75694	1.75428	1.68086	1.12804	GeneID:6007701	Os07g0673200	hypothetical protein	GO:0004842,GO:0005634,GO:0005886,GO:0009626,GO:0009627,GO:0009697,GO:0009751,GO:0010167,GO:0010337,GO:0042742,GO:0046872,GO:0080021	ubiquitin-protein transferase activity|nucleus|plasma membrane|plant-type hypersensitive response|systemic acquired resistance|salicylic acid biosynthetic process|response to salicylic acid|response to nitrate|regulation of salicylic acid metabolic process|defense response to bacterium|metal ion binding|response to benzoic acid
CC1G_00785	59.0398	83.3918	34.6877	0.41596	-1.26548	3.59e-05	0.000184476	4.29251	4.37278	4.24427	1.18257	1.85633	1.01501	GeneID:6007702	BAH1	hypothetical protein	GO:0004842,GO:0005634,GO:0005886,GO:0009626,GO:0009627,GO:0009697,GO:0009751,GO:0010167,GO:0010337,GO:0016607,GO:0042742,GO:0046872,GO:0080021	ubiquitin-protein transferase activity|nucleus|plasma membrane|plant-type hypersensitive response|systemic acquired resistance|salicylic acid biosynthetic process|response to salicylic acid|response to nitrate|regulation of salicylic acid metabolic process|nuclear speck|defense response to bacterium|metal ion binding|response to benzoic acid
CC1G_00786	1319.73	1216.07	1423.39	1.17048	0.227105	0.118789	0.204936	34.1143	34.8278	31.2434	33.5144	33.7276	36.5326	GeneID:6007703		hypothetical protein
CC1G_00787	1986.63	1277.47	2695.79	2.11025	1.07742	0.00104172	0.00363767	88.6324	50.0115	66.9464	105.445	105.06	158.924	GeneID:6007704	FMP52	hypothetical protein	GO:0005737,GO:0005741,GO:0051170	cytoplasm|mitochondrial outer membrane|import into nucleus
CC1G_00788	816.609	911.989	721.229	0.79083	-0.33856	0.0933396	0.167783	43.9041	36.1737	36.7322	21.2669	26.2004	33.0715	GeneID:6007705	ncd-2	2-nitropropane dioxygenase	GO:0003700,GO:0009410,GO:0018580	DNA-binding transcription factor activity|response to xenobiotic stimulus|nitronate monooxygenase activity
CC1G_00789	2063.12	1744.65	2381.6	1.36508	0.448988	0.00154125	0.00512538	38.1935	38.1762	35.0424	41.783	41.8162	49.1409	GeneID:6007706		hypothetical protein
CC1G_00790	35.6392	25.0803	46.198	1.842	0.881274	0.0181768	0.0427473	0.667012	0.428349	0.394441	0.536663	0.866477	0.349609	GeneID:6007707	psiH	cytochrome P450 pHPah1
CC1G_00791	1571.5	1466.59	1676.41	1.14307	0.192913	0.185684	0.294205	12.1063	10.5271	10.6018	12.1881	10.292	10.2914	GeneID:6007708	rgf1	signal transducer	GO:0000917,GO:0000935,GO:0005089,GO:0005634,GO:0008360,GO:0009272,GO:0035023,GO:0035556,GO:0046826,GO:0051285,GO:0051286,GO:0051518,GO:0051666,GO:0090334	division septum assembly|division septum|Rho guanyl-nucleotide exchange factor activity|nucleus|regulation of cell shape|fungal-type cell wall biogenesis|regulation of Rho protein signal transduction|intracellular signal transduction|negative regulation of protein export from nucleus|cell cortex of cell tip|cell tip|positive regulation of bipolar cell growth|actin cortical patch localization|regu…	ko04011	MAPK signaling pathway - yeast
CC1G_00792	719.999	845.621	594.378	0.702889	-0.508631	0.0112099	0.0283311	19.623	14.369	19.7292	10.6018	13.3672	7.38933	GeneID:6007709	ABP140	actin filament binding protein	GO:0005884,GO:0030479,GO:0030488,GO:0030674,GO:0032432,GO:0051015,GO:0051017,GO:0052735	actin filament|actin cortical patch|tRNA methylation|protein binding, bridging|actin filament bundle|actin filament binding|actin filament bundle assembly|tRNA (cytosine-3-)-methyltransferase activity
CC1G_00793	905.705	1055.2	756.207	0.716646	-0.480666	0.0014812	0.0049501	25.4375	31.3932	28.9297	17.7291	17.0235	19.6269	GeneID:6007710		hypothetical protein
CC1G_00794	289.624	280.541	298.706	1.06475	0.0905117	0.633277	0.751957	8.26746	10.4507	8.00324	7.31203	9.02195	8.73479	GeneID:6007711		hypothetical protein
CC1G_00798	289.698	331.806	247.59	0.746189	-0.422388	0.0195022	0.0454007	8.37544	8.1036	8.89613	4.4305	6.28495	5.27566	GeneID:6007715	CC1G_00798	glutamyl-tRNA amidotransferase subunit A	GO:0004040,GO:0005524,GO:0005739,GO:0030956,GO:0032543,GO:0050567,GO:0070681	amidase activity|ATP binding|mitochondrion|glutamyl-tRNA(Gln) amidotransferase complex|mitochondrial translation|glutaminyl-tRNA synthase (glutamine-hydrolyzing) activity|glutaminyl-tRNAGln biosynthesis via transamidation	ko00970	Aminoacyl-tRNA biosynthesis
CC1G_00799	384.07	551.704	216.436	0.392304	-1.34996	7.51e-15	2.01e-13	12.5993	13.1157	13.0184	4.39724	4.39076	3.28196	GeneID:6007716	MAK11	PAK1IP1 protein	GO:0000027,GO:0000463,GO:0000466,GO:0005730,GO:0016020,GO:0031965,GO:0042273	ribosomal large subunit assembly|maturation of LSU-rRNA from tricistronic rRNA transcript (SSU-rRNA, 5.8S rRNA, LSU-rRNA)|maturation of 5.8S rRNA from tricistronic rRNA transcript (SSU-rRNA, 5.8S rRNA, LSU-rRNA)|nucleolus|membrane|nuclear membrane|ribosomal large subunit biogenesis
CC1G_00800	938.551	1117.08	760.023	0.680366	-0.555617	0.000212447	0.000894166	15.2655	17.3266	15.1104	9.59522	8.96598	9.05469	GeneID:6007717	OsI_23032	DUF1604 domain-containing protein	GO:0005634,GO:0006397,GO:0010087,GO:0030422,GO:0035196,GO:0040008,GO:0070878,GO:0070883	nucleus|mRNA processing|phloem or xylem histogenesis|production of siRNA involved in RNA interference|production of miRNAs involved in gene silencing by miRNA|regulation of growth|primary miRNA binding|pre-miRNA binding
CC1G_00801	1654.61	1709.33	1599.89	0.935972	-0.095462	0.496994	0.629183	22.9651	25.2705	20.7496	18.6664	17.6832	19.7644	GeneID:6007718		hypothetical protein
CC1G_00802	619.063	604.238	633.889	1.04907	0.0691139	0.705887	0.80835	7.23821	7.49958	10.164	6.7587	6.34597	7.4243	GeneID:6007719	SPAC1039.04	hypothetical protein	GO:0005783,GO:0005886,GO:0016021,GO:0046943,GO:1905039	endoplasmic reticulum|plasma membrane|integral component of membrane|carboxylic acid transmembrane transporter activity|carboxylic acid transmembrane transport
CC1G_00803	1784.42	1908.82	1660.03	0.869666	-0.201467	0.157415	0.257686	17.1139	17.8763	18.508	13.8361	14.2535	11.5629	GeneID:6007720		hypothetical protein
CC1G_00804	1270.88	1320.14	1221.62	0.925374	-0.111892	0.552163	0.680829	39.8118	34.2458	39.6097	33.0972	35.8972	22.4676	GeneID:6007721		hypothetical protein
CC1G_00805	181.772	149.273	214.271	1.43543	0.521485	0.0139749	0.0342008	3.85153	5.24007	5.6973	5.42178	5.76384	7.00136	GeneID:6007722		hypothetical protein
CC1G_00807	157.376	214.318	100.435	0.468624	-1.0935	3.75e-07	2.94e-06	2.40425	3.27714	3.22526	0.951452	1.10462	1.82174	GeneID:6007724	SPAC30D11.14c	hypothetical protein	GO:0003723,GO:0005634,GO:0045292	RNA binding|nucleus|mRNA cis splicing, via spliceosome
CC1G_00808	438.033	470.478	405.587	0.862074	-0.214117	0.203255	0.317041	13.4832	13.6214	11.8067	7.66648	8.26643	7.80189	GeneID:6007725		hypothetical protein
CC1G_00809	2134.96	1162.93	3107	2.6717	1.41776	0.000326362	0.00130135	15.9724	9.82932	10.3059	35.7577	19.3479	28.217	GeneID:6007726	SPAC227.15	hypothetical protein	GO:0000164,GO:0000329,GO:0005737,GO:0005829,GO:0006109,GO:0007039,GO:0019888,GO:0023052,GO:0042149	protein phosphatase type 1 complex|fungal-type vacuole membrane|cytoplasm|cytosol|regulation of carbohydrate metabolic process|protein catabolic process in the vacuole|protein phosphatase regulator activity|signaling|cellular response to glucose starvation
CC1G_00810	2.79205	1.24013	4.34397	3.50283	1.80852	0.20873	0.323904	0	0	0	0	0	0	GeneID:6007727		hypothetical protein
CC1G_00811	3496.71	3357.45	3635.97	1.08295	0.114973	0.406708	0.544331	56.6054	60.4342	61.1658	56.2245	53.0249	61.4247	GeneID:6007728		hypothetical protein
CC1G_00812	51.7266	72.5927	30.8606	0.42512	-1.23406	0.000112499	0.000511624	1.48914	2.16677	1.68942	0.668696	0.47178	0.548148	GeneID:6007729		hypothetical protein
CC1G_00813	6293.07	5764.01	6822.13	1.18357	0.24315	0.0780408	0.145123	42.5317	46.3963	44.189	44.9412	42.1163	45.8505	GeneID:6007731	rgf1	signal transducer	GO:0000917,GO:0000935,GO:0005089,GO:0005634,GO:0008360,GO:0009272,GO:0035023,GO:0035556,GO:0046826,GO:0051285,GO:0051286,GO:0051518,GO:0051666,GO:0090334	division septum assembly|division septum|Rho guanyl-nucleotide exchange factor activity|nucleus|regulation of cell shape|fungal-type cell wall biogenesis|regulation of Rho protein signal transduction|intracellular signal transduction|negative regulation of protein export from nucleus|cell cortex of cell tip|cell tip|positive regulation of bipolar cell growth|actin cortical patch localization|regu…
CC1G_00814	5455.91	5275.33	5636.5	1.06846	0.0955389	0.479283	0.612438	217.76	195.691	209.084	191.046	200.837	187.764	GeneID:6007732		DNA-binding protein
CC1G_00816	38.789	15.7054	61.8725	3.93956	1.97803	1.08e-07	9.61e-07	0.536278	0.360269	0.505121	1.1387	0.794245	1.62868	GeneID:6007734		hypothetical protein
CC1G_00817	1214.36	1253.89	1174.84	0.936956	-0.0939461	0.50893	0.640566	13.8716	16.0259	14.3454	11.6905	11.9696	11.178	GeneID:6007735	bir1	hypothetical protein	GO:0000070,GO:0000778,GO:0000790,GO:0005634,GO:0005737,GO:0005876,GO:0007076,GO:0031618,GO:0032133,GO:0034501,GO:0034503,GO:0046872,GO:0051301,GO:0072686,GO:1902412,GO:1990023	mitotic sister chromatid segregation|condensed nuclear chromosome kinetochore|nuclear chromatin|nucleus|cytoplasm|spindle microtubule|mitotic chromosome condensation|nuclear pericentric heterochromatin|chromosome passenger complex|protein localization to kinetochore|protein localization to nucleolar rDNA repeats|metal ion binding|cell division|mitotic spindle|regulation of mitotic cytokinesis|mit…
CC1G_00818	809.637	828.68	790.594	0.95404	-0.0678783	0.656968	0.771627	11.4273	12.2086	11.3208	9.0164	9.30434	10.2145	GeneID:6007736		hypothetical protein
CC1G_00819	1577.86	1502.21	1653.51	1.10072	0.138443	0.361309	0.496873	68.3384	45.6037	63.9133	58.0823	59.1432	55.6262	GeneID:6007737		hypothetical protein
CC1G_00820	593.693	555.803	631.584	1.13635	0.184401	0.248187	0.371206	10.167	11.2314	10.6519	10.3149	10.6565	10.6459	GeneID:6007738	BCS1	mitochondrial chaperone bcs1	GO:0005524,GO:0005743,GO:0005758,GO:0005829,GO:0008320,GO:0016021,GO:0032979,GO:0034551,GO:0042626,GO:0051131	ATP binding|mitochondrial inner membrane|mitochondrial intermembrane space|cytosol|protein transmembrane transporter activity|integral component of membrane|protein insertion into mitochondrial inner membrane from matrix side|mitochondrial respiratory chain complex III assembly|ATPase activity, coupled to transmembrane movement of substances|chaperone-mediated protein complex assembly
CC1G_00821	407.734	555.605	259.864	0.467713	-1.0963	3.57e-07	2.82e-06	13.235	13.8185	19.0266	6.369	8.00266	4.54826	GeneID:6007739	PAN6	pantothenate synthetase	GO:0004592,GO:0005524,GO:0005634,GO:0005737,GO:0015940,GO:0033317	pantoate-beta-alanine ligase activity|ATP binding|nucleus|cytoplasm|pantothenate biosynthetic process|pantothenate biosynthetic process from valine	ko00770,ko00410	Pantothenate and CoA biosynthesis|beta-Alanine metabolism
CC1G_00824	1968.77	1764.19	2173.35	1.23192	0.300914	0.0313886	0.0676554	56.917	40.9363	47.5762	52.9868	56.8554	54.1563	GeneID:6007742		hypothetical protein
CC1G_00825	5297.55	4691.08	5904.02	1.25856	0.331777	0.0152935	0.0369048	139.855	119.989	113.369	136.603	136.818	145.378	GeneID:6007743		hypothetical protein
CC1G_00826	250.052	306.652	193.452	0.630851	-0.664628	0.000361028	0.0014209	6.28877	5.86378	6.3696	3.37343	3.65534	3.03719	GeneID:6007744		hypothetical protein			ko03008,ko03013	Ribosome biogenesis in eukaryotes|RNA transport
CC1G_00827	11311.2	8679.95	13942.4	1.60628	0.683721	5.33e-07	4.05e-06	247.99	226.783	243.068	324.024	336.583	335.687	GeneID:6007745	hcs1	hydroxymethylglutaryl-CoA synthase	GO:0004421,GO:0006084,GO:0006696,GO:0009405,GO:0010142	hydroxymethylglutaryl-CoA synthase activity|acetyl-CoA metabolic process|ergosterol biosynthetic process|pathogenesis|farnesyl diphosphate biosynthetic process, mevalonate pathway	ko00900,ko00280,ko00072,ko00650	Terpenoid backbone biosynthesis|Valine, leucine and isoleucine degradation|Synthesis and degradation of ketone bodies|Butanoate metabolism
CC1G_00828	382.952	197.701	568.204	2.87406	1.52309	1.53e-14	3.93e-13	8.50941	13.8831	9.26296	25.1086	32.1439	21.7908	GeneID:6007746		hypothetical protein
CC1G_00829	344.549	308.278	380.82	1.23531	0.304876	0.0756993	0.141405	14.4209	14.4209	14.0492	11.1463	16.1279	15.7424	GeneID:6007749	coq3	3-demethylubiquinone-9 3-methyltransferase	GO:0004395,GO:0005739,GO:0006744,GO:0008425,GO:0008689,GO:0031314,GO:0044595,GO:0044596	hexaprenyldihydroxybenzoate methyltransferase activity|mitochondrion|ubiquinone biosynthetic process|2-polyprenyl-6-methoxy-1,4-benzoquinone methyltransferase activity|3-demethylubiquinone-9 3-O-methyltransferase activity|extrinsic component of mitochondrial inner membrane|decaprenyldihydroxybenzoate methyltransferase activity|3-demethylubiquinone-10 3-O-methyltransferase activity	ko00130	Ubiquinone and other terpenoid-quinone biosynthesis
CC1G_00830	2731.21	2854.52	2607.9	0.913605	-0.130358	0.352344	0.486881	37.951	43.7198	41.7133	32.0301	32.2297	32.3507	GeneID:6007750	HMA5	copper P-type ATPase CtaA	GO:0005507,GO:0005524,GO:0005886,GO:0016021,GO:0019829,GO:0030001	copper ion binding|ATP binding|plasma membrane|integral component of membrane|cation-transporting ATPase activity|metal ion transport
CC1G_00831	457.97	483.31	432.629	0.895136	-0.159821	0.341521	0.47574	20.1128	19.0012	21.1574	14.9319	16.6859	15.2663	GeneID:6007751		hypothetical protein
CC1G_00832	519.181	387.428	650.934	1.68014	0.748585	3.55e-06	2.28e-05	19.7832	17.1222	17.6403	23.0144	25.2992	26.0226	GeneID:6007752		hypothetical protein
CC1G_00833	4201.56	3903.63	4499.5	1.15265	0.204949	0.13919	0.233114	43.1081	48.4472	46.2093	45.6709	42.7924	49.1392	GeneID:6007755	scd1	von Willebrand RING finger domain-containing protein	GO:0000747,GO:0000753,GO:0000917,GO:0000935,GO:0005089,GO:0005634,GO:0005737,GO:0005829,GO:0030010,GO:0030100,GO:0030427,GO:0031106,GO:0031520,GO:0032153,GO:0032154,GO:0032488,GO:0032955,GO:0035023,GO:0043332,GO:0051285,GO:0051286,GO:0060236,GO:0061246,GO:0071521,GO:0071963,GO:0072686,GO:0090726,GO:1901891,GO:1902432,GO:1902716	conjugation with cellular fusion|cell morphogenesis involved in conjugation with cellular fusion|division septum assembly|division septum|Rho guanyl-nucleotide exchange factor activity|nucleus|cytoplasm|cytosol|establishment of cell polarity|regulation of endocytosis|site of polarized growth|septin ring organization|plasma membrane of cell tip|cell division site|cleavage furrow|Cdc42 protein sign…
CC1G_00834	6132.86	6102.36	6163.36	1.01	0.0143497	0.909884	0.961101	121.957	124.674	129.456	101.571	117.213	106.209	GeneID:6007756	PMT4	O-mannosyltransferase	GO:0000030,GO:0004169,GO:0005789,GO:0005886,GO:0009405,GO:0016021,GO:0030447,GO:0031505,GO:0035269,GO:0035690,GO:0036178,GO:0036244,GO:0044011,GO:0044182,GO:0045861	mannosyltransferase activity|dolichyl-phosphate-mannose-protein mannosyltransferase activity|endoplasmic reticulum membrane|plasma membrane|pathogenesis|integral component of membrane|filamentous growth|fungal-type cell wall organization|protein O-linked mannosylation|cellular response to drug|filamentous growth of a population of unicellular organisms in response to neutral pH|cellular response …	ko00514	Other types of O-glycan biosynthesis
CC1G_00835	1811.65	1520.16	2103.15	1.38351	0.468335	0.000976554	0.00343769	26.4226	24.7886	25.0267	28.2564	28.3728	34.5751	GeneID:6007757	MVP1	MVP1 domain-containing protein	GO:0005829,GO:0015031,GO:0016020,GO:0035091,GO:0042147	cytosol|protein transport|membrane|phosphatidylinositol binding|retrograde transport, endosome to Golgi
CC1G_00836	2962.49	1167.06	4757.93	4.07687	2.02746	1.13e-10	1.75e-09	239.258	98.3369	162.162	470.495	494.143	719.859	GeneID:6007758		hypothetical protein
CC1G_00837	4736.11	2931.65	6540.57	2.23102	1.1577	4.3e-06	2.72e-05	149.326	90.1911	111.197	239.728	178.746	223.285	GeneID:6007759	CYS4	cystathionine beta-synthase	GO:0004122,GO:0004124,GO:0005737,GO:0006535,GO:0007089,GO:0010494,GO:0019343,GO:0019346,GO:0030170,GO:0070814	cystathionine beta-synthase activity|cysteine synthase activity|cytoplasm|cysteine biosynthetic process from serine|traversing start control point of mitotic cell cycle|cytoplasmic stress granule|cysteine biosynthetic process via cystathionine|transsulfuration|pyridoxal phosphate binding|hydrogen sulfide biosynthetic process	ko00260,ko01230,ko00270	Glycine, serine and threonine metabolism|Biosynthesis of amino acids|Cysteine and methionine metabolism
CC1G_00839	1895.86	1664.53	2127.19	1.27795	0.353836	0.0151023	0.036526	6.08944	7.77949	6.86824	8.07683	7.14192	7.03431	GeneID:6007761	TEL1	atypical/PIKK/ATM protein kinase	GO:0000781,GO:0004674,GO:0005524,GO:0005634,GO:0006325,GO:0006886,GO:0006974,GO:0008536	chromosome, telomeric region|protein serine/threonine kinase activity|ATP binding|nucleus|chromatin organization|intracellular protein transport|cellular response to DNA damage stimulus|Ran GTPase binding	ko04214,ko04210,ko04110,ko04115,ko04068,ko04064	Apoptosis - fly|Apoptosis|Cell cycle|p53 signaling pathway|FoxO signaling pathway|NF-kappa B signaling pathway
CC1G_00840	4460.09	3455.99	5464.18	1.58107	0.660904	1.99e-06	1.35e-05	48.2999	40.2419	42.0423	66.458	59.0597	55.9053	GeneID:6007762	SMU1	STE/STE20/PAKA protein kinase	GO:0004674,GO:0005524,GO:0005634,GO:0005737,GO:0019236,GO:0023014,GO:0031098,GO:0032147,GO:0043408,GO:0048365	protein serine/threonine kinase activity|ATP binding|nucleus|cytoplasm|response to pheromone|signal transduction by protein phosphorylation|stress-activated protein kinase signaling cascade|activation of protein kinase activity|regulation of MAPK cascade|Rac GTPase binding	ko04011,ko04024,ko04010,ko04392,ko04810,ko04012,ko04014,ko04510	MAPK signaling pathway - yeast|cAMP signaling pathway|MAPK signaling pathway|Hippo signaling pathway -multiple species|Regulation of actin cytoskeleton|ErbB signaling pathway|Ras signaling pathway|Focal adhesion
CC1G_00842	1204.54	1252.82	1156.26	0.922925	-0.115715	0.425219	0.562696	27.9173	30.5627	24.4179	19.0308	20.7655	22.4324	GeneID:6007764	SPAC644.07	mitochondrial chaperone bcs1	GO:0005524,GO:0005739,GO:0005743,GO:0016021,GO:0034551,GO:0042623	ATP binding|mitochondrion|mitochondrial inner membrane|integral component of membrane|mitochondrial respiratory chain complex III assembly|ATPase activity, coupled
CC1G_00843	2538.45	2725.58	2351.32	0.862687	-0.213091	0.1271	0.216791	147.212	147.385	146.43	108.299	113.024	98.8648	GeneID:6007765	At1g30630	hypothetical protein	GO:0000139,GO:0005198,GO:0005774,GO:0006888,GO:0006890,GO:0006891,GO:0015031,GO:0030126	Golgi membrane|structural molecule activity|vacuolar membrane|ER to Golgi vesicle-mediated transport|retrograde vesicle-mediated transport, Golgi to ER|intra-Golgi vesicle-mediated transport|protein transport|COPI vesicle coat
CC1G_00844	9669.48	9842.34	9496.62	0.964873	-0.0515883	0.712052	0.81319	126.883	130.499	135.841	98.1131	132.791	95.3841	GeneID:6007766	ppoC	heme peroxidase	GO:0001516,GO:0004601,GO:0005506,GO:0006979,GO:0016705,GO:0020037,GO:0031408,GO:0042744,GO:0051213	prostaglandin biosynthetic process|peroxidase activity|iron ion binding|response to oxidative stress|oxidoreductase activity, acting on paired donors, with incorporation or reduction of molecular oxygen|heme binding|oxylipin biosynthetic process|hydrogen peroxide catabolic process|dioxygenase activity
CC1G_00845	1799.73	1236.45	2363.01	1.91112	0.934419	9.88e-05	0.000455691	23.6123	19.5661	21.0217	30.1991	28.1469	40.3809	GeneID:6007767	YVC1	hypothetical protein	GO:0000128,GO:0000329,GO:0005216,GO:0005262,GO:0005887,GO:0006874,GO:0009405,GO:0036267	flocculation|fungal-type vacuole membrane|ion channel activity|calcium channel activity|integral component of plasma membrane|cellular calcium ion homeostasis|pathogenesis|invasive filamentous growth
CC1G_00846	2979.63	2465.54	3493.73	1.41703	0.502867	0.000353301	0.00139785	39.7387	43.2281	36.3503	47.9565	45.0595	53.2056	GeneID:6007768	cdc10	transcription factor	GO:0000082,GO:0000083,GO:0000790,GO:0000978,GO:0000982,GO:0001077,GO:0005737,GO:0009303,GO:0030907,GO:0033309,GO:0042789,GO:0045892,GO:0045893,GO:0045944,GO:0051301,GO:0071931	G1/S transition of mitotic cell cycle|regulation of transcription involved in G1/S transition of mitotic cell cycle|nuclear chromatin|RNA polymerase II proximal promoter sequence-specific DNA binding|transcription factor activity, RNA polymerase II proximal promoter sequence-specific DNA binding|proximal promoter DNA-binding transcription activator activity, RNA polymerase II-specific|cytoplasm|r…
CC1G_00847	923.199	949.744	896.655	0.944102	-0.0829859	0.573376	0.699598	23.4766	25.5147	24.4496	20.0166	19.9918	19.2224	GeneID:6007769	SPAC227.12	U4/U6 snRNP-specific spliceosomal protein	GO:0000398,GO:0005829,GO:0017070,GO:0030621,GO:0045292,GO:0046540	mRNA splicing, via spliceosome|cytosol|U6 snRNA binding|U4 snRNA binding|mRNA cis splicing, via spliceosome|U4/U6 x U5 tri-snRNP complex	ko03040	Spliceosome
CC1G_00849	1289.46	1060.61	1518.31	1.43154	0.517569	0.000424181	0.0016418	25.5502	29.8669	24.2723	29.4328	34.3645	32.8505	GeneID:6007771	SPBC337.12	CCCH zinc finger protein	GO:0000790,GO:0005634,GO:0016604,GO:0016973,GO:0033621,GO:0046872,GO:1990477	nuclear chromatin|nucleus|nuclear body|poly(A)+ mRNA export from nucleus|nuclear-transcribed mRNA catabolic process, meiosis-specific transcripts|metal ion binding|NURS complex
CC1G_00850	2776.35	2434.12	3118.58	1.2812	0.357491	0.0108828	0.0276554	51.262	53.9368	50.2393	57.6382	52.6917	62.115	GeneID:6007772	SPAC4H3.01	DnaJ domain-containing protein	GO:0005829,GO:0016558,GO:0030544,GO:0032153,GO:0045040,GO:0051286	cytosol|protein import into peroxisome matrix|Hsp70 protein binding|cell division site|protein import into mitochondrial outer membrane|cell tip
CC1G_00851	7767.58	7285.81	8249.36	1.13225	0.179194	0.340777	0.47492	129.057	98.7116	118.375	112.435	86.427	96.9164	GeneID:6007774	ILL6	aminoacylase 1-like protein 2	GO:0009694,GO:0009753,GO:0010112,GO:0046872,GO:1990206	jasmonic acid metabolic process|response to jasmonic acid|regulation of systemic acquired resistance|metal ion binding|jasmonyl-Ile conjugate hydrolase activity
CC1G_00852	9718.06	4461.12	14975	3.35678	1.74708	1.01e-35	1.54e-33	35.9896	27.7207	30.2404	91.8521	86.975	92.6613	GeneID:6007776	sepH	STE/STE11/cdc15 protein kinase	GO:0004674,GO:0005524,GO:0007049,GO:0046872,GO:0051301	protein serine/threonine kinase activity|ATP binding|cell cycle|metal ion binding|cell division
CC1G_00853	3568.29	1357.57	5779.01	4.25687	2.08979	6.01e-19	2.42e-17	14.7796	12.5672	11.6255	59.8879	44.0644	51.8882	GeneID:6007777	bye1	hypothetical protein	GO:0005634,GO:0006351,GO:0034244,GO:0046872,GO:0061659,GO:0070647	nucleus|transcription, DNA-templated|negative regulation of transcription elongation from RNA polymerase II promoter|metal ion binding|ubiquitin-like protein ligase activity|protein modification by small protein conjugation or removal
CC1G_00854	3230.97	3147.82	3314.11	1.05283	0.0742675	0.672517	0.7845	65.6342	83.2217	91.9069	75.6356	74.1593	59.1346	GeneID:6007778	ladA	L-arabinitol 4-dehydrogenase	GO:0008270,GO:0019569,GO:0050019	zinc ion binding|L-arabinose catabolic process to xylulose 5-phosphate|L-arabinitol 4-dehydrogenase activity	ko00040,ko00051	Pentose and glucuronate interconversions|Fructose and mannose metabolism
CC1G_00855	2774.6	2998.84	2550.36	0.850448	-0.233704	0.0973882	0.173923	53.2904	48.1172	55.4201	37.7571	43.6085	30.7281	GeneID:6007779	CBK1	AGC/NDR protein kinase	GO:0004674,GO:0005524	protein serine/threonine kinase activity|ATP binding
CC1G_00856	1191.68	1381.5	1001.87	0.725201	-0.463546	0.0017067	0.00559879	27.4779	26.6044	28.5078	16.8418	19.3919	15.0499	GeneID:6007780		hypothetical protein
CC1G_00857	3988.94	4063.51	3914.37	0.963298	-0.0539466	0.690168	0.796249	39.2521	41.8256	40.0521	33.447	33.6439	31.6954	GeneID:6007781	ubp12	ubiquitin-specific protease	GO:0004843,GO:0005634,GO:0005737,GO:0005829,GO:0006511,GO:0016579	thiol-dependent ubiquitin-specific protease activity|nucleus|cytoplasm|cytosol|ubiquitin-dependent protein catabolic process|protein deubiquitination
CC1G_00858	2203.21	2355.37	2051.05	0.870796	-0.199593	0.158963	0.259724	49.5402	58.2864	57.1012	36.4283	40.3259	40.4949	GeneID:6007782	dak1	dihydroxyacetone kinase 1	GO:0004371,GO:0005524,GO:0005737,GO:0005829,GO:0006071,GO:0019563,GO:0050354	glycerone kinase activity|ATP binding|cytoplasm|cytosol|glycerol metabolic process|glycerol catabolic process|triokinase activity	ko01200,ko00680,ko00561,ko00051	Carbon metabolism|Methane metabolism|Glycerolipid metabolism|Fructose and mannose metabolism
CC1G_00859	15652.1	14801	16503.1	1.115	0.157044	0.240884	0.362453	568.382	423.726	474.202	443.328	471.077	462.252	GeneID:6007783	ecdD	AmMst-1	GO:0005886,GO:0016021,GO:0022857	plasma membrane|integral component of membrane|transmembrane transporter activity
CC1G_00860	1030.9	969.188	1092.61	1.12735	0.172932	0.244777	0.366993	29.7914	34.9731	39.1607	31.2179	36.136	35.1789	GeneID:6007784	CYC3	cytochrome c heme lyase	GO:0004408,GO:0005739,GO:0005743,GO:0005758,GO:0018063,GO:0046872	holocytochrome-c synthase activity|mitochondrion|mitochondrial inner membrane|mitochondrial intermembrane space|cytochrome c-heme linkage|metal ion binding	ko00860	Porphyrin and chlorophyll metabolism
CC1G_00861	1525.36	1300.06	1750.66	1.34659	0.429314	0.00296316	0.0090037	36.9811	41.7963	44.8394	43.988	52.6109	47.3729	GeneID:6007785	TIM44	import inner membrane translocase subunit tim44	GO:0001405,GO:0005524,GO:0005743,GO:0005744,GO:0030150,GO:0030674,GO:0031314,GO:0051087	PAM complex, Tim23 associated import motor|ATP binding|mitochondrial inner membrane|TIM23 mitochondrial import inner membrane translocase complex|protein import into mitochondrial matrix|protein binding, bridging|extrinsic component of mitochondrial inner membrane|chaperone binding
CC1G_00862	1482.57	1463.23	1501.92	1.02644	0.037647	0.787899	0.872744	37.7523	33.647	35.8136	30.9612	35.211	27.7649	GeneID:6007786	pif1	DNA repair and recombination protein pif1	GO:0000002,GO:0000723,GO:0003677,GO:0005524,GO:0005634,GO:0005657,GO:0005739,GO:0006260,GO:0006281,GO:0006310,GO:0032508,GO:0043141	mitochondrial genome maintenance|telomere maintenance|DNA binding|ATP binding|nucleus|replication fork|mitochondrion|DNA replication|DNA repair|DNA recombination|DNA duplex unwinding|ATP-dependent 5'-3' DNA helicase activity
CC1G_00863	76.265	124.049	28.4814	0.229599	-2.12281	2.21e-07	1.83e-06	4.67591	5.37349	7.03907	1.15297	0.811798	1.19992	GeneID:6007787		hypothetical protein
CC1G_00864	62.2656	45.4442	79.0871	1.74031	0.799346	0.00734719	0.0198135	0.424866	1.02138	1.1021	1.18041	1.17088	1.4483	GeneID:6007788	SPBC21B10.07	endo-1,3(4)-beta-glucanase	GO:0009251,GO:0009277,GO:0016021,GO:0052861,GO:0071966	glucan catabolic process|fungal-type cell wall|integral component of membrane|glucan endo-1,3-beta-glucanase activity, C-3 substituted reducing group|fungal-type cell wall polysaccharide metabolic process
CC1G_00865	2137.94	1633.85	2642.03	1.61706	0.693372	8.73e-07	6.37e-06	75.4183	64.6394	72.6306	77.8834	86.5987	95.7271	GeneID:6007789	CC1G_00865	YjeF domain-containing protein	GO:0005524,GO:0005737,GO:0046496,GO:0047453,GO:0052855	ATP binding|cytoplasm|nicotinamide nucleotide metabolic process|ATP-dependent NAD(P)H-hydrate dehydratase activity|ADP-dependent NAD(P)H-hydrate dehydratase activity
CC1G_00866	14438	11219.7	17656.2	1.57368	0.65414	7.81e-06	4.69e-05	221.383	287.465	311.457	347.969	349.912	410.307	GeneID:6007790	pgmB	phosphoglucomutase	GO:0000287,GO:0004614,GO:0005622,GO:0005829,GO:0005978,GO:0006006,GO:0019388	magnesium ion binding|phosphoglucomutase activity|intracellular|cytosol|glycogen biosynthetic process|glucose metabolic process|galactose catabolic process	ko00052,ko00521,ko00230,ko00520,ko00030,ko00500,ko00010	Galactose metabolism|Streptomycin biosynthesis|Purine metabolism|Amino sugar and nucleotide sugar metabolism|Pentose phosphate pathway|Starch and sucrose metabolism|Glycolysis / Gluconeogenesis
CC1G_00867	1445.02	1076.34	1813.7	1.68506	0.752796	0.00011494	0.000519906	30.58	22.739	24.3321	40.2907	31.1196	40.7529	GeneID:6007791	YOR059C	lipid particle protein	GO:0004622,GO:0005811,GO:0016021,GO:0016042,GO:0044255,GO:0055088	lysophospholipase activity|lipid droplet|integral component of membrane|lipid catabolic process|cellular lipid metabolic process|lipid homeostasis
CC1G_00868	233.213	255.931	210.494	0.822464	-0.281976	0.141256	0.235702	6.84932	7.89223	8.31795	4.65938	5.5148	5.77567	GeneID:6007792	BATDEDRAFT_20316	hypothetical protein	GO:0005759,GO:0006471,GO:0008270,GO:0034979,GO:0070403	mitochondrial matrix|protein ADP-ribosylation|zinc ion binding|NAD-dependent protein deacetylase activity|NAD+ binding
CC1G_00870	471.925	278.564	665.285	2.38827	1.25596	2.09e-09	2.6e-08	7.58214	10.9045	7.85819	15.5801	17.2798	21.1765	GeneID:6007794		hypothetical protein
CC1G_00871	1221.77	1158.7	1284.85	1.10887	0.149088	0.325701	0.459416	181.074	174.006	158.737	206.459	172.567	178.151	GeneID:6007795		hypothetical protein
CC1G_00872	5613.69	4890.54	6336.85	1.29574	0.373771	0.00746488	0.0200893	27.9998	31.6862	26.359	34.4216	31.0242	31.5033	GeneID:6007796	RAD5	DNA repair protein rad8	GO:0003677,GO:0004386,GO:0005524,GO:0005634,GO:0005737,GO:0006281,GO:0008270	DNA binding|helicase activity|ATP binding|nucleus|cytoplasm|DNA repair|zinc ion binding
CC1G_00873	1256.7	940.384	1573.01	1.67273	0.742208	4.3e-07	3.34e-06	47.9181	41.7069	42.382	51.4429	53.4226	55.6289	GeneID:6007797	LPP3	lipid phosphate phosphatase 1	GO:0005886,GO:0005887,GO:0006644,GO:0008195,GO:0031969	plasma membrane|integral component of plasma membrane|phospholipid metabolic process|phosphatidate phosphatase activity|chloroplast membrane
CC1G_00874	645.725	661.927	629.523	0.951047	-0.0724118	0.637993	0.755536	8.46516	10.4431	8.44702	6.56131	7.78857	7.78619	GeneID:6007798	seb1	hypothetical protein	GO:0003723,GO:0005634,GO:0006369,GO:0030846,GO:0030847,GO:0031124,GO:0031126,GO:0099122	RNA binding|nucleus|termination of RNA polymerase II transcription|termination of RNA polymerase II transcription, poly(A)-coupled|termination of RNA polymerase II transcription, exosome-dependent|mRNA 3'-end processing|snoRNA 3'-end processing|RNA polymerase II C-terminal domain binding
CC1G_00875	259.035	280.096	237.974	0.849617	-0.235115	0.205746	0.320034	20.1376	25.998	33.6813	14.2168	31.3973	22.8978	GeneID:6007799		hypothetical protein
CC1G_00876	15710.3	18721.4	12699.1	0.678319	-0.559964	3.86e-05	0.000196208	1452.29	1438.75	1600.24	932.916	985.712	803.044	GeneID:6007800	RPS27AA	ubiquitin-40S ribosomal protein S31 fusion protein	GO:0003735,GO:0005634,GO:0005737,GO:0005794,GO:0005886,GO:0006412,GO:0009506,GO:0016567,GO:0019941,GO:0022627,GO:0031386,GO:0031625,GO:0046872	structural constituent of ribosome|nucleus|cytoplasm|Golgi apparatus|plasma membrane|translation|plasmodesma|protein ubiquitination|modification-dependent protein catabolic process|cytosolic small ribosomal subunit|protein tag|ubiquitin protein ligase binding|metal ion binding	ko03010	Ribosome
CC1G_00877	935.251	1080.07	790.43	0.73183	-0.450419	0.00234377	0.00735741	37.2649	48.6255	37.2706	27.9992	29.1362	20.3367	GeneID:6007801	rfc3	DNA replication factor	GO:0000790,GO:0005524,GO:0005634,GO:0005663,GO:0005829,GO:0006261,GO:0006271,GO:0031389,GO:0031390,GO:0031391,GO:0043599,GO:0061860,GO:0070914,GO:1903460	nuclear chromatin|ATP binding|nucleus|DNA replication factor C complex|cytosol|DNA-dependent DNA replication|DNA strand elongation involved in DNA replication|Rad17 RFC-like complex|Ctf18 RFC-like complex|Elg1 RFC-like complex|nuclear DNA replication factor C complex|DNA clamp unloader activity|UV-damage excision repair|mitotic DNA replication leading strand elongation	ko03430,ko03030,ko03420	Mismatch repair|DNA replication|Nucleotide excision repair
CC1G_00878	1098.81	952.214	1245.4	1.3079	0.387248	0.406933	0.544509	15.7468	9.64721	7.39999	17.3856	9.6682	10.1016	GeneID:6007802		hypothetical protein
CC1G_00879	925.04	676.443	1173.64	1.73501	0.794945	1.38e-07	1.19e-06	26.6936	21.3873	22.6918	32.8351	34.4135	34.3809	GeneID:6007803	ZRC1	hypothetical protein	GO:0000324,GO:0005385,GO:0006882,GO:0016021,GO:0031966,GO:0046686	fungal-type vacuole|zinc ion transmembrane transporter activity|cellular zinc ion homeostasis|integral component of membrane|mitochondrial membrane|response to cadmium ion
CC1G_00880	2005.65	1279.43	2731.86	2.13521	1.09438	2.67e-14	6.76e-13	17.6499	18.8295	18.2502	31.5086	30.5523	37.2014	GeneID:6007804	ZW10	hypothetical protein	GO:0000777,GO:0005634,GO:0005789,GO:0005819,GO:0006888,GO:0007059,GO:0007094,GO:0015031,GO:0032527,GO:0051301,GO:1990423	condensed chromosome kinetochore|nucleus|endoplasmic reticulum membrane|spindle|ER to Golgi vesicle-mediated transport|chromosome segregation|mitotic spindle assembly checkpoint|protein transport|protein exit from endoplasmic reticulum|cell division|RZZ complex
CC1G_00882	4233.58	4135.42	4331.74	1.04747	0.0669142	0.631816	0.750601	87.2386	83.5821	93.2885	79.4929	86.6695	67.3792	GeneID:6007806	pab1	protein phosphatase 2A regulatory B subunit	GO:0000159,GO:0000278,GO:0005829,GO:0010972,GO:0019888,GO:0031030,GO:0034260,GO:0035307,GO:0070262,GO:0072686	protein phosphatase type 2A complex|mitotic cell cycle|cytosol|negative regulation of G2/M transition of mitotic cell cycle|protein phosphatase regulator activity|negative regulation of septation initiation signaling|negative regulation of GTPase activity|positive regulation of protein dephosphorylation|peptidyl-serine dephosphorylation|mitotic spindle	ko03015,ko04390,ko04391,ko04152,ko04530,ko04071,ko04151,ko04111	mRNA surveillance pathway|Hippo signaling pathway|Hippo signaling pathway - fly|AMPK signaling pathway|Tight junction|Sphingolipid signaling pathway|PI3K-Akt signaling pathway|Cell cycle - yeast
CC1G_00883	4731.58	4851.97	4611.18	0.950374	-0.0734326	0.608986	0.731094	421.769	333.537	635.251	326.01	257.031	335.971	GeneID:6007807	COX9	hypothetical protein	GO:0004129,GO:0005751,GO:0006123,GO:0016021	cytochrome-c oxidase activity|mitochondrial respiratory chain complex IV|mitochondrial electron transport, cytochrome c to oxygen|integral component of membrane	ko00190	Oxidative phosphorylation
CC1G_00884	1964.02	1669.46	2258.57	1.35288	0.436029	0.00208776	0.00666618	66.6372	61.5196	60.1905	66.5998	70.6269	78.0312	GeneID:6007808	pi041	endoplasmic reticulum protein	GO:0005783,GO:0005789,GO:0016021,GO:0030544,GO:0034975	endoplasmic reticulum|endoplasmic reticulum membrane|integral component of membrane|Hsp70 protein binding|protein folding in endoplasmic reticulum	ko04141	Protein processing in endoplasmic reticulum
CC1G_00885	769.862	895.453	644.271	0.719492	-0.474949	0.00191773	0.0061927	20.9246	25.5497	24.3375	13.7671	13.4735	13.419	GeneID:6007809	pof7	hypothetical protein	GO:0000151,GO:0004842,GO:0005737,GO:0005829,GO:0006511,GO:0019005,GO:0030674,GO:0031146,GO:0070647	ubiquitin ligase complex|ubiquitin-protein transferase activity|cytoplasm|cytosol|ubiquitin-dependent protein catabolic process|SCF ubiquitin ligase complex|protein binding, bridging|SCF-dependent proteasomal ubiquitin-dependent protein catabolic process|protein modification by small protein conjugation or removal
CC1G_00886	1652.04	806.351	2497.74	3.09758	1.63114	1.25e-13	2.91e-12	19.8745	15.6789	15.8799	44.2318	39.6466	51.9979	GeneID:6007810	are1	sterol O-acyltransferase	GO:0005783,GO:0005789,GO:0006696,GO:0008204,GO:0030176,GO:0034737	endoplasmic reticulum|endoplasmic reticulum membrane|ergosterol biosynthetic process|ergosterol metabolic process|integral component of endoplasmic reticulum membrane|ergosterol O-acyltransferase activity	ko00100	Steroid biosynthesis
CC1G_00887	1576.97	1751.33	1402.61	0.800882	-0.320338	0.0265788	0.0589765	22.5211	24.0301	23.4819	15.1444	17.9845	15.6832	GeneID:6007811		hypothetical protein
CC1G_00888	1574.92	1260.67	1889.16	1.49854	0.583554	5.57e-05	0.00027254	14.5103	15.5599	15.8502	20.0514	19.9189	20.0346	GeneID:6007812		hypothetical protein
CC1G_00889	1341.16	1500.62	1181.7	0.787472	-0.344699	0.0184299	0.0432301	32.7978	32.9392	37.326	21.9004	26.1794	18.3861	GeneID:6007813		hypothetical protein
CC1G_00890	570.407	626.909	513.905	0.819743	-0.286756	0.0762899	0.142386	36.725	39.0044	36.4263	18.3808	22.7482	23.283	GeneID:6007814		hypothetical protein
CC1G_00891	2838.81	2815.44	2862.19	1.01661	0.0237612	0.868909	0.932934	53.8191	56.3226	51.1059	43.1143	50.0994	43.5344	GeneID:6007815	vps5	protein transporter	GO:0005628,GO:0005737,GO:0005768,GO:0005794,GO:0005829,GO:0006886,GO:0016192,GO:0030904,GO:0032120,GO:0035091,GO:0042147,GO:0045053	prospore membrane|cytoplasm|endosome|Golgi apparatus|cytosol|intracellular protein transport|vesicle-mediated transport|retromer complex|ascospore-type prospore membrane assembly|phosphatidylinositol binding|retrograde transport, endosome to Golgi|protein retention in Golgi apparatus	ko04144	Endocytosis
CC1G_00892	1708.82	1502.28	1915.37	1.27497	0.350466	0.0147885	0.0359074	30.6846	28.904	27.1627	31.6655	33.646	32.2992	GeneID:6007816	SPBP8B7.15c	zinc knuckle domain-containing protein	GO:0003676,GO:0005634,GO:0005847,GO:0006378,GO:0006379,GO:0008270,GO:0061659,GO:0070647	nucleic acid binding|nucleus|mRNA cleavage and polyadenylation specificity factor complex|mRNA polyadenylation|mRNA cleavage|zinc ion binding|ubiquitin-like protein ligase activity|protein modification by small protein conjugation or removal	ko03015	mRNA surveillance pathway
CC1G_00893	6005.21	4518.92	7491.49	1.6578	0.729274	1.33e-07	1.15e-06	142.361	135.655	136.323	203.91	202.42	183.438	GeneID:6007817	ERG4	hypothetical protein	GO:0000246,GO:0005783,GO:0006696,GO:0016126,GO:0030176	delta24(24-1) sterol reductase activity|endoplasmic reticulum|ergosterol biosynthetic process|sterol biosynthetic process|integral component of endoplasmic reticulum membrane	ko00100	Steroid biosynthesis
CC1G_00894	3637.94	3755.73	3520.14	0.937271	-0.0934616	0.481365	0.614363	19.9284	24.3443	21.3956	18.3356	16.5441	17.1274	GeneID:6007818	tor2	atypical/PIKK/FRAP protein kinase	GO:0000790,GO:0004672,GO:0004674,GO:0005524,GO:0005634,GO:0005737,GO:0005829,GO:0007165,GO:0010507,GO:0010515,GO:0010972,GO:0016242,GO:0030435,GO:0031931,GO:0031932,GO:0032436,GO:0034064,GO:0038202,GO:0044877,GO:0048471,GO:0051321,GO:0071851,GO:1900087	nuclear chromatin|protein kinase activity|protein serine/threonine kinase activity|ATP binding|nucleus|cytoplasm|cytosol|signal transduction|negative regulation of autophagy|negative regulation of induction of conjugation with cellular fusion|negative regulation of G2/M transition of mitotic cell cycle|negative regulation of macroautophagy|sporulation resulting in formation of a cellular spore|TO…	ko04066,ko04139,ko04151,ko04630,ko04072,ko04152,ko04150,ko04012	HIF-1 signaling pathway|Regulation of mitophagy - yeast|PI3K-Akt signaling pathway|Jak-STAT signaling pathway|Phospholipase D signaling pathway|AMPK signaling pathway|mTOR signaling pathway|ErbB signaling pathway
CC1G_00895	1448.32	1648.74	1247.91	0.756891	-0.401843	0.00517078	0.0146012	29.4657	34.6264	32.0323	21.0479	21.8126	17.4208	GeneID:6007819	SPAC664.02c	nucleus protein	GO:0005524,GO:0005634,GO:0005829,GO:0006338,GO:0031011,GO:0043044,GO:0060303,GO:0080040	ATP binding|nucleus|cytosol|chromatin remodeling|Ino80 complex|ATP-dependent chromatin remodeling|regulation of nucleosome density|positive regulation of cellular response to phosphate starvation
CC1G_00896	1.08217	1.4452	0.719131	0.4976	-1.00694	0.791728	0.876076	0	0	0	0	0	0	GeneID:6007820		hypothetical protein
CC1G_00897	446.278	601.959	290.598	0.482753	-1.05064	3.94e-10	5.56e-09	14.6215	18.3209	14.0981	5.10533	4.91609	8.09968	GeneID:6007821	CON7	hypothetical protein	GO:0003676,GO:0005634,GO:0006355,GO:0009405,GO:0046872	nucleic acid binding|nucleus|regulation of transcription, DNA-templated|pathogenesis|metal ion binding
CC1G_00898	3910.87	2669.93	5151.81	1.92957	0.948277	9.37e-12	1.7e-10	69.1112	48.1104	53.8103	92.0743	89.1623	96.3973	GeneID:6007822	SAF1	hypothetical protein	GO:0016567,GO:0019005,GO:0031146	protein ubiquitination|SCF ubiquitin ligase complex|SCF-dependent proteasomal ubiquitin-dependent protein catabolic process
CC1G_00899	177.805	153.267	202.343	1.32019	0.400751	0.0459386	0.0931218	3.47095	3.39065	3.27187	3.4972	3.54643	4.34894	GeneID:6007824		hypothetical protein
CC1G_00900	561.779	549.124	574.434	1.04609	0.0650078	0.675549	0.787035	16.9286	17.9862	19.6598	12.1976	14.0708	14.1119	GeneID:6007825	lapA	aminopeptidase	GO:0004177,GO:0005576,GO:0006508,GO:0046872	aminopeptidase activity|extracellular region|proteolysis|metal ion binding
CC1G_00901	1520.78	1404.06	1637.5	1.16627	0.221898	0.118161	0.204093	30.0818	29.3678	31.8207	29.1599	33.5799	29.5976	GeneID:6007826	xkiA	D-xylulose kinase	GO:0004856,GO:0005524,GO:0005737,GO:0005997,GO:0005998,GO:0016310,GO:0042732	xylulokinase activity|ATP binding|cytoplasm|xylulose metabolic process|xylulose catabolic process|phosphorylation|D-xylose metabolic process	ko00040	Pentose and glucuronate interconversions
CC1G_00902	130.865	98.7323	162.997	1.6509	0.723255	0.00111199	0.00385667	4.1048	3.07757	3.66164	4.55026	4.38078	5.94408	GeneID:6007827		hypothetical protein
CC1G_00903	757.229	593.081	921.377	1.55354	0.635562	0.00199351	0.0064053	31.2004	28.7142	25.7863	31.0819	33.6896	44.6084	GeneID:6007828		hypothetical protein
CC1G_00904	1341.54	1397.46	1285.61	0.919963	-0.120352	0.463696	0.599564	31.0582	33.6177	27.4732	23.063	20.9338	28.8241	GeneID:6007829	YJR142W	hypothetical protein	GO:0044715	8-oxo-dGDP phosphatase activity
CC1G_00905	1491.79	1509.91	1473.68	0.976009	-0.0350337	0.825197	0.900034	40.2912	37.0619	40.1787	29.827	35.7417	32.4182	GeneID:6007830	avt5	vacuolar amino acid transporter 5	GO:0000329,GO:0003333,GO:0005290,GO:0005302,GO:0005313,GO:0015171,GO:0015181,GO:0015189,GO:0015194,GO:0030435,GO:0032975,GO:0061459,GO:0071627,GO:0090513,GO:0090514,GO:0090515,GO:0090516,GO:0090517,GO:0090518,GO:1901481,GO:1901482	fungal-type vacuole membrane|amino acid transmembrane transport|L-histidine transmembrane transporter activity|L-tyrosine transmembrane transporter activity|L-glutamate transmembrane transporter activity|amino acid transmembrane transporter activity|arginine transmembrane transporter activity|L-lysine transmembrane transporter activity|L-serine transmembrane transporter activity|sporulation resul…
CC1G_00906	2237.82	2215.69	2259.95	1.01997	0.0285312	0.837897	0.910272	38.3012	39.4971	38.1751	32.5775	33.3758	33.0574	GeneID:6007831		hypothetical protein
CC1G_00907	649.797	632.78	666.815	1.05379	0.0755823	0.61838	0.738489	67.1546	59.6846	62.4108	53.2317	57.696	55.85	GeneID:6007832		hypothetical protein
CC1G_00908	1185.27	1318.61	1051.92	0.797752	-0.325988	0.0262911	0.0584485	128.353	134.306	119.677	84.3493	87.7927	83.9356	GeneID:6007833	rpb4	hypothetical protein	GO:0000166,GO:0000288,GO:0000932,GO:0003899,GO:0005634,GO:0005665,GO:0006366,GO:0006367,GO:0031369,GO:0031990,GO:0034402,GO:0045948	nucleotide binding|nuclear-transcribed mRNA catabolic process, deadenylation-dependent decay|P-body|DNA-directed 5'-3' RNA polymerase activity|nucleus|RNA polymerase II, core complex|transcription by RNA polymerase II|transcription initiation from RNA polymerase II promoter|translation initiation factor binding|mRNA export from nucleus in response to heat stress|recruitment of 3'-end processing f…	ko00230,ko00240,ko03020	Purine metabolism|Pyrimidine metabolism|RNA polymerase
CC1G_00909	1027.12	1196.54	857.694	0.716814	-0.480329	0.00121685	0.00417111	16.416	17.81	19.933	12.6705	11.3381	9.0815	GeneID:6007834	PUS1	pseudouridylate synthase	GO:0003723,GO:0005634,GO:0009982,GO:0031119,GO:0031120,GO:0046872,GO:1990481	RNA binding|nucleus|pseudouridine synthase activity|tRNA pseudouridine synthesis|snRNA pseudouridine synthesis|metal ion binding|mRNA pseudouridine synthesis
CC1G_00910	661.103	633.871	688.335	1.08592	0.118921	0.45847	0.594836	10.8329	12.6528	12.6372	11.3227	12.3028	10.1654	GeneID:6007835		hypothetical protein			ko03030,ko03430,ko03440,ko03420,ko00230,ko00240,ko03410	DNA replication|Mismatch repair|Homologous recombination|Nucleotide excision repair|Purine metabolism|Pyrimidine metabolism|Base excision repair
CC1G_00912	505.945	409.259	602.63	1.47249	0.558257	0.000609632	0.00227287	6.26743	7.43413	6.13651	8.43015	7.69919	9.18698	GeneID:6007837		hypothetical protein
CC1G_00913	6124.54	4735.86	7513.22	1.58645	0.665805	1.37e-06	9.64e-06	61.9052	62.3339	58.6123	82.6051	74.4347	91.4441	GeneID:6007838	prp10	small nuclear ribonucleoprotein	GO:0000245,GO:0003729,GO:0005634,GO:0005686,GO:0071004,GO:0071013,GO:0071014	spliceosomal complex assembly|mRNA binding|nucleus|U2 snRNP|U2-type prespliceosome|catalytic step 2 spliceosome|post-mRNA release spliceosomal complex	ko03040	Spliceosome
CC1G_00914	2342.21	2583.42	2101	0.813263	-0.298206	0.0339724	0.0722437	45.142	45.2513	49.0201	33.4837	37.3508	25.488	GeneID:6007839	APL4	gamma-adaptin	GO:0005768,GO:0006886,GO:0016197,GO:0030121	endosome|intracellular protein transport|endosomal transport|AP-1 adaptor complex	ko04142	Lysosome
CC1G_00915	141.672	132.77	150.575	1.13411	0.181554	0.403345	0.541496	5.39573	6.86935	9.48777	8.14943	7.43438	7.26748	GeneID:6007840		hypothetical protein
CC1G_00916	2151.58	2179.18	2123.99	0.974674	-0.0370077	0.78185	0.867844	34.7336	37.228	36.9605	30.8711	29.0292	26.4381	GeneID:6007841	KEX1	hypothetical protein	GO:0004185,GO:0005802,GO:0006915,GO:0016021,GO:0051603	serine-type carboxypeptidase activity|trans-Golgi network|apoptotic process|integral component of membrane|proteolysis involved in cellular protein catabolic process
CC1G_00917	2238.55	1938.04	2539.06	1.31012	0.389694	0.00578781	0.0160922	26.0555	26.8615	24.4554	26.541	27.4256	32.6326	GeneID:6007842	SPAC1486.03c	Sip1/TFIP11 interacting protein	GO:0000390,GO:0003723,GO:0005634,GO:0005681,GO:0005737,GO:0005816,GO:0045292,GO:0071008,GO:0071014	spliceosomal complex disassembly|RNA binding|nucleus|spliceosomal complex|cytoplasm|spindle pole body|mRNA cis splicing, via spliceosome|U2-type post-mRNA release spliceosomal complex|post-mRNA release spliceosomal complex
CC1G_00918	1098.37	1019.28	1177.46	1.15519	0.208132	0.144833	0.240746	15.9783	13.5438	16.8695	13.0158	15.1609	16.1333	GeneID:6007843		hypothetical protein
CC1G_00919	1913.72	1847.36	1980.07	1.07184	0.100087	0.473475	0.607461	29.3348	27.3244	30.5848	27.6128	23.8129	29.0049	GeneID:6007844		hypothetical protein
CC1G_00920	3288.81	2759.05	3818.57	1.38401	0.468859	0.000712114	0.00260436	53.8777	41.994	51.6976	63.1529	62.631	55.8364	GeneID:6007845	met9	methylenetetrahydrofolate reductase	GO:0004489,GO:0005739,GO:0005829,GO:0006730,GO:0009086,GO:0035999,GO:0071949	methylenetetrahydrofolate reductase (NAD(P)H) activity|mitochondrion|cytosol|one-carbon metabolic process|methionine biosynthetic process|tetrahydrofolate interconversion|FAD binding	ko00720,ko00670,ko01200	Carbon fixation pathways in prokaryotes|One carbon pool by folate|Carbon metabolism
CC1G_00921	370.585	391.098	350.072	0.8951	-0.15988	0.364502	0.500445	76.5887	59.3263	57.9809	46.2428	52.4129	52.1737	GeneID:6007846		hypothetical protein
CC1G_00922	4907.24	4625.54	5188.93	1.1218	0.165816	0.224587	0.342137	80.6948	74.6042	75.1098	72.6274	80.1698	73.6851	GeneID:6007847		hypothetical protein
CC1G_00923	714.396	623.064	805.728	1.29317	0.370911	0.014981	0.0362774	8.57852	7.06182	8.43847	8.7111	9.56735	8.97356	GeneID:6007848	HSL1	CAMK/CAMKL/GIN4 protein kinase	GO:0001403,GO:0004674,GO:0005524,GO:0005634,GO:0005737,GO:0005935,GO:0005940,GO:0006468,GO:0007124,GO:0009405,GO:0030447,GO:0035556,GO:0035690,GO:0042149,GO:0044117,GO:0044182,GO:0051726,GO:1900429,GO:2000221	invasive growth in response to glucose limitation|protein serine/threonine kinase activity|ATP binding|nucleus|cytoplasm|cellular bud neck|septin ring|protein phosphorylation|pseudohyphal growth|pathogenesis|filamentous growth|intracellular signal transduction|cellular response to drug|cellular response to glucose starvation|growth of symbiont in host|filamentous growth of a population of unicell…
CC1G_00924	2961.46	3379.66	2543.25	0.752516	-0.410205	0.00585139	0.0162574	144.308	116.97	137.894	97.0448	100.355	68.1298	GeneID:6007849		outer dynein arm light chain 8	GO:0003774,GO:0005874,GO:0005930,GO:0007017,GO:0030286,GO:0031514,GO:0044458,GO:0097014	motor activity|microtubule|axoneme|microtubule-based process|dynein complex|motile cilium|motile cilium assembly|ciliary plasm
CC1G_00925	52.5034	61.3798	43.627	0.710771	-0.492544	0.119366	0.205751	0.773235	1.19024	1.03773	0.4557	0.521837	0.749229	GeneID:6007850	AXL2	hypothetical protein	GO:0000131,GO:0000144,GO:0005509,GO:0005887,GO:0005935,GO:0007120,GO:0032153	incipient cellular bud site|cellular bud neck septin ring|calcium ion binding|integral component of plasma membrane|cellular bud neck|axial cellular bud site selection|cell division site
CC1G_00926	6824.23	6474.96	7173.5	1.10788	0.147806	0.513429	0.644709	91.7903	75.0452	98.0293	94.1369	95.8435	61.9861	GeneID:6007851	kap123	importin beta-4 subunit	GO:0005634,GO:0005635,GO:0005829,GO:0006606,GO:0006607,GO:0006610,GO:0008139,GO:0008536,GO:0031965,GO:0034399,GO:0061608	nucleus|nuclear envelope|cytosol|protein import into nucleus|NLS-bearing protein import into nucleus|ribosomal protein import into nucleus|nuclear localization sequence binding|Ran GTPase binding|nuclear membrane|nuclear periphery|nuclear import signal receptor activity
CC1G_00927	1822.39	2107.48	1537.31	0.729452	-0.455115	0.00153002	0.00509154	62.444	60.8632	63.9178	36.7833	41.1683	35.6642	GeneID:6007852	URA9	dihydroorotate dehydrogenase	GO:0004152,GO:0005739,GO:0005743,GO:0005886,GO:0006207,GO:0009220,GO:0016021,GO:0031304,GO:0044205	dihydroorotate dehydrogenase activity|mitochondrion|mitochondrial inner membrane|plasma membrane|'de novo' pyrimidine nucleobase biosynthetic process|pyrimidine ribonucleotide biosynthetic process|integral component of membrane|intrinsic component of mitochondrial inner membrane|'de novo' UMP biosynthetic process	ko00240	Pyrimidine metabolism
CC1G_00928	1387.35	1397.23	1377.46	0.985849	-0.0205613	0.8938	0.950006	33.9763	36.2419	34.8955	27.8434	32.7188	33.4108	GeneID:6007853		hypothetical protein
CC1G_00929	17165.2	13407.3	20923	1.56056	0.642067	2.49e-06	1.66e-05	451.662	493.728	500.872	653.042	648.324	635.98	GeneID:6007854		hypothetical protein
CC1G_00930	2053.88	1475.46	2632.29	1.78405	0.835154	5.8e-09	6.61e-08	101.536	101.162	92.6582	157.845	146.555	159.095	GeneID:6007855		hypothetical protein
CC1G_00931	539.207	707.858	370.557	0.52349	-0.933766	8.41e-09	9.2e-08	12.0147	15.0242	15.0478	5.61147	5.68851	6.03421	GeneID:6007856	STL1	receptor	GO:0005351,GO:0005355,GO:0005886,GO:0005887,GO:0008645,GO:0015295,GO:0015793,GO:0055085	carbohydrate:proton symporter activity|glucose transmembrane transporter activity|plasma membrane|integral component of plasma membrane|hexose transmembrane transport|solute:proton symporter activity|glycerol transport|transmembrane transport
CC1G_00932	1599.87	1692.44	1507.3	0.890608	-0.167138	0.249971	0.373023	117.602	110.996	118.112	90.3005	79.4113	91.9104	GeneID:6007857		hypothetical protein
CC1G_00933	1370.03	1408.39	1331.67	0.94553	-0.0808048	0.567366	0.694979	18.2809	19.0501	18.8375	16.4935	16.6551	13.1523	GeneID:6007858	BUD6	bud site selection protein 6	GO:0000131,GO:0000133,GO:0003779,GO:0005519,GO:0005816,GO:0005934,GO:0005935,GO:0007118,GO:0007121,GO:0007124,GO:0008047,GO:0030010,GO:0030953,GO:0032880,GO:0034652,GO:0043332,GO:0051017,GO:0051125,GO:0090338,GO:2000251	incipient cellular bud site|polarisome|actin binding|cytoskeletal regulatory protein binding|spindle pole body|cellular bud tip|cellular bud neck|budding cell apical bud growth|bipolar cellular bud site selection|pseudohyphal growth|enzyme activator activity|establishment of cell polarity|astral microtubule organization|regulation of protein localization|extrachromosomal circular DNA localization…
CC1G_00934	2560.06	2368.23	2751.89	1.162	0.216613	0.117902	0.203676	45.5967	43.9183	44.7014	40.4088	43.6939	47.3303	GeneID:6007859	DCR2	phosphatase DCR2	GO:0004721,GO:0005524,GO:0005737,GO:0006470,GO:0007049,GO:0007089,GO:0016788,GO:1900102	phosphoprotein phosphatase activity|ATP binding|cytoplasm|protein dephosphorylation|cell cycle|traversing start control point of mitotic cell cycle|hydrolase activity, acting on ester bonds|negative regulation of endoplasmic reticulum unfolded protein response
CC1G_00935	1090.93	1123.7	1058.15	0.941666	-0.0867122	0.558454	0.686342	40.0956	46.8269	49.5932	35.6511	41.3824	35.0101	GeneID:6007860	mrp20	hypothetical protein	GO:0003735,GO:0005739,GO:0005762,GO:0032543	structural constituent of ribosome|mitochondrion|mitochondrial large ribosomal subunit|mitochondrial translation	ko03010	Ribosome
CC1G_00936	323.823	298.096	349.55	1.17261	0.229724	0.194786	0.306477	9.15668	10.9036	10.8504	10.6383	10.3396	9.9314	GeneID:6007861		hypothetical protein
CC1G_00937	756.318	893.581	619.056	0.692781	-0.52953	0.000555555	0.0020917	26.8842	26.1387	24.5413	16.1878	16.3179	13.594	GeneID:6007862	RIM101	zinc finger protein 169	GO:0003677,GO:0005634,GO:0005737,GO:0046872	DNA binding|nucleus|cytoplasm|metal ion binding
CC1G_00938	360.506	412.86	308.152	0.746384	-0.422011	0.0129933	0.0321262	16.437	22.9057	16.8436	11.6478	11.8028	12.2697	GeneID:6007863	SPCC1827.02c	choline-phosphate cytidylyltransferase	GO:0004105,GO:0005634,GO:0005635,GO:0006657,GO:0031210	choline-phosphate cytidylyltransferase activity|nucleus|nuclear envelope|CDP-choline pathway|phosphatidylcholine binding	ko00564,ko00440	Glycerophospholipid metabolism|Phosphonate and phosphinate metabolism
CC1G_00939	19.167	26.8949	11.4391	0.425328	-1.23335	0.0132337	0.0326521	0.0534546	0.256804	0.0543024	0.0554814	0.109791	0	GeneID:6007864	fmpF	OxyL protein	GO:0004497,GO:0071949	monooxygenase activity|FAD binding
CC1G_00940	212.089	145.811	278.367	1.90909	0.932889	0.00162599	0.00536834	1.36303	2.30112	2.09947	2.4755	2.55581	4.07756	GeneID:6007865	terD	monooxygenase	GO:0004497,GO:0071949	monooxygenase activity|FAD binding
CC1G_00941	885.907	909.643	862.172	0.947813	-0.077326	0.611169	0.732965	20.4242	20.5727	21.7953	19.1027	15.6204	16.7477	GeneID:6007866	fmpF	pentachlorophenol 4-monooxygenase	GO:0004497,GO:0071949	monooxygenase activity|FAD binding
CC1G_00942	530.366	572.481	488.251	0.852869	-0.229605	0.158655	0.259319	25.2383	27.8201	29.0068	17.1096	20.2082	16.2021	GeneID:6007867		hypothetical protein
CC1G_00943	502.335	615.81	388.859	0.63146	-0.663238	5.91e-05	0.00028728	101.142	130.75	157.729	61.5319	49.4742	58.8813	GeneID:6007868	CNBA1680	hypothetical protein	GO:0005816,GO:0008274,GO:0033566	spindle pole body|gamma-tubulin ring complex|gamma-tubulin complex localization
CC1G_00944	1962.38	1709.44	2215.32	1.29593	0.373989	0.00810428	0.0215826	19.8859	18.5099	20.3691	21.8297	21.9976	23.5473	GeneID:6007869	zds1	hypothetical protein	GO:0000935,GO:0005737,GO:0005829,GO:0005938,GO:0006342,GO:0007165,GO:0010971,GO:0019888,GO:0030010,GO:0030437,GO:0032153,GO:0071277,GO:0071555,GO:0071852	division septum|cytoplasm|cytosol|cell cortex|chromatin silencing|signal transduction|positive regulation of G2/M transition of mitotic cell cycle|protein phosphatase regulator activity|establishment of cell polarity|ascospore formation|cell division site|cellular response to calcium ion|cell wall organization|fungal-type cell wall organization or biogenesis
CC1G_00945	75.0128	113.245	36.7803	0.324784	-1.62245	9.61e-09	1.04e-07	4.25166	5.88186	3.64751	1.11	1.11	1.29828	GeneID:6007870		hypothetical protein
CC1G_00946	2388.96	2594.98	2182.93	0.841212	-0.249458	0.0856941	0.156677	110.627	101.827	121.501	79.5895	97.242	69.1605	GeneID:6007871	arc2	arp2/3 complex 34 kDa subunit	GO:0000147,GO:0005200,GO:0005634,GO:0005829,GO:0005885,GO:0006897,GO:0030041,GO:0030479,GO:0032153,GO:0034314,GO:0051015,GO:0051286	actin cortical patch assembly|structural constituent of cytoskeleton|nucleus|cytosol|Arp2/3 protein complex|endocytosis|actin filament polymerization|actin cortical patch|cell division site|Arp2/3 complex-mediated actin nucleation|actin filament binding|cell tip	ko04144,ko04810	Endocytosis|Regulation of actin cytoskeleton
CC1G_00948	1660.81	1656.46	1665.15	1.00525	0.00754807	0.940776	0.979117	28.4147	25.1508	29.1579	23.387	24.5604	22.5604	GeneID:6007873	sec6	hypothetical protein	GO:0000145,GO:0000149,GO:0000922,GO:0005634,GO:0006886,GO:0006887,GO:0030428,GO:0032153,GO:0051285,GO:0051286,GO:0051601,GO:0090522,GO:0090726,GO:0097575,GO:1902716	exocyst|SNARE binding|spindle pole|nucleus|intracellular protein transport|exocytosis|cell septum|cell division site|cell cortex of cell tip|cell tip|exocyst localization|vesicle tethering involved in exocytosis|cortical dynamic polarity patch|lateral cell cortex|cell cortex of growing cell tip	ko04530	Tight junction
CC1G_00949	657.234	728.93	585.539	0.803285	-0.316015	0.0462573	0.0936869	16.0452	14.3864	16.8322	10.4796	11.1778	12.1335	GeneID:6007874	COQ6	COQ6 monooxygenase	GO:0005739,GO:0005743,GO:0006744,GO:0008681,GO:0016709,GO:0016712,GO:0031314,GO:0071949	mitochondrion|mitochondrial inner membrane|ubiquinone biosynthetic process|2-octaprenyl-6-methoxyphenol hydroxylase activity|oxidoreductase activity, acting on paired donors, with incorporation or reduction of molecular oxygen, NAD(P)H as one donor, and incorporation of one atom of oxygen|oxidoreductase activity, acting on paired donors, with incorporation or reduction of molecular oxygen, reduce…	ko00130	Ubiquinone and other terpenoid-quinone biosynthesis
CC1G_00950	122.135	115.85	128.42	1.1085	0.14861	0.531413	0.661071	6.66564	4.95391	3.93702	5.10042	5.85033	4.05878	GeneID:6007875		hypothetical protein
CC1G_00951	258.455	187.559	329.351	1.75599	0.812285	1.19e-05	6.85e-05	7.44234	6.04578	6.04557	5.57295	7.4598	8.33914	GeneID:6007876		hypothetical protein
CC1G_00952	0	0	0					0	0	0	0	0	0	GeneID:6007877	pfh1	helicase	GO:0000723,GO:0000790,GO:0003723,GO:0005524,GO:0005634,GO:0005657,GO:0005724,GO:0005730,GO:0005739,GO:0006260,GO:0006310,GO:0016887,GO:0017116,GO:0031297,GO:0032508,GO:0033682,GO:0035861,GO:0043141,GO:0043504,GO:0043601,GO:0044806,GO:0051880,GO:0061995,GO:0070336,GO:1902377,GO:1902983,GO:1903469,GO:1905467,GO:1990518,GO:1990814	telomere maintenance|nuclear chromatin|RNA binding|ATP binding|nucleus|replication fork|nuclear telomeric heterochromatin|nucleolus|mitochondrion|DNA replication|DNA recombination|ATPase activity|single-stranded DNA-dependent ATP-dependent DNA helicase activity|replication fork processing|DNA duplex unwinding|ATP-dependent 5'-3' DNA/RNA helicase activity|site of double-strand break|ATP-dependent …
CC1G_00953	0	0	0					0	0	0	0	0	0	GeneID:6007878		hypothetical protein
CC1G_00954	0	0	0					0	0	0	0	0	0	GeneID:6007879		hypothetical protein
CC1G_00955	86.3747	120.378	52.3716	0.43506	-1.20071	7.29e-06	4.41e-05	0.499646	1.24749	1.07609	0.168359	0	0	GeneID:6007880		hypothetical protein
CC1G_00958	615.7	804.383	427.017	0.530863	-0.91359	9.27e-09	1e-07	27.1389	28.1188	27.2582	12.0798	12.1876	14.509	GeneID:6007883		hypothetical protein
CC1G_00960	1369.31	1464.36	1274.26	0.870183	-0.200608	0.161924	0.263269	30.3712	30.1723	27.7632	21.7142	20.5052	19.5634	GeneID:6007885		hypothetical protein
CC1G_00961	1521.69	1458.05	1585.33	1.0873	0.120751	0.406231	0.54388	24.8771	27.1539	25.2778	23.3662	24.8028	24.9624	GeneID:6007886	ELYS	hypothetical protein	GO:0005643,GO:0015031,GO:0051028	nuclear pore|protein transport|mRNA transport
CC1G_00962	46.2406	59.7408	32.7403	0.548039	-0.867649	0.0091183	0.0238346	1.06588	1.1421	1.18446	0.8844	0.639641	0.457796	GeneID:6007887		hypothetical protein
CC1G_00963	12431.3	11615.4	13247.2	1.14048	0.189646	0.160101	0.26106	461.684	508.566	537.981	464.75	487.351	508.518	GeneID:6007888	MPT3	mitochondrial carrier protein	GO:0005315,GO:0005618,GO:0005739,GO:0005774,GO:0009507,GO:0009651,GO:0016020,GO:0031305,GO:0035435	inorganic phosphate transmembrane transporter activity|cell wall|mitochondrion|vacuolar membrane|chloroplast|response to salt stress|membrane|integral component of mitochondrial inner membrane|phosphate ion transmembrane transport
CC1G_00964	961.876	826.712	1097.04	1.32699	0.408162	0.00609369	0.0168271	35.3128	32.0953	35.9073	39.1667	38.224	38.1407	GeneID:6007889	SPBC23E6.06c	GTP cyclohydrolase II	GO:0005634,GO:0005758,GO:0005829,GO:0008686,GO:0009060,GO:0009231,GO:0046872	nucleus|mitochondrial intermembrane space|cytosol|3,4-dihydroxy-2-butanone-4-phosphate synthase activity|aerobic respiration|riboflavin biosynthetic process|metal ion binding	ko00740	Riboflavin metabolism
CC1G_00965	1174.87	1158.05	1191.69	1.02904	0.0413042	0.774796	0.862296	13.4484	13.8223	13.4019	11.2232	12.6608	13.5062	GeneID:6007890	dsc1	hypothetical protein	GO:0000139,GO:0005783,GO:0005789,GO:0005794,GO:0008270,GO:0016021,GO:0034067,GO:0035103,GO:0043161,GO:0043162,GO:0044695,GO:0061630,GO:0070647,GO:1900039	Golgi membrane|endoplasmic reticulum|endoplasmic reticulum membrane|Golgi apparatus|zinc ion binding|integral component of membrane|protein localization to Golgi apparatus|sterol regulatory element binding protein cleavage|proteasome-mediated ubiquitin-dependent protein catabolic process|ubiquitin-dependent protein catabolic process via the multivesicular body sorting pathway|Dsc E3 ubiquitin lig…
CC1G_00966	808.982	760.611	857.352	1.12719	0.172728	0.268741	0.39476	16.2933	17.8442	14.745	14.8172	16.892	15.9424	GeneID:6007891	ivoB	hypothetical protein	GO:0004497,GO:0046872	monooxygenase activity|metal ion binding	ko00950,ko00350,ko00740,ko00965	Isoquinoline alkaloid biosynthesis|Tyrosine metabolism|Riboflavin metabolism|Betalain biosynthesis
CC1G_00967	884.126	868.874	899.379	1.03511	0.0497811	0.898714	0.953848	28.4406	20.2337	20.6456	28.1699	15.6964	19.644	GeneID:6007892		hypothetical protein
CC1G_00968	1221.05	1460.39	981.722	0.672234	-0.572966	0.000240948	0.000999443	30.8275	39.1836	31.5568	17.3974	19.211	22.389	GeneID:6007893	LEO1	RNA polymerase-associated protein LEO1	GO:0001085,GO:0003712,GO:0003723,GO:0005634,GO:0006325,GO:0006353,GO:0006368,GO:0016593,GO:0032968,GO:0080182,GO:0090262,GO:1990269,GO:2001173,GO:2001209	RNA polymerase II transcription factor binding|transcription coregulator activity|RNA binding|nucleus|chromatin organization|DNA-templated transcription, termination|transcription elongation from RNA polymerase II promoter|Cdc73/Paf1 complex|positive regulation of transcription elongation from RNA polymerase II promoter|histone H3-K4 trimethylation|regulation of transcription-coupled nucleotide-e…
CC1G_00969	1499.96	1530.48	1469.45	0.960121	-0.058712	0.692654	0.797472	17.8797	16.8143	16.7629	13.4452	13.1073	13.6115	GeneID:6007894		hypothetical protein
CC1G_00971	995.085	750.893	1239.28	1.6504	0.72282	1.41e-06	9.91e-06	19.9209	17.0225	16.0922	25.859	21.8539	26.587	GeneID:6007896	SPAC16E8.13	BRCA1-associated protein	GO:0005829,GO:0008270,GO:0023051,GO:0061630,GO:0070647	cytosol|zinc ion binding|regulation of signaling|ubiquitin protein ligase activity|protein modification by small protein conjugation or removal	ko04014	Ras signaling pathway
CC1G_00972	10.0029	8.46454	11.5413	1.36349	0.447301	0.712839	0.813512	0	0	4.36955	0	0	0	GeneID:6007897		hypothetical protein
CC1G_00973	123.2	72.1419	174.258	2.41549	1.27232	0.0685216	0.129743	3.04443	1.02355	1.86067	2.82924	1.80608	5.72221	GeneID:6007898	ARB_04768	chitin deacetylase	GO:0000272,GO:0004099,GO:0006032,GO:0046872	polysaccharide catabolic process|chitin deacetylase activity|chitin catabolic process|metal ion binding
CC1G_00974	1167.26	851.136	1483.38	1.74283	0.801429	6.25e-08	5.8e-07	11.9441	10.5419	11.0765	17.7729	15.3657	17.4364	GeneID:6007899		hypothetical protein
CC1G_00975	1784.95	1371.89	2198.01	1.60218	0.680035	2.15e-06	1.45e-05	24.9638	21.9795	22.6456	32.5027	28.6363	34.8734	GeneID:6007900	STE50	protein kinase regulator	GO:0000161,GO:0000750,GO:0001402,GO:0005737,GO:0007050,GO:0007232,GO:0019887,GO:0032093,GO:0034605	osmosensory signaling MAPK cascade|pheromone-dependent signal transduction involved in conjugation with cellular fusion|signal transduction involved in filamentous growth|cytoplasm|cell cycle arrest|osmosensory signaling pathway via Sho1 osmosensor|protein kinase regulator activity|SAM domain binding|cellular response to heat	ko04011	MAPK signaling pathway - yeast
CC1G_00977	28.9458	18.57	39.3215	2.11747	1.08234	0.00851002	0.0224595	0.373605	0.664852	0.671781	0.907489	0.57422	1.04842	GeneID:6007902	abnA	secreted arabinase	GO:0005576,GO:0031222,GO:0045493,GO:0046558	extracellular region|arabinan catabolic process|xylan catabolic process|arabinan endo-1,5-alpha-L-arabinosidase activity
CC1G_00978	1327.79	1043.33	1612.25	1.5453	0.627888	0.000218988	0.000919063	21.4187	24.2736	17.2194	27.799	24.5374	31.5938	GeneID:6007903	mas5	hypothetical protein	GO:0005524,GO:0005634,GO:0005829,GO:0006457,GO:0009408,GO:0015031,GO:0030544,GO:0046872,GO:0051082,GO:0070924,GO:1900035	ATP binding|nucleus|cytosol|protein folding|response to heat|protein transport|Hsp70 protein binding|metal ion binding|unfolded protein binding|heterochromatin assembly involved in chromatin silencing by small RNA|negative regulation of cellular response to heat
CC1G_00979	360.541	492.557	228.526	0.463957	-1.10794	2.11e-10	3.11e-09	12.9628	15.5718	15.5842	6.04226	7.16513	4.86803	GeneID:6007904	IPI3	pre-rRNA-processing protein IPI3	GO:0000027,GO:0005656,GO:0006267,GO:0006364,GO:0030174,GO:0097344	ribosomal large subunit assembly|nuclear pre-replicative complex|pre-replicative complex assembly involved in nuclear cell cycle DNA replication|rRNA processing|regulation of DNA-dependent DNA replication initiation|Rix1 complex
CC1G_00980	419.208	493.812	344.603	0.697843	-0.519026	0.00188586	0.00610448	13.8755	13.3702	11.4193	8.60872	6.75298	8.89176	GeneID:6007905	itt1	hypothetical protein	GO:0000151,GO:0000209,GO:0005634,GO:0005737,GO:0005829,GO:0006511,GO:0008270,GO:0031624,GO:0032436,GO:0061630,GO:1990580	ubiquitin ligase complex|protein polyubiquitination|nucleus|cytoplasm|cytosol|ubiquitin-dependent protein catabolic process|zinc ion binding|ubiquitin conjugating enzyme binding|positive regulation of proteasomal ubiquitin-dependent protein catabolic process|ubiquitin protein ligase activity|regulation of cytoplasmic translational termination
CC1G_00981	1110.78	1335.08	886.482	0.663994	-0.590757	0.0036947	0.0109038	52.0338	38.5004	33.6218	22.9802	23.0147	24.3436	GeneID:6007906		hypothetical protein
CC1G_00982	96.8739	126.921	66.8264	0.526518	-0.925445	0.00178728	0.00582875	3.52899	1.82398	3.7207	0.806056	1.99606	1.39372	GeneID:6007907	SPAC2E12.03c	PQ loop repeat protein	GO:0005794,GO:0015174,GO:0016021,GO:0032153,GO:0051286	Golgi apparatus|basic amino acid transmembrane transporter activity|integral component of membrane|cell division site|cell tip
CC1G_00983	1133.41	1473.31	793.512	0.538591	-0.892737	2.17e-09	2.7e-08	213.372	171.148	178.742	86.6917	117.183	87.2599	GeneID:6007908	SPAP14E8.05c	hypothetical protein	GO:0005739,GO:0005783,GO:0016021	mitochondrion|endoplasmic reticulum|integral component of membrane
CC1G_00984	1766.81	1826.76	1706.87	0.934371	-0.097933	0.50285	0.634818	50.8019	44.1352	44.111	36.0205	37.8882	37.7731	GeneID:6007909	HST3	hst3 protein	GO:0004407,GO:0005634,GO:0005737,GO:0017136,GO:0030447,GO:0036166,GO:0044182,GO:0046872,GO:0070403,GO:0071572,GO:1900239,GO:1900429	histone deacetylase activity|nucleus|cytoplasm|NAD-dependent histone deacetylase activity|filamentous growth|phenotypic switching|filamentous growth of a population of unicellular organisms|metal ion binding|NAD+ binding|histone H3-K56 deacetylation|regulation of phenotypic switching|negative regulation of filamentous growth of a population of unicellular organisms	ko00760	Nicotinate and nicotinamide metabolism
CC1G_00985	1431.87	1290.39	1573.35	1.21928	0.286033	0.0501509	0.100157	50.8036	51.5679	46.4216	50.2909	49.4902	51.0367	GeneID:6007910		hypothetical protein
CC1G_00986	1073.09	1031.26	1114.92	1.08112	0.112526	0.449257	0.586156	43.8255	41.3911	42.826	38.9495	43.5538	38.1295	GeneID:6007911	NCBP	eukaryotic translation initiation factor 4E member 2	GO:0003743,GO:0005829,GO:0006417	translation initiation factor activity|cytosol|regulation of translation	ko04066,ko03013,ko04151,ko04150	HIF-1 signaling pathway|RNA transport|PI3K-Akt signaling pathway|mTOR signaling pathway
CC1G_00987	1571.34	1608.8	1533.89	0.953442	-0.0687829	0.661544	0.775565	69.795	70.0864	91.781	55.9776	64.6057	73.9739	GeneID:6007912	MSRB2	peptide methionine sulfoxide reductase msrB	GO:0006979,GO:0009507,GO:0009570,GO:0030091,GO:0033743,GO:0046872	response to oxidative stress|chloroplast|chloroplast stroma|protein repair|peptide-methionine (R)-S-oxide reductase activity|metal ion binding
CC1G_00989	2589.99	2991.9	2188.07	0.731333	-0.451399	0.0105945	0.0270786	43.7303	39.341	44.5332	27.2682	30.601	20.1109	GeneID:6007914	SPAC30C2.08	hypothetical protein	GO:0005634,GO:0005829	nucleus|cytosol
CC1G_00990	728.7	862.718	594.682	0.689312	-0.536771	0.000562848	0.00211509	4.99384	5.72285	5.13007	2.93087	3.40569	3.06281	GeneID:6007915	UMAG_11084	chloride channel 3	GO:0000324,GO:0005247,GO:0005768,GO:0005769,GO:0005783,GO:0005794,GO:0005886,GO:0005887,GO:0006878,GO:0006879,GO:0015299,GO:0031404,GO:0034707	fungal-type vacuole|voltage-gated chloride channel activity|endosome|early endosome|endoplasmic reticulum|Golgi apparatus|plasma membrane|integral component of plasma membrane|cellular copper ion homeostasis|cellular iron ion homeostasis|solute:proton antiporter activity|chloride ion binding|chloride channel complex
CC1G_00991	387.948	397.318	378.578	0.952834	-0.0697033	0.702007	0.804814	13.7526	15.0204	14.5257	10.1046	11.2742	14.0855	GeneID:6007916	MED4	hypothetical protein	GO:0003712,GO:0006357,GO:0016592	transcription coregulator activity|regulation of transcription by RNA polymerase II|mediator complex
CC1G_00992	104.96	134.541	75.3793	0.560272	-0.8358	0.000551984	0.00207959	8.05845	7.96878	6.6005	4.18811	4.45489	3.3586	GeneID:6007917	yvh1	hypothetical protein	GO:0000027,GO:0004725,GO:0005634,GO:0005829,GO:0008138,GO:0023052	ribosomal large subunit assembly|protein tyrosine phosphatase activity|nucleus|cytosol|protein tyrosine/serine/threonine phosphatase activity|signaling
CC1G_00995	2230.8	2398.89	2062.72	0.859863	-0.217821	0.126916	0.216541	161.378	155.317	172.975	118.896	119.011	120.217	GeneID:6007920	nuo20.9	hypothetical protein	GO:0005747,GO:0008137,GO:0016021	mitochondrial respiratory chain complex I|NADH dehydrogenase (ubiquinone) activity|integral component of membrane
CC1G_00996	2022.85	1887.35	2158.36	1.14359	0.19357	0.17254	0.277419	26.4057	29.81	30.8131	28.3974	28.5584	28.8585	GeneID:6007921		hypothetical protein
CC1G_00997	1869.55	1820.79	1918.32	1.05357	0.0752837	0.601663	0.725565	64.4744	62.2653	64.7531	61.6825	58.1449	52.6754	GeneID:6007922	crk1	CMGC/CDK/CDK7 protein kinase	GO:0000790,GO:0004693,GO:0005524,GO:0005634,GO:0005737,GO:0005829,GO:0006468,GO:0007049,GO:0008353,GO:0016251,GO:0019907,GO:0019912,GO:0045944,GO:0051301,GO:0070816,GO:0070817,GO:0070985,GO:0071620,GO:0097472,GO:1903654,GO:1903655	nuclear chromatin|cyclin-dependent protein serine/threonine kinase activity|ATP binding|nucleus|cytoplasm|cytosol|protein phosphorylation|cell cycle|RNA polymerase II CTD heptapeptide repeat kinase activity|RNA polymerase II general transcription initiation factor activity|cyclin-dependent protein kinase activating kinase holoenzyme complex|cyclin-dependent protein kinase activating kinase activi…	ko04110,ko03022,ko03420	Cell cycle|Basal transcription factors|Nucleotide excision repair
CC1G_00998	2119.53	2190.65	2048.42	0.935072	-0.0968509	0.510789	0.642012	120.729	112.615	136.488	92.6717	102.857	92.8754	GeneID:6007923	CAJ1	hypothetical protein	GO:0005634,GO:0005829,GO:0006457,GO:0016558	nucleus|cytosol|protein folding|protein import into peroxisome matrix
CC1G_00999	621.778	638.713	604.843	0.946973	-0.0786055	0.589987	0.714861	35.0225	40.8499	36.7407	32.9877	33.8967	31.5524	GeneID:6007924		hypothetical protein
CC1G_01000	194.457	77.2549	311.659	4.03416	2.01227	4.54e-22	2.43e-20	2.7427	2.45658	2.20226	8.2349	9.60702	8.96337	GeneID:6007925	xyd1	hypothetical protein	GO:0047837	D-xylose 1-dehydrogenase (NADP+) activity
CC1G_01001	727.507	743.002	712.013	0.958293	-0.061462	0.691499	0.797158	9.15741	11.8437	11.1397	8.87379	8.99538	9.24507	GeneID:6007926	MNS3	mannosyl-oligosaccharide alpha-1,2-mannosidase	GO:0004559,GO:0004571,GO:0005509,GO:0005768,GO:0005783,GO:0005794,GO:0005802,GO:0006486,GO:0006491,GO:0016021	alpha-mannosidase activity|mannosyl-oligosaccharide 1,2-alpha-mannosidase activity|calcium ion binding|endosome|endoplasmic reticulum|Golgi apparatus|trans-Golgi network|protein glycosylation|N-glycan processing|integral component of membrane	ko04141,ko00510,ko00513	Protein processing in endoplasmic reticulum|N-Glycan biosynthesis|Various types of N-glycan biosynthesis
CC1G_01002	150.368	181.99	118.745	0.652481	-0.615992	0.0038128	0.0111944	7.71847	9.35779	9.45477	5.68562	3.5975	4.81157	GeneID:6007927	ERV1	growth factor	GO:0005739,GO:0005758,GO:0006879,GO:0015035,GO:0016971,GO:0016972,GO:0034599,GO:0045041,GO:0050660	mitochondrion|mitochondrial intermembrane space|cellular iron ion homeostasis|protein disulfide oxidoreductase activity|flavin-linked sulfhydryl oxidase activity|thiol oxidase activity|cellular response to oxidative stress|protein import into mitochondrial intermembrane space|flavin adenine dinucleotide binding
CC1G_01003	2509.47	2935.41	2083.52	0.709789	-0.494539	0.000461581	0.0017737	44.4721	41.093	37.0527	24.8497	25.1309	25.8016	GeneID:6007928	ARI9	hypothetical protein	GO:0000151,GO:0000209,GO:0005737,GO:0006511,GO:0031624,GO:0032436,GO:0046872,GO:0061630	ubiquitin ligase complex|protein polyubiquitination|cytoplasm|ubiquitin-dependent protein catabolic process|ubiquitin conjugating enzyme binding|positive regulation of proteasomal ubiquitin-dependent protein catabolic process|metal ion binding|ubiquitin protein ligase activity
CC1G_01004	939.356	1004.56	874.15	0.870181	-0.200612	0.305514	0.436908	18.6344	18.7762	15.3782	12.3204	11.5501	16.0908	GeneID:6007929		hypothetical protein
CC1G_01006	0	0	0					0	0	0	0	0	0	GeneID:6009442		hypothetical protein	GO:0003677,GO:0005634,GO:0006310,GO:0032196,GO:0046983	DNA binding|nucleus|DNA recombination|transposition|protein dimerization activity
CC1G_01007	0	0	0					0	0	0	0	0	0	GeneID:6009435		hypothetical protein
CC1G_01008	0	0	0					0	0	0	0	0	0	GeneID:6009436		hypothetical protein
CC1G_01009	3595.17	3956.18	3234.16	0.817496	-0.290716	0.0343125	0.0728219	194.576	198.853	174.542	137.053	132.831	125	GeneID:6009437		hypothetical protein
CC1G_01010	678.753	779.915	577.592	0.740584	-0.433265	0.00519227	0.0146584	18.752	22.2999	18.8829	12.4592	15.0492	11.8555	GeneID:6009438	rnp-2	mRNA guanylyltransferase	GO:0004484,GO:0005525,GO:0006370,GO:0031533	mRNA guanylyltransferase activity|GTP binding|7-methylguanosine mRNA capping|mRNA cap methyltransferase complex
CC1G_01011	38058.1	39875.9	36240.3	0.908828	-0.137921	0.293754	0.42335	3597.47	3729.33	3378.26	2930.54	2890.41	2532.83	GeneID:6009439	sconC	SCF ubiquitin ligase	GO:0017117,GO:0031146,GO:0043224,GO:0043291,GO:0045841,GO:0060542,GO:0061630,GO:0101026	single-stranded DNA-dependent ATP-dependent DNA helicase complex|SCF-dependent proteasomal ubiquitin-dependent protein catabolic process|nuclear SCF ubiquitin ligase complex|RAVE complex|negative regulation of mitotic metaphase/anaphase transition|regulation of strand invasion|ubiquitin protein ligase activity|nuclear membrane biogenesis involved in mitotic nuclear division	ko04114,ko04141,ko04110,ko04341,ko04350,ko04120,ko04111,ko04310	Oocyte meiosis|Protein processing in endoplasmic reticulum|Cell cycle|Hedgehog signaling pathway - fly|TGF-beta signaling pathway|Ubiquitin mediated proteolysis|Cell cycle - yeast|Wnt signaling pathway
CC1G_01012	1272.93	1210.17	1335.69	1.10371	0.142365	0.329958	0.464083	126.106	124.393	124.656	107.828	110.896	110.68	GeneID:6009440	mrp7	mitochondrial 54S ribosomal protein YmL2	GO:0000048,GO:0003735,GO:0005762,GO:0032543	peptidyltransferase activity|structural constituent of ribosome|mitochondrial large ribosomal subunit|mitochondrial translation	ko03010	Ribosome
CC1G_01013	614.958	708.285	521.631	0.73647	-0.441302	0.00565358	0.01576	48.2526	44.0933	35.3965	24.1247	23.2652	25.6548	GeneID:6009441		hypothetical protein
CC1G_01014	388.813	267.189	510.438	1.91041	0.933879	2.22e-06	1.5e-05	7.039	6.63029	5.63226	12.133	10.9978	9.35758	GeneID:6009443		hypothetical protein
CC1G_01015	1454.99	1087.99	1821.98	1.67462	0.743838	3.67e-07	2.89e-06	31.4911	31.775	26.4014	43.3518	44.435	41.2077	GeneID:6009444		hypothetical protein
CC1G_01016	2808.62	2603.74	3013.5	1.15737	0.210853	0.127553	0.217376	45.077	41.3445	44.8243	42.1573	46.9497	42.7888	GeneID:6009445		hypothetical protein
CC1G_01017	1078.08	1066.58	1089.57	1.02155	0.0307638	0.813576	0.890854	22.2109	20.1483	20.666	16.2653	19.7739	19.6349	GeneID:6009446	ATG15	lipase	GO:0000139,GO:0004620,GO:0004806,GO:0005789,GO:0016021,GO:0016236,GO:0032585,GO:0034496,GO:0034727,GO:0046461	Golgi membrane|phospholipase activity|triglyceride lipase activity|endoplasmic reticulum membrane|integral component of membrane|macroautophagy|multivesicular body membrane|multivesicular body membrane disassembly|piecemeal microautophagy of the nucleus|neutral lipid catabolic process	ko00561	Glycerolipid metabolism
CC1G_01018	1892.5	1399.33	2385.68	1.70487	0.769665	2.64e-05	0.000140791	37.3578	29.147	28.4095	51.945	40.6194	49.0701	GeneID:6009447	SPCC1672.03c	guanine deaminase	GO:0005829,GO:0006147,GO:0008270,GO:0008892,GO:0046098	cytosol|guanine catabolic process|zinc ion binding|guanine deaminase activity|guanine metabolic process	ko00230	Purine metabolism
CC1G_01021	668.088	599.721	736.456	1.228	0.296306	0.0584905	0.113907	13.4859	13.0987	13.5106	14.1849	15.4624	12.5544	GeneID:6009450	NMT3	arsenite S-adenosylmethyltransferase	GO:0000234,GO:0005737,GO:0006656	phosphoethanolamine N-methyltransferase activity|cytoplasm|phosphatidylcholine biosynthetic process
CC1G_01022	2470.43	2257.38	2683.48	1.18876	0.249455	0.0768158	0.143231	43.3449	44.8438	40.5438	41.0844	46.5995	47.1481	GeneID:6009451		hypothetical protein
CC1G_01023	552.563	650.283	454.843	0.699454	-0.515698	0.00128286	0.00437311	9.12475	10.1766	10.0524	6.02534	6.76434	5.22666	GeneID:6009452		hypothetical protein
CC1G_01024	6.82179	9.28037	4.36321	0.470155	-1.08879	0.212629	0.328435	0.189056	0.243308	0.467764	0.0671815	0.337795	0.135279	GeneID:6009453		hypothetical protein
CC1G_01025	16.2284	23.6832	8.77372	0.370462	-1.4326	0.0104711	0.0268099	0.470609	0.173405	0.375299	0.15245	0.0949853	0.143694	GeneID:6009454		hypothetical protein
CC1G_01026	1581.83	1784	1379.66	0.773352	-0.370804	0.0102609	0.0263637	24.0164	24.7017	26.6744	16.3585	17.4573	14.9562	GeneID:6009455		hypothetical protein
CC1G_01027	341.142	443.171	239.112	0.539549	-0.890174	3.93e-07	3.07e-06	12.1335	14.3922	11.5251	5.03615	6.63382	5.93329	GeneID:6009456		hypothetical protein
CC1G_01028	6483.68	6038.35	6929	1.1475	0.198492	0.147494	0.244615	93.4885	93.0712	91.711	91.4627	90.2433	92.9848	GeneID:6009457	ARB_07870	hypothetical protein	GO:0004601,GO:0005576,GO:0006979,GO:0020037	peroxidase activity|extracellular region|response to oxidative stress|heme binding
CC1G_01030	1241.23	1213.49	1268.97	1.04572	0.0644965	0.674239	0.785976	12.7677	16.9287	14.2296	12.0957	13.5056	13.9945	GeneID:6009459		hypothetical protein
CC1G_01031	821.549	786.818	856.28	1.08828	0.122052	0.420698	0.558348	13.0906	13.4097	13.2301	11.8558	11.8882	12.5508	GeneID:6009460	ynd1	nucleoside-diphosphatase	GO:0003924,GO:0004382,GO:0005524,GO:0005794,GO:0006486,GO:0016021,GO:0016887,GO:0036384,GO:0043262,GO:0045134,GO:0047429,GO:0102485,GO:0102486,GO:0102487,GO:0102488,GO:0102489,GO:0102490,GO:0102491	GTPase activity|guanosine-diphosphatase activity|ATP binding|Golgi apparatus|protein glycosylation|integral component of membrane|ATPase activity|cytidine diphosphatase activity|adenosine-diphosphatase activity|uridine-diphosphatase activity|nucleoside-triphosphate diphosphatase activity|dATP phosphohydrolase activity|dCTP phosphohydrolase activity|dUTP phosphohydrolase activity|dTTP phosphohydro…
CC1G_01032	559.772	591.511	528.033	0.892685	-0.163776	0.31514	0.448016	21.0564	20.2312	23.4856	17.4631	19.9149	12.9406	GeneID:6009461		hypothetical protein
CC1G_01034	186.051	197.517	174.586	0.883902	-0.178041	0.386799	0.523833	4.2625	4.40385	4.63495	3.17158	3.00785	2.94463	GeneID:6009463	AGP2	general amino acid permease AGP2	GO:0000329,GO:0005789,GO:0005887,GO:0006865,GO:0022857,GO:1902047,GO:1902269,GO:1902274	fungal-type vacuole membrane|endoplasmic reticulum membrane|integral component of plasma membrane|amino acid transport|transmembrane transporter activity|polyamine transmembrane transport|positive regulation of polyamine transmembrane transport|positive regulation of (R)-carnitine transmembrane transport
CC1G_01035	41.4536	54.4503	28.4569	0.522622	-0.936161	0.00831362	0.0220352	0	0	10.0895	0	0	0	GeneID:6009464		hypothetical protein
CC1G_01036	281.655	358.221	205.09	0.572523	-0.804594	0.00382665	0.0112295	35.6989	38.8263	45.2748	20.7783	25.7589	11.6318	GeneID:6009465		hypothetical protein
CC1G_01037	332.652	378.8	286.503	0.756344	-0.402885	0.0207175	0.047785	6.87995	10.3961	9.62279	5.15477	5.25127	5.80099	GeneID:6009466	mss1	tRNA modification GTPase GTPBP3	GO:0002098,GO:0003924,GO:0005525,GO:0005737,GO:0005739,GO:0005743,GO:0030488,GO:0032543,GO:0070899	tRNA wobble uridine modification|GTPase activity|GTP binding|cytoplasm|mitochondrion|mitochondrial inner membrane|tRNA methylation|mitochondrial translation|mitochondrial tRNA wobble uridine modification
CC1G_01038	1693.28	1916.59	1469.97	0.766971	-0.382755	0.0321832	0.069064	198.915	168.769	218.198	130.98	155.358	97.8006	GeneID:6009467	SNU13	small nucleolar ribonucleoprotein SNU13	GO:0000398,GO:0000462,GO:0000470,GO:0003723,GO:0005681,GO:0030621,GO:0031428,GO:0032040,GO:0034511,GO:0046540	mRNA splicing, via spliceosome|maturation of SSU-rRNA from tricistronic rRNA transcript (SSU-rRNA, 5.8S rRNA, LSU-rRNA)|maturation of LSU-rRNA|RNA binding|spliceosomal complex|U4 snRNA binding|box C/D snoRNP complex|small-subunit processome|U3 snoRNA binding|U4/U6 x U5 tri-snRNP complex	ko03008,ko03040	Ribosome biogenesis in eukaryotes|Spliceosome
CC1G_01039	726.325	627.825	824.826	1.31378	0.393727	0.0107508	0.0274065	23.0454	24.0966	21.3279	22.5572	27.2308	26.7724	GeneID:6009468	gim-1	GPI mannosyltransferase 1	GO:0005789,GO:0006506,GO:0016021,GO:0016758,GO:0071555	endoplasmic reticulum membrane|GPI anchor biosynthetic process|integral component of membrane|transferase activity, transferring hexosyl groups|cell wall organization	ko00563	Glycosylphosphatidylinositol(GPI)-anchor biosynthesis
CC1G_01040	7671.74	6718.86	8624.62	1.28364	0.360244	0.00822174	0.0218212	482.055	434.688	458.464	503.087	490.756	548.931	GeneID:6009469	SAR1	small COPII coat GTPase	GO:0000139,GO:0003400,GO:0003924,GO:0005525,GO:0005783,GO:0005789,GO:0006886,GO:0006888,GO:0016050,GO:0030127,GO:0061024,GO:0070863,GO:0070971	Golgi membrane|regulation of COPII vesicle coating|GTPase activity|GTP binding|endoplasmic reticulum|endoplasmic reticulum membrane|intracellular protein transport|ER to Golgi vesicle-mediated transport|vesicle organization|COPII vesicle coat|membrane organization|positive regulation of protein exit from endoplasmic reticulum|endoplasmic reticulum exit site	ko04141	Protein processing in endoplasmic reticulum
CC1G_01041	1938.78	1905.26	1972.31	1.03519	0.0498918	0.721388	0.819154	29.2769	29.063	30.6945	26.0468	29.9644	25.886	GeneID:6009470		hypothetical protein
CC1G_01042	57.3234	71.8963	42.7505	0.594612	-0.749979	0.0145415	0.0354028	1.62728	1.71584	1.76239	0.948007	0.556408	0.738784	GeneID:6009471		hypothetical protein
CC1G_01043	5.75423	4.8939	6.61456	1.35159	0.434661	0.674071	0.785859	0.234518	0.337241	0.245838	0.747835	0	0.120069	GeneID:6009472		hypothetical protein
CC1G_01044	692.436	802.544	582.328	0.725602	-0.462749	0.00277097	0.00851218	28.1327	35.0965	29.1694	20.6829	19.1841	20.1172	GeneID:6009473		hypothetical protein
CC1G_01045	1461.38	1511.2	1411.57	0.934074	-0.0983919	0.503843	0.635729	180.693	188.088	202.63	137.593	167.202	133.104	GeneID:6009474	gmf1	hypothetical protein	GO:0000147,GO:0005634,GO:0005829,GO:0030479,GO:0034316,GO:0071933	actin cortical patch assembly|nucleus|cytosol|actin cortical patch|negative regulation of Arp2/3 complex-mediated actin nucleation|Arp2/3 complex binding
CC1G_01046	2974.5	2130.94	3818.05	1.79172	0.841345	2.23e-09	2.76e-08	26.1747	23.2828	21.3922	35.0585	36.6382	37.2199	GeneID:6009475		hypothetical protein
CC1G_01048	4981.54	4800.56	5162.53	1.0754	0.104874	0.445763	0.58307	53.0619	53.5164	53.6822	47.7506	54.65	49.2153	GeneID:6009477	amdR	hypothetical protein	GO:0000981,GO:0003677,GO:0005634,GO:0006351,GO:0008270	DNA-binding transcription factor activity, RNA polymerase II-specific|DNA binding|nucleus|transcription, DNA-templated|zinc ion binding
CC1G_01049	1575.98	1545.53	1606.42	1.0394	0.0557447	0.710337	0.812259	21.8834	26.3045	23.8256	21.2531	22.2761	21.8478	GeneID:6009478		zinc ion binding protein
CC1G_01052	84.8636	39.0216	130.706	3.34957	1.74397	3.99e-06	2.55e-05	1.29528	1.55778	2.23572	4.036	3.57967	6.57744	GeneID:6009481	MP65	hypothetical protein	GO:0005576,GO:0005975,GO:0007155,GO:0009277,GO:0009405,GO:0009986,GO:0030445,GO:0030446,GO:0030447,GO:0031589,GO:0036170,GO:0036178,GO:0036244,GO:0042124,GO:0042149,GO:0042973,GO:0043709,GO:0044416,GO:0071555	extracellular region|carbohydrate metabolic process|cell adhesion|fungal-type cell wall|pathogenesis|cell surface|yeast-form cell wall|hyphal cell wall|filamentous growth|cell-substrate adhesion|filamentous growth of a population of unicellular organisms in response to starvation|filamentous growth of a population of unicellular organisms in response to neutral pH|cellular response to neutral pH|…
CC1G_01054	1045.23	1215.68	874.784	0.719583	-0.474767	0.00136297	0.00461405	35.5289	38.7453	39.8046	28.7585	28.1696	24.2015	GeneID:6009483	cyp3	peptidyl-prolyl cis-trans isomerase-like 1	GO:0003755,GO:0006457	peptidyl-prolyl cis-trans isomerase activity|protein folding	ko03040	Spliceosome
CC1G_01055	4213.92	3729.47	4698.37	1.2598	0.33319	0.0155593	0.037454	45.5801	45.552	45.0506	45.1546	48.8283	53.3208	GeneID:6009484	CDC4	ubiquitin-protein ligase	GO:0007049,GO:0030435,GO:0051301	cell cycle|sporulation resulting in formation of a cellular spore|cell division	ko04120,ko04111	Ubiquitin mediated proteolysis|Cell cycle - yeast
CC1G_01056	1127.9	1077.18	1178.63	1.09418	0.129855	0.370463	0.507207	14.5274	14.2828	14.2718	12.3805	12.5797	15.1259	GeneID:6009485	priB	hypothetical protein	GO:0000981,GO:0003677,GO:0005634,GO:0006351,GO:0008270	DNA-binding transcription factor activity, RNA polymerase II-specific|DNA binding|nucleus|transcription, DNA-templated|zinc ion binding
CC1G_01057	310.67	193.93	427.41	2.20394	1.14008	0.000247578	0.00102225	14.6828	11.9264	14.4707	22.1364	20.2186	31.0277	GeneID:6009486		hypothetical protein
CC1G_01058	1.40327	0.284599	2.52193	8.86136	3.14753	0.225424	0.343101	0	0.10788	0	0.119165	0	0.117042	GeneID:6009487		hypothetical protein
CC1G_01059	2907.02	1797.47	4016.57	2.23456	1.15999	1.85e-11	3.18e-10	23.4603	24.4613	17.0568	38.9722	35.1149	41.5298	GeneID:6009488	CAB4	pantetheine-phosphate adenylyltransferase	GO:0004140,GO:0004595,GO:0005524,GO:0005634,GO:0005737,GO:0015937,GO:1990143	dephospho-CoA kinase activity|pantetheine-phosphate adenylyltransferase activity|ATP binding|nucleus|cytoplasm|coenzyme A biosynthetic process|CoA-synthesizing protein complex	ko00770	Pantothenate and CoA biosynthesis
CC1G_01060	838.501	752.469	924.533	1.22866	0.297091	0.0491273	0.0985482	20.9006	23.0107	24.8148	21.9796	27.224	23.8863	GeneID:6009489	gms1	UGT1	GO:0000139,GO:0005459,GO:0005794,GO:0008643,GO:0015136,GO:0030173,GO:0072334,GO:0097624	Golgi membrane|UDP-galactose transmembrane transporter activity|Golgi apparatus|carbohydrate transport|sialic acid transmembrane transporter activity|integral component of Golgi membrane|UDP-galactose transmembrane transport|UDP-galactose transmembrane import into Golgi lumen
CC1G_01061	507.416	502.095	512.736	1.02119	0.0302573	0.864672	0.929475	16.5021	22.9213	20.3309	16.7549	18.2633	18.3135	GeneID:6009490		hypothetical protein
CC1G_01062	975.173	797.251	1153.09	1.44634	0.532404	0.000363468	0.00142894	10.5144	10.3603	10.6304	13.3108	12.623	14.9946	GeneID:6009491		hypothetical protein
CC1G_01064	4.82539	6.36131	3.28948	0.517108	-0.951462	0.385116	0.522276	0.497228	0.411805	0.143407	0.223303	0.0728501	0	GeneID:6009493		hypothetical protein
CC1G_01065	1343.79	1348.86	1338.71	0.992472	-0.0109017	0.941362	0.979512	34.3028	42.1668	43.2626	32.2777	38.463	32.5402	GeneID:6009494		hypothetical protein
CC1G_01066	310.007	410.047	209.967	0.512056	-0.965628	6.73e-08	6.22e-07	47.9752	49.7522	73.5381	23.9013	32.9701	27.581	GeneID:6009495		hypothetical protein
CC1G_01067	3545.97	3697.78	3394.15	0.917888	-0.12361	0.376641	0.513809	49.3737	55.1315	53.6747	39.9144	40.8167	43.131	GeneID:6009496	2E4.130	ATP dependent helicase	GO:0000184,GO:0003677,GO:0004004,GO:0005524,GO:0005737,GO:0008270	nuclear-transcribed mRNA catabolic process, nonsense-mediated decay|DNA binding|ATP-dependent RNA helicase activity|ATP binding|cytoplasm|zinc ion binding	ko03015,ko03013	mRNA surveillance pathway|RNA transport
CC1G_01068	1402.87	1428.55	1377.18	0.964036	-0.0528408	0.718725	0.817293	26.4092	28.3557	27.623	22.0299	22.9385	24.5163	GeneID:6009497		hypothetical protein
CC1G_01069	2050.2	2604.68	1495.71	0.57424	-0.800274	3.93e-05	0.000199141	79.4218	65.463	87.9269	35.002	45.8016	33.2333	GeneID:6009498		hypothetical protein
CC1G_01070	619.057	708.636	529.478	0.747178	-0.420475	0.00728222	0.0196744	28.6677	29.8706	25.7929	17.2112	20.7518	17.6079	GeneID:6009499	rglC	metallophosphoesterase domain-containing protein 1	GO:0000272,GO:0005576,GO:0016787,GO:0030246,GO:0071555,GO:0102210	polysaccharide catabolic process|extracellular region|hydrolase activity|carbohydrate binding|cell wall organization|rhamnogalacturonan endolyase activity
CC1G_01071	3094.61	4041.07	2148.16	0.531582	-0.911635	3.37e-09	3.99e-08	329.683	280.957	295.898	155.059	141.639	101.811	GeneID:6009500		hypothetical protein
CC1G_01072	43.4514	55.9128	30.9899	0.554254	-0.851382	0.0133432	0.0328394	5.63106	4.56676	3.34456	1.17457	3.2959	1.32109	GeneID:6009501		hypothetical protein
CC1G_01073	1589.49	1628.42	1550.56	0.952188	-0.0706811	0.718824	0.817293	40.056	32.132	41.6492	30.5119	36.3774	25.371	GeneID:6009502	elp3	histone acetyltransferase	GO:0002926,GO:0004402,GO:0005634,GO:0005737,GO:0005829,GO:0015031,GO:0033588,GO:0046872,GO:0051536,GO:0140018	tRNA wobble base 5-methoxycarbonylmethyl-2-thiouridinylation|histone acetyltransferase activity|nucleus|cytoplasm|cytosol|protein transport|Elongator holoenzyme complex|metal ion binding|iron-sulfur cluster binding|regulation of cytoplasmic translational fidelity
CC1G_01074	470.097	508.562	431.632	0.84873	-0.236622	0.154409	0.253684	18.7834	17.4079	18.4298	12.762	15.3339	12.7178	GeneID:6009503	MDM12	mitochondrial inheritance component mdm12	GO:0000002,GO:0005789,GO:0006869,GO:0008289,GO:0032865,GO:0045040	mitochondrial genome maintenance|endoplasmic reticulum membrane|lipid transport|lipid binding|ERMES complex|protein import into mitochondrial outer membrane	ko04139	Regulation of mitophagy - yeast
CC1G_01075	1264.21	891.925	1636.5	1.8348	0.875622	2.76e-09	3.32e-08	17.156	15.4368	14.5276	25.239	22.3322	26.2363	GeneID:6009504		hypothetical protein
CC1G_01076	2291.82	1802.71	2780.94	1.54264	0.625404	0.000171609	0.000740049	21.7122	23.6133	20.9338	26.9366	25.6657	33.4809	GeneID:6009505	ATG9	autophagy-type protein 9	GO:0000045,GO:0000139,GO:0000407,GO:0000422,GO:0005776,GO:0005789,GO:0015031,GO:0016021,GO:0030659,GO:0034045,GO:0034497,GO:0044805	autophagosome assembly|Golgi membrane|phagophore assembly site|autophagy of mitochondrion|autophagosome|endoplasmic reticulum membrane|protein transport|integral component of membrane|cytoplasmic vesicle membrane|phagophore assembly site membrane|protein localization to phagophore assembly site|late nucleophagy
CC1G_01077	2455.18	2974.05	1936.31	0.65107	-0.619115	0.00080813	0.00290487	51.8002	51.6515	62.3857	31.9871	37.7958	23.2999	GeneID:6009506	leu3	2-isopropylmalate synthase	GO:0003852,GO:0005739,GO:0009098	2-isopropylmalate synthase activity|mitochondrion|leucine biosynthetic process	ko01230,ko00620,ko00290,ko01210	Biosynthesis of amino acids|Pyruvate metabolism|Valine, leucine and isoleucine biosynthesis|2-Oxocarboxylic acid metabolism
CC1G_01078	2433.63	2738.86	2128.4	0.777114	-0.363801	0.136885	0.230082	48.659	44.1833	55.4591	35.4776	42.0973	21.2417	GeneID:6009507	gus1	glutamate-tRNA ligase	GO:0002181,GO:0004818,GO:0004819,GO:0005524,GO:0005634,GO:0005739,GO:0005829,GO:0006424,GO:0006425,GO:0017102	cytoplasmic translation|glutamate-tRNA ligase activity|glutamine-tRNA ligase activity|ATP binding|nucleus|mitochondrion|cytosol|glutamyl-tRNA aminoacylation|glutaminyl-tRNA aminoacylation|methionyl glutamyl tRNA synthetase complex	ko00860,ko00970	Porphyrin and chlorophyll metabolism|Aminoacyl-tRNA biosynthesis
CC1G_01079	312.846	396.854	228.838	0.576631	-0.79428	7.7e-06	4.64e-05	21.3395	25.6291	26.1647	13.358	13.7732	9.50185	GeneID:6009508		hypothetical protein
CC1G_01080	152.077	136.916	167.237	1.22145	0.2886	0.181581	0.289421	12.5885	13.7631	11.1601	12.7806	11.3551	14.1904	GeneID:6009509		hypothetical protein
CC1G_01081	2509.61	1895.8	3123.42	1.64755	0.720319	3.01e-07	2.41e-06	55.4063	43.2769	46.248	65.3314	66.2606	69.9216	GeneID:6009510		hypothetical protein
CC1G_01082	24775.5	24615.7	24935.2	1.01298	0.0186067	0.880622	0.940339	586.233	607.953	650.088	510.869	570.63	497.828	GeneID:6009511	ATP2	ATP synthase subunit beta	GO:0005524,GO:0005743,GO:0015986,GO:0045261,GO:0046933	ATP binding|mitochondrial inner membrane|ATP synthesis coupled proton transport|proton-transporting ATP synthase complex, catalytic core F(1)|proton-transporting ATP synthase activity, rotational mechanism	ko00190	Oxidative phosphorylation
CC1G_01083	55.8091	57.9173	53.7008	0.927197	-0.109052	0.728219	0.824043	1.3073	2.03099	2.04231	1.41582	1.45988	1.23016	GeneID:6009512		hypothetical protein
CC1G_01084	1603.64	1854.21	1353.06	0.729722	-0.454581	0.0016242	0.00536393	45.3499	43.8072	46.8779	28.7751	33.2141	24.466	GeneID:6009513	PAC1	miller-Dieker lissencephaly protein	GO:0000132,GO:0000922,GO:0005737,GO:0005874,GO:0005875,GO:0051012,GO:0051301,GO:0070840	establishment of mitotic spindle orientation|spindle pole|cytoplasm|microtubule|microtubule associated complex|microtubule sliding|cell division|dynein complex binding	ko00565	Ether lipid metabolism
CC1G_01085	1062.22	1116.95	1007.49	0.902006	-0.148791	0.335134	0.46934	33.0261	32.4201	33.9334	20.8491	24.3431	25.7473	GeneID:6009514	SPBP8B7.05c	hypothetical protein	GO:0004089,GO:0005634,GO:0005737,GO:0006730,GO:0008270,GO:1990748	carbonate dehydratase activity|nucleus|cytoplasm|one-carbon metabolic process|zinc ion binding|cellular detoxification	ko00910	Nitrogen metabolism
CC1G_01086	143.585	43.3885	243.782	5.61859	2.49021	4.69e-07	3.62e-06	2.07805	0.992058	1.17802	5.90905	4.01073	6.93143	GeneID:6009515	ecdB	hypothetical protein	GO:0000981,GO:0003677,GO:0005634,GO:0008270	DNA-binding transcription factor activity, RNA polymerase II-specific|DNA binding|nucleus|zinc ion binding
CC1G_01087	4620.17	4389.09	4851.25	1.1053	0.144433	0.27979	0.407932	112.826	90.1316	95.7847	88.4703	82.4021	93.0021	GeneID:6009516	IVD	isovaleryl-CoA dehydrogenase	GO:0005739,GO:0006552,GO:0008470,GO:0050660,GO:1902196,GO:1902198	mitochondrion|leucine catabolic process|isovaleryl-CoA dehydrogenase activity|flavin adenine dinucleotide binding|isovaleryl-CoA(4-) catabolic process|3-methylbut-2-enoyl-CoA(4-) metabolic process	ko00280	Valine, leucine and isoleucine degradation
CC1G_01088	1211.12	798.321	1623.92	2.03416	1.02444	5.03e-12	9.41e-11	24.6646	22.297	21.1882	40.5315	39.4083	41.4033	GeneID:6009517	IPK1	inositol-pentakisphosphate 2-kinase	GO:0005524,GO:0035299	ATP binding|inositol pentakisphosphate 2-kinase activity	ko00562,ko04070	Inositol phosphate metabolism|Phosphatidylinositol signaling system
CC1G_01089	251.732	235.312	268.152	1.13956	0.188478	0.310694	0.442737	4.72558	4.95554	4.29489	4.31209	4.36522	5.33137	GeneID:6009518	TPK2	AGC/PKA protein kinase	GO:0000790,GO:0001403,GO:0004691,GO:0005524,GO:0005634,GO:0005829,GO:0005952,GO:0006468,GO:0007265,GO:0010607,GO:0010737,GO:0031369,GO:2000766	nuclear chromatin|invasive growth in response to glucose limitation|cAMP-dependent protein kinase activity|ATP binding|nucleus|cytosol|cAMP-dependent protein kinase complex|protein phosphorylation|Ras protein signal transduction|negative regulation of cytoplasmic mRNA processing body assembly|protein kinase A signaling|translation initiation factor binding|negative regulation of cytoplasmic trans…
CC1G_01090	9507.07	8763.93	10250.2	1.16959	0.226005	0.0989212	0.176172	254.284	276.718	261.612	247.333	307.082	262.195	GeneID:6009519		hypothetical protein
CC1G_01091	1197.09	1286.66	1107.53	0.860779	-0.216285	0.146538	0.243235	29.0151	29.8498	26.108	17.8324	21.2367	24.1833	GeneID:6009520	mdrA	MFS multidrug transporter	GO:0000329,GO:0005887,GO:0006855,GO:0015238	fungal-type vacuole membrane|integral component of plasma membrane|drug transmembrane transport|drug transmembrane transporter activity
CC1G_01092	4866.8	4339.46	5394.13	1.24304	0.313873	0.0233535	0.0528581	70.9826	76.622	78.7546	81.4192	79.8662	79.238	GeneID:6009521	SKN1	beta-glucan synthesis-associated protein KRE6	GO:0004553,GO:0005975,GO:0016021,GO:0071555	hydrolase activity, hydrolyzing O-glycosyl compounds|carbohydrate metabolic process|integral component of membrane|cell wall organization
CC1G_01093	307.046	358.883	255.21	0.711122	-0.491831	0.00527797	0.0148575	50.391	62.9455	48.5328	36.5513	39.1489	34.0176	GeneID:6009522	dad3	hypothetical protein	GO:0005737,GO:0005874,GO:0042729,GO:0051301,GO:0051455,GO:0072686,GO:1990758	cytoplasm|microtubule|DASH complex|cell division|attachment of spindle microtubules to kinetochore involved in homologous chromosome segregation|mitotic spindle|mitotic sister chromatid biorientation
CC1G_01094	3355.61	3283.21	3428.01	1.0441	0.0622644	0.637847	0.755483	111.189	100.496	122.742	96.4874	105.876	88.7952	GeneID:6009523	arc1	hypothetical protein	GO:0000147,GO:0000281,GO:0005737,GO:0005829,GO:0005885,GO:0006897,GO:0030479,GO:0032153,GO:0034314,GO:0051015,GO:0051286	actin cortical patch assembly|mitotic cytokinesis|cytoplasm|cytosol|Arp2/3 protein complex|endocytosis|actin cortical patch|cell division site|Arp2/3 complex-mediated actin nucleation|actin filament binding|cell tip	ko04144,ko04810	Endocytosis|Regulation of actin cytoskeleton
CC1G_01095	567.496	581.256	553.737	0.952657	-0.0699714	0.668522	0.781172	14.8008	12.8333	12.3356	9.53078	9.26325	8.60624	GeneID:6009524		hypothetical protein
CC1G_01096	483.666	579.511	387.821	0.669222	-0.579443	0.000672766	0.002472	28.5127	43.8059	37.0027	19.1428	19.2801	15.0913	GeneID:6009525	ARD	hypothetical protein	GO:0005975,GO:0047038,GO:0051161	carbohydrate metabolic process|D-arabinitol 2-dehydrogenase activity|arabitol metabolic process
CC1G_01097	5227.61	4793.49	5661.73	1.18113	0.240165	0.0846926	0.155257	26.1026	32.366	31.2701	31.1952	29.8413	29.4451	GeneID:6009526	KIN4C	kinesin	GO:0003777,GO:0005524,GO:0005871,GO:0005874,GO:0007018,GO:0007052,GO:0008017,GO:0016887,GO:0071555	microtubule motor activity|ATP binding|kinesin complex|microtubule|microtubule-based movement|mitotic spindle organization|microtubule binding|ATPase activity|cell wall organization
CC1G_01098	3284.57	2450.78	4118.36	1.68043	0.748831	0.0217053	0.0496828	142.827	71.6362	103.478	158.951	115.429	169.621	GeneID:6009527	aga-1	arginase	GO:0000050,GO:0004053,GO:0005737,GO:0005829,GO:0019547,GO:0030145	urea cycle|arginase activity|cytoplasm|cytosol|arginine catabolic process to ornithine|manganese ion binding	ko01230,ko00330,ko00220	Biosynthesis of amino acids|Arginine and proline metabolism|Arginine biosynthesis
CC1G_01099	2657.28	2116.54	3198.02	1.51097	0.595475	0.0731588	0.137409	60.6378	30.211	39.5537	47.8363	44.8551	67.0141	GeneID:6009528		aminotransferase	GO:0004069,GO:0009094,GO:0009095,GO:0009507,GO:0030170,GO:0033853,GO:0033854,GO:0042802	L-aspartate:2-oxoglutarate aminotransferase activity|L-phenylalanine biosynthetic process|aromatic amino acid family biosynthetic process, prephenate pathway|chloroplast|pyridoxal phosphate binding|aspartate-prephenate aminotransferase activity|glutamate-prephenate aminotransferase activity|identical protein binding
CC1G_01100	1678.81	1635.95	1721.67	1.0524	0.0736835	0.616551	0.737237	34.1673	34.9715	32.8864	28.2205	29.9935	28.2851	GeneID:6009529	mug161	nuclear protein	GO:0005634,GO:0045292,GO:0051321,GO:0071014	nucleus|mRNA cis splicing, via spliceosome|meiotic cell cycle|post-mRNA release spliceosomal complex
CC1G_01101	11.1894	15.1391	7.23973	0.478214	-1.06427	0.117105	0.202597	0.319562	0	1.01048	0	0	0	GeneID:6009530		hypothetical protein
CC1G_01102	6513.31	6617.17	6409.44	0.968607	-0.0460169	0.734304	0.828614	165.849	156.182	178.955	155.108	133.813	112.345	GeneID:6009531	LIP5	crystal protein	GO:0004806,GO:0016042	triglyceride lipase activity|lipid catabolic process
CC1G_01103	1657.19	1996.76	1317.62	0.659879	-0.599727	2.73e-05	0.000144834	25.6997	31.0742	27.1719	15.7405	15.5817	10.6766	GeneID:6009532	At4g06599	ubiquitin family proteint	GO:0004721,GO:0005634	phosphoprotein phosphatase activity|nucleus
CC1G_01104	532.683	561.192	504.175	0.8984	-0.15457	0.336075	0.470224	21.8551	25.6352	28.1148	18.5889	20.1725	19.8002	GeneID:6009533		hypothetical protein
CC1G_01105	2454.05	2969.45	1938.65	0.652865	-0.615143	1.36e-05	7.75e-05	158.809	170.186	172.276	87.01	100.214	85.2442	GeneID:6009534		hypothetical protein
CC1G_01106	810.735	962.971	658.499	0.68382	-0.548312	0.000361528	0.00142226	55.7828	53.5827	64.7657	32.4577	34.9629	29.0648	GeneID:6009535	At1g03900	adaptin ear-binding coat-associated protein 1	GO:0006897,GO:0030125,GO:0042626	endocytosis|clathrin vesicle coat|ATPase activity, coupled to transmembrane movement of substances
CC1G_01107	201.366	185.734	216.997	1.16832	0.224441	0.238427	0.359618	5.5925	5.04428	6.85515	5.93742	5.81213	6.19927	GeneID:6009536	cel3	exocellobiohydrolase	GO:0005576,GO:0016162,GO:0030245,GO:0030248	extracellular region|cellulose 1,4-beta-cellobiosidase activity|cellulose catabolic process|cellulose binding	ko02020,ko00500	Two-component system|Starch and sucrose metabolism
CC1G_01108	5929.6	3964.97	7894.23	1.99099	0.993489	6.76e-07	5.05e-06	147.675	124.317	137.354	206.079	202.463	269.639	GeneID:6009537	ARB_05732-2	cysteine desulfurase NFS1	GO:0005739,GO:0008033,GO:0030170,GO:0031071,GO:0044571,GO:0046872,GO:0051536	mitochondrion|tRNA processing|pyridoxal phosphate binding|cysteine desulfurase activity|[2Fe-2S] cluster assembly|metal ion binding|iron-sulfur cluster binding	ko00730,ko04122	Thiamine metabolism|Sulfur relay system
CC1G_01109	7455.05	7096.35	7813.74	1.10109	0.138937	0.29075	0.420213	338.328	272.375	351.237	301.585	349.78	292.509	GeneID:6009538	srp2	hypothetical protein	GO:0001069,GO:0003729,GO:0005634,GO:0008143,GO:0045292	regulatory region RNA binding|mRNA binding|nucleus|poly(A) binding|mRNA cis splicing, via spliceosome	ko03040	Spliceosome
CC1G_01110	424.311	492.832	355.791	0.721933	-0.470063	0.00486069	0.0138421	7.284	7.20206	7.84813	4.24853	5.0054	3.784	GeneID:6009539	TFCE	tubulin-specific chaperone e	GO:0009507,GO:0009793	chloroplast|embryo development ending in seed dormancy
CC1G_01111	2625.8	2315.47	2936.12	1.26804	0.342603	0.0139784	0.034202	65.2997	66.1235	75.7334	72.1535	77.1562	78.519	GeneID:6009540	CHY1	3-hydroxyisobutyryl-Coenzyme A hydrolase isoform 1	GO:0003860,GO:0005777,GO:0006574,GO:0006635,GO:0009409	3-hydroxyisobutyryl-CoA hydrolase activity|peroxisome|valine catabolic process|fatty acid beta-oxidation|response to cold	ko01200,ko00640,ko00410,ko00280	Carbon metabolism|Propanoate metabolism|beta-Alanine metabolism|Valine, leucine and isoleucine degradation
CC1G_01112	426.862	539.391	314.333	0.582755	-0.779038	0.234597	0.354765	20.8449	6.89545	10.4688	6.85509	6.36604	6.39191	GeneID:6009541	BNA2	tryptophan 2,3-dioxygenase	GO:0019441,GO:0020037,GO:0033754,GO:0034354,GO:0046872	tryptophan catabolic process to kynurenine|heme binding|indoleamine 2,3-dioxygenase activity|'de novo' NAD biosynthetic process from tryptophan|metal ion binding	ko00380	Tryptophan metabolism
CC1G_01113	3235.31	2966.13	3504.5	1.18151	0.240627	0.0847114	0.155267	70.2036	65.0288	66.6566	69.4619	73.4231	62.5149	GeneID:6009542	ssb1	replication factor-A protein 1	GO:0000723,GO:0000724,GO:0000784,GO:0000790,GO:0003684,GO:0003697,GO:0005634,GO:0005662,GO:0005737,GO:0005829,GO:0006260,GO:0006261,GO:0006268,GO:0006279,GO:0006281,GO:0006289,GO:0007004,GO:0032212,GO:0035861,GO:0042162,GO:0043047,GO:0043565,GO:0046872,GO:0051321,GO:0070034,GO:0090734,GO:0106112,GO:1902969	telomere maintenance|double-strand break repair via homologous recombination|nuclear chromosome, telomeric region|nuclear chromatin|damaged DNA binding|single-stranded DNA binding|nucleus|DNA replication factor A complex|cytoplasm|cytosol|DNA replication|DNA-dependent DNA replication|DNA unwinding involved in DNA replication|premeiotic DNA replication|DNA repair|nucleotide-excision repair|telomer…	ko03430,ko03030,ko03460,ko03440,ko03420	Mismatch repair|DNA replication|Fanconi anemia pathway|Homologous recombination|Nucleotide excision repair
CC1G_01114	1050.71	974.576	1126.85	1.15625	0.209448	0.167198	0.270161	10.6043	13.5686	10.4588	10.2268	12.3995	11.4459	GeneID:6009543		hypothetical protein
CC1G_01115	4323.44	5168.45	3478.43	0.673012	-0.571295	3.65e-05	0.000186775	64.8111	69.1035	65.4896	37.4295	43.1561	34.8753	GeneID:6009544	mug138	insulin-degrading enzyme	GO:0004222,GO:0005739,GO:0005829,GO:0006508,GO:0046872,GO:0051321,GO:0051603,GO:0071432	metalloendopeptidase activity|mitochondrion|cytosol|proteolysis|metal ion binding|meiotic cell cycle|proteolysis involved in cellular protein catabolic process|peptide mating pheromone maturation involved in positive regulation of conjugation with cellular fusion
CC1G_01116	735.957	963.907	508.006	0.527028	-0.924048	2.37e-09	2.91e-08	39.011	52.9275	45.7189	19.6969	23.5326	18.9258	GeneID:6009545	suc1	cyclin-dependent kinase regulatory subunit	GO:0000307,GO:0005634,GO:0005829,GO:0007049,GO:0007346,GO:0008270,GO:0010389,GO:0019005,GO:0019901,GO:0023052,GO:0042393,GO:0043130,GO:0044877,GO:0045737,GO:0051301,GO:0061575	cyclin-dependent protein kinase holoenzyme complex|nucleus|cytosol|cell cycle|regulation of mitotic cell cycle|zinc ion binding|regulation of G2/M transition of mitotic cell cycle|SCF ubiquitin ligase complex|protein kinase binding|signaling|histone binding|ubiquitin binding|protein-containing complex binding|positive regulation of cyclin-dependent protein serine/threonine kinase activity|cell di…	ko04111	Cell cycle - yeast
CC1G_01117	816.019	934.584	697.455	0.746273	-0.422224	0.0051983	0.0146719	6.47127	6.81268	7.20141	4.88995	4.71654	3.10835	GeneID:6009546	HFM1	ATP-dependent DNA helicase MER3	GO:0000404,GO:0003678,GO:0005524,GO:0005634,GO:0006268,GO:0007129,GO:0007131,GO:0032406,GO:0046872,GO:0051321,GO:1990166	heteroduplex DNA loop binding|DNA helicase activity|ATP binding|nucleus|DNA unwinding involved in DNA replication|synapsis|reciprocal meiotic recombination|MutLbeta complex binding|metal ion binding|meiotic cell cycle|protein localization to site of double-strand break
CC1G_01119	91.9637	72.9011	111.026	1.52297	0.606891	0.0452567	0.0920095	2.86414	5.08351	3.6908	4.75842	4.03715	8.60238	GeneID:6009548		hypothetical protein
CC1G_01120	1322.51	989.722	1655.3	1.67249	0.741999	0.000321144	0.00128228	32.3102	33.0244	28.0778	41.5213	37.1223	53.181	GeneID:6009549	INP52	skeletal muscle/kidney enriched inositol 5-phosphatase	GO:0004438,GO:0004439,GO:0005509,GO:0005737,GO:0006897,GO:0009405,GO:0015031,GO:0016020,GO:0030479,GO:0030487,GO:0031505,GO:0034485,GO:0036178,GO:0036244,GO:0043812,GO:0043813,GO:0046855,GO:0046856,GO:0052658,GO:0052659,GO:1990648,GO:1990649,GO:1990650,GO:1990651	phosphatidylinositol-3-phosphatase activity|phosphatidylinositol-4,5-bisphosphate 5-phosphatase activity|calcium ion binding|cytoplasm|endocytosis|pathogenesis|protein transport|membrane|actin cortical patch|inositol-4,5-bisphosphate 5-phosphatase activity|fungal-type cell wall organization|phosphatidylinositol-3,4,5-trisphosphate 5-phosphatase activity|filamentous growth of a population of unice…
CC1G_01121	5720.81	3790.85	7650.76	2.01822	1.01308	6.39e-07	4.8e-06	170.632	147.332	166.665	243.928	243.172	332.74	GeneID:6009550	SPBP8B7.05c	carbonic anhydrase	GO:0004089,GO:0005634,GO:0005737,GO:0006730,GO:0008270,GO:1990748	carbonate dehydratase activity|nucleus|cytoplasm|one-carbon metabolic process|zinc ion binding|cellular detoxification	ko00910	Nitrogen metabolism
CC1G_01122	20236.2	23084.3	17388	0.753237	-0.408825	0.00261211	0.00808549	1092.66	1139.98	1199.85	737.74	791.479	708.384	GeneID:6009551	RPL7	60S ribosomal protein L7	GO:0000463,GO:0003735,GO:0022625	maturation of LSU-rRNA from tricistronic rRNA transcript (SSU-rRNA, 5.8S rRNA, LSU-rRNA)|structural constituent of ribosome|cytosolic large ribosomal subunit	ko03010	Ribosome
CC1G_01123	3876.02	3357.78	4394.26	1.30868	0.388111	0.00539191	0.0151275	69.3929	74.458	75.9207	87.2788	82.5049	85.1091	GeneID:6009552		hypothetical protein
CC1G_01124	3423.05	2356.33	4489.77	1.90541	0.930101	2.73e-11	4.59e-10	119.913	109.962	132.467	187.061	198.715	210.979	GeneID:6009553	SPAC19G12.09	oxidoreductase	GO:0004032,GO:0005634,GO:0005829,GO:0008106,GO:0016491,GO:0016652,GO:0047018,GO:0047019,GO:0051268,GO:0051269	alditol:NADP+ 1-oxidoreductase activity|nucleus|cytosol|alcohol dehydrogenase (NADP+) activity|oxidoreductase activity|oxidoreductase activity, acting on NAD(P)H, NAD(P) as acceptor|indole-3-acetaldehyde reductase (NADH) activity|indole-3-acetaldehyde reductase (NADPH) activity|alpha-keto amide reductase activity|alpha-keto ester reductase activity
CC1G_01125	992.743	1088.23	897.257	0.824511	-0.278389	0.0628411	0.12062	17.2921	18.5997	20.5944	17.8062	15.4965	11.0112	GeneID:6009554		hypothetical protein
CC1G_01126	3249.29	3626.88	2871.7	0.791784	-0.336822	0.0152015	0.0367347	113.884	112.013	97.1733	67.8876	72.5291	65.4512	GeneID:6009555		hypothetical protein
CC1G_01127	1065.22	1235.64	894.793	0.724154	-0.465631	0.00186554	0.00605706	51.25	46.451	45.2928	28.6735	30.2807	31.8178	GeneID:6009556		hypothetical protein
CC1G_01128	0.534539	0	1.06908	Inf	Inf	0.50698	0.638727	0	0	0	0	0	0	GeneID:6009557		hypothetical protein
CC1G_01130	496.303	435.116	557.491	1.28125	0.357547	0.0287369	0.0628392	12.9429	14.174	11.7175	13.4756	13.4658	14.6686	GeneID:6009559	SPBC1604.18c	hypothetical protein	GO:0000815,GO:0005737,GO:0006886,GO:0043162,GO:0045324	ESCRT III complex|cytoplasm|intracellular protein transport|ubiquitin-dependent protein catabolic process via the multivesicular body sorting pathway|late endosome to vacuole transport	ko04144	Endocytosis
CC1G_01131	13723.3	1316.95	26129.7	19.8411	4.31042	1.32e-18	5.11e-17	239.986	209.948	258.703	2735.06	3548.65	5138.06	GeneID:6009560		hypothetical protein
CC1G_01132	6218.74	3704	8733.47	2.35785	1.23747	1.68e-08	1.73e-07	182.78	116.827	150.152	280.438	269.404	348.446	GeneID:6009561	otu1	hypothetical protein	GO:0004843,GO:0005634,GO:0005737,GO:0005829,GO:0016579,GO:0030433,GO:0030968,GO:0046872,GO:0051321,GO:1904265	thiol-dependent ubiquitin-specific protease activity|nucleus|cytoplasm|cytosol|protein deubiquitination|ubiquitin-dependent ERAD pathway|endoplasmic reticulum unfolded protein response|metal ion binding|meiotic cell cycle|ubiquitin-specific protease activity involved in negative regulation of retrograde protein transport, ER to cytosol	ko04141	Protein processing in endoplasmic reticulum
CC1G_01133	478.417	543.626	413.208	0.760095	-0.395748	0.0266209	0.0590476	9.8571	13.5473	10.6332	9.12797	7.93796	6.54101	GeneID:6009564	ARP	DNA-(apurinic or apyrimidinic site) lyase	GO:0003677,GO:0003906,GO:0004519,GO:0004528,GO:0005634,GO:0006284,GO:0008311,GO:0008408,GO:0016791,GO:0033683,GO:0042644,GO:0045893,GO:0046872,GO:0140078	DNA binding|DNA-(apurinic or apyrimidinic site) endonuclease activity|endonuclease activity|phosphodiesterase I activity|nucleus|base-excision repair|double-stranded DNA 3'-5' exodeoxyribonuclease activity|3'-5' exonuclease activity|phosphatase activity|nucleotide-excision repair, DNA incision|chloroplast nucleoid|positive regulation of transcription, DNA-templated|metal ion binding|class I DNA-(…
CC1G_01134	2063.51	2243.2	1883.81	0.839787	-0.251905	0.0749271	0.140176	83.5358	87.0968	85.4321	62.6	64.1961	57.0409	GeneID:6009565		hypothetical protein
CC1G_01135	890.995	1012.7	769.287	0.759637	-0.396618	0.00813357	0.021641	15.6636	15.9581	13.9826	10.5489	11.3626	8.58534	GeneID:6009566		hypothetical protein
CC1G_01136	2031.91	2073.08	1990.74	0.960282	-0.0584705	0.671887	0.784014	61.4085	72.5567	69.6604	52.0015	55.9752	58.8076	GeneID:6009567	gtr1	rraga protein	GO:0000329,GO:0003924,GO:0005525,GO:0005634,GO:0005764,GO:0005829,GO:0006995,GO:0007264,GO:0009267,GO:0010506,GO:0015031,GO:0032008,GO:0034448,GO:0071230,GO:1904262,GO:1990131	fungal-type vacuole membrane|GTPase activity|GTP binding|nucleus|lysosome|cytosol|cellular response to nitrogen starvation|small GTPase mediated signal transduction|cellular response to starvation|regulation of autophagy|protein transport|positive regulation of TOR signaling|EGO complex|cellular response to amino acid stimulus|negative regulation of TORC1 signaling|Gtr1-Gtr2 GTPase complex	ko04150	mTOR signaling pathway
CC1G_01137	826.901	919.456	734.345	0.798674	-0.324322	0.0342454	0.0726926	83.7807	83.0955	92.2565	58.7498	62.8778	52.2313	GeneID:6009568	MGG_04626	dimethylribityllumazine synthase	GO:0000906,GO:0009231,GO:0009349	6,7-dimethyl-8-ribityllumazine synthase activity|riboflavin biosynthetic process|riboflavin synthase complex	ko00740	Riboflavin metabolism
CC1G_01138	914.731	1088.56	740.901	0.680623	-0.555072	0.000242293	0.00100289	30.4065	33.0146	37.4066	18.1369	23.9897	17.2124	GeneID:6009569	SPBC1711.05	chaperone	GO:0005730,GO:0006913	nucleolus|nucleocytoplasmic transport
CC1G_01139	77.3238	77.7443	76.9033	0.989184	-0.0156899	1	1	4.35939	3.11741	3.032	2.64031	2.3035	3.90708	GeneID:6009570		hypothetical protein
CC1G_01140	204.893	253.455	156.332	0.616804	-0.697117	0.000418776	0.00162195	5.92245	7.06411	6.76745	2.65086	3.67899	2.86976	GeneID:6009571	SPAC12B10.08c	tRNA(Ile)-lysidine synthetase	GO:0002127,GO:0005524,GO:0005739,GO:0032267,GO:0032543	tRNA wobble base cytosine methylation|ATP binding|mitochondrion|tRNA(Ile)-lysidine synthase activity|mitochondrial translation
CC1G_01141	3907.46	3123.77	4691.15	1.50176	0.586653	2.56e-05	0.000137379	47.1876	45.8707	40.0671	56.7661	54.608	60.745	GeneID:6009572	ECT3	high-glucose-regulated protein 8	GO:0003723,GO:0005737	RNA binding|cytoplasm
CC1G_01142	4440.3	3157.38	5723.22	1.81265	0.858098	1.11e-05	6.42e-05	74.7883	63.8988	62.7284	97.7802	93.2758	122.404	GeneID:6009573	NDB1	mitochondrial NADH dehydrogenase	GO:0005509,GO:0005743,GO:0005758,GO:0005777,GO:0016491,GO:0055114	calcium ion binding|mitochondrial inner membrane|mitochondrial intermembrane space|peroxisome|oxidoreductase activity|oxidation-reduction process	ko00190	Oxidative phosphorylation
CC1G_01144	1239.38	1350.43	1128.34	0.835536	-0.259225	0.183493	0.291676	29.8767	34.9148	36.2203	21.878	30.2493	18.0921	GeneID:6009575	AAH1	adenosine deaminase	GO:0000034,GO:0005634,GO:0005737,GO:0006146,GO:0008270,GO:0009117,GO:0009168,GO:0043103	adenine deaminase activity|nucleus|cytoplasm|adenine catabolic process|zinc ion binding|nucleotide metabolic process|purine ribonucleoside monophosphate biosynthetic process|hypoxanthine salvage	ko00230	Purine metabolism
CC1G_01145	2326.6	2501.84	2151.36	0.859912	-0.217739	0.124812	0.21354	70.7011	70.8273	66.8629	50.8509	51.5929	56.5737	GeneID:6009576	rnc1	cytoplasmic protein	GO:0003729,GO:0005829,GO:0035925,GO:0043409,GO:0070935	mRNA binding|cytosol|mRNA 3'-UTR AU-rich region binding|negative regulation of MAPK cascade|3'-UTR-mediated mRNA stabilization
CC1G_01146	557.704	673.088	442.32	0.657151	-0.605704	0.000164237	0.00071113	28.6254	34.0575	37.4257	18.1865	21.3256	17.593	GeneID:6009577	BRX1	ribosome biogenesis protein BRX1	GO:0000027,GO:0000464,GO:0000465,GO:0005730,GO:0008097,GO:0030687,GO:0042134	ribosomal large subunit assembly|endonucleolytic cleavage in ITS1 upstream of 5.8S rRNA from tricistronic rRNA transcript (SSU-rRNA, 5.8S rRNA, LSU-rRNA)|exonucleolytic trimming to generate mature 5'-end of 5.8S rRNA from tricistronic rRNA transcript (SSU-rRNA, 5.8S rRNA, LSU-rRNA)|nucleolus|5S rRNA binding|preribosome, large subunit precursor|rRNA primary transcript binding
CC1G_01147	663.314	813.431	513.197	0.630904	-0.664508	2.33e-05	0.000126	14.9687	19.5273	18.4472	8.36184	9.79834	10.2168	GeneID:6009578		hypothetical protein
CC1G_01148	1745.22	2001.44	1489.01	0.743972	-0.426679	0.00262034	0.00810457	41.4096	45.7124	37.0298	28.0788	29.2611	26.6724	GeneID:6009579		hypothetical protein
CC1G_01149	6046.22	5313.12	6779.32	1.27596	0.35158	0.0108032	0.0275104	104.31	115.637	102.825	102.279	105.324	117.303	GeneID:6009580		L-asparaginase
CC1G_01152	1587.98	1600.64	1575.31	0.984177	-0.0230108	0.887382	0.945065	54.0513	41.988	55.0187	44.3215	44.6064	36.1735	GeneID:6009583	tif222	eukaryotic translation initiation factor 2B subunit 2	GO:0002183,GO:0003743,GO:0005085,GO:0005634,GO:0005829,GO:0005851,GO:0006417	cytoplasmic translational initiation|translation initiation factor activity|guanyl-nucleotide exchange factor activity|nucleus|cytosol|eukaryotic translation initiation factor 2B complex|regulation of translation	ko03013	RNA transport
CC1G_01153	1392.33	1544.72	1239.94	0.802695	-0.317076	0.0273587	0.0603838	31.7638	37.2849	32.0626	19.4726	22.5222	19.3754	GeneID:6009584	GUF1	Guf1 protein	GO:0003924,GO:0005525,GO:0005743,GO:0005761,GO:0006412,GO:0043022,GO:0045727	GTPase activity|GTP binding|mitochondrial inner membrane|mitochondrial ribosome|translation|ribosome binding|positive regulation of translation
CC1G_01154	1462.95	1608.54	1317.36	0.818974	-0.288111	0.0462881	0.0937332	103.588	108.423	94.3783	70.3014	72.3893	76.1444	GeneID:6009585	cwf18	hypothetical protein	GO:0005634,GO:0005681,GO:0005684,GO:0005829,GO:0045292,GO:0071014	nucleus|spliceosomal complex|U2-type spliceosomal complex|cytosol|mRNA cis splicing, via spliceosome|post-mRNA release spliceosomal complex	ko03040	Spliceosome
CC1G_01155	90.3203	75.4529	105.188	1.39408	0.479318	0.39985	0.537638	3.5412	4.36014	2.78872	4.32302	2.02136	6.79867	GeneID:6009586	pac2	hypothetical protein	GO:0003677,GO:0005634,GO:0005829,GO:0007165,GO:0031138,GO:0044732,GO:0051321	DNA binding|nucleus|cytosol|signal transduction|negative regulation of conjugation with cellular fusion|mitotic spindle pole body|meiotic cell cycle
CC1G_01156	549.492	559.935	539.049	0.962699	-0.0548431	0.723911	0.821383	21.9484	26.1325	19.8227	18.3582	17.2179	21.1358	GeneID:6009587	pof4	hypothetical protein	GO:0006511,GO:0034243,GO:0070449	ubiquitin-dependent protein catabolic process|regulation of transcription elongation from RNA polymerase II promoter|elongin complex
CC1G_01157	2952.16	2588.07	3316.25	1.28136	0.357676	0.0109101	0.0276986	40.2785	42.179	37.4984	42.4502	41.3535	44.1071	GeneID:6009588	WDR26	WD repeat-containing protein	GO:0005737,GO:0006970,GO:0009416,GO:0009723,GO:0009733,GO:0009737	cytoplasm|response to osmotic stress|response to light stimulus|response to ethylene|response to auxin|response to abscisic acid
CC1G_01158	4846.95	3825.17	5868.73	1.53424	0.617526	0.00019077	0.000812536	103.143	136.539	108.539	150.213	132.391	167.662	GeneID:6009589		hypothetical protein
CC1G_01159	1461.46	1099.73	1823.18	1.65784	0.729308	0.000923142	0.00326729	50.0731	42.636	36.8194	60.1933	50.0556	69.1435	GeneID:6009590		ADP-ribosylation/Crystallin J1
CC1G_01160	3487	3314.78	3659.21	1.10391	0.142622	0.32336	0.457034	33.9962	42.2554	35.5401	36.5402	33.9484	34.9088	GeneID:6009591	VPS54	retrograde transporter	GO:0000139,GO:0000938,GO:0005829,GO:0006896,GO:0009507,GO:0015031,GO:0019905,GO:0042147	Golgi membrane|GARP complex|cytosol|Golgi to vacuole transport|chloroplast|protein transport|syntaxin binding|retrograde transport, endosome to Golgi
CC1G_01161	660.726	790.648	530.804	0.671353	-0.574856	0.00047708	0.00182371	34.3246	49.3056	42.5799	22.6815	23.494	27.2333	GeneID:6009592		hypothetical protein
CC1G_01162	2379.3	2415.67	2342.93	0.969889	-0.0441081	0.735885	0.82984	45.5453	67.0325	54.4225	47.8516	45.3476	50.2131	GeneID:6009593	SPAC17A2.02c	hypothetical protein	GO:0005783,GO:0005789,GO:0016021	endoplasmic reticulum|endoplasmic reticulum membrane|integral component of membrane
CC1G_01163	1910.09	1452.79	2367.38	1.62954	0.704464	8.34e-07	6.11e-06	82.7065	73.1503	77.974	114.564	100.6	115.389	GeneID:6009594	met8	siroheme biosynthesis protein MET8	GO:0000103,GO:0005634,GO:0005829,GO:0009086,GO:0019354,GO:0043115,GO:0051266	sulfate assimilation|nucleus|cytosol|methionine biosynthetic process|siroheme biosynthetic process|precorrin-2 dehydrogenase activity|sirohydrochlorin ferrochelatase activity	ko00860	Porphyrin and chlorophyll metabolism
CC1G_01164	1791.72	1590.12	1993.32	1.25356	0.326036	0.0234284	0.0529767	62.0104	65.3054	58.6015	67.3791	64.8143	70.3107	GeneID:6009595	SLT11	pre-mRNA-splicing factor SLT11	GO:0000398,GO:0000974,GO:0003723,GO:0046872,GO:0071014	mRNA splicing, via spliceosome|Prp19 complex|RNA binding|metal ion binding|post-mRNA release spliceosomal complex	ko03040	Spliceosome
CC1G_01166	4376.82	3063.46	5690.17	1.85743	0.893309	2.98e-07	2.39e-06	87.4069	64.1551	62.9108	116.524	102.867	123.534	GeneID:6009597		hypothetical protein
CC1G_01167	277.966	201.804	354.129	1.75482	0.811321	8.07e-06	4.83e-05	7.02656	7.1772	8.12696	11.0412	11.5688	11.4617	GeneID:6009598		hypothetical protein
CC1G_01170	5648.11	4669.23	6626.98	1.41929	0.505168	0.000257446	0.0010589	113.42	113.733	105.464	135.707	126.267	137.764	GeneID:6009601	cki1	CK1/CK1/CK1-G protein kinase	GO:0000287,GO:0000324,GO:0004674,GO:0004713,GO:0005524,GO:0005886,GO:0006897,GO:0018105,GO:0018107,GO:0023052,GO:0030100,GO:0090215	magnesium ion binding|fungal-type vacuole|protein serine/threonine kinase activity|protein tyrosine kinase activity|ATP binding|plasma membrane|endocytosis|peptidyl-serine phosphorylation|peptidyl-threonine phosphorylation|signaling|regulation of endocytosis|regulation of 1-phosphatidylinositol-4-phosphate 5-kinase activity	ko04011,ko04392	MAPK signaling pathway - yeast|Hippo signaling pathway -multiple species
CC1G_01171	2324.49	2056.41	2592.57	1.26073	0.334255	0.0181403	0.0426815	52.9443	56.5764	49.0159	52.3129	50.0094	63.597	GeneID:6009602	SPAC3H1.14	hypothetical protein	GO:0005773,GO:0006623,GO:0007039,GO:0019898,GO:0030659,GO:0034657,GO:0043161,GO:0045721	vacuole|protein targeting to vacuole|protein catabolic process in the vacuole|extrinsic component of membrane|cytoplasmic vesicle membrane|GID complex|proteasome-mediated ubiquitin-dependent protein catabolic process|negative regulation of gluconeogenesis
CC1G_01172	2687.84	1923.7	3451.98	1.79444	0.843536	1.85e-09	2.32e-08	38.2709	28.6315	35.22	49.8908	47.4172	54.5215	GeneID:6009603	SPAC1399.02	membrane transporter	GO:0005887,GO:0022857,GO:0055085	integral component of plasma membrane|transmembrane transporter activity|transmembrane transport
CC1G_01173	16989.3	17680.1	16298.5	0.921858	-0.117384	0.380818	0.517914	953.87	1000.88	989.694	759.881	857.493	705.36	GeneID:6009604	spi1	GTP-binding nuclear protein RAN	GO:0003924,GO:0005087,GO:0005525,GO:0005634,GO:0005737,GO:0005829,GO:0006606,GO:0010972,GO:0016973,GO:0023052,GO:0051170	GTPase activity|Ran guanyl-nucleotide exchange factor activity|GTP binding|nucleus|cytoplasm|cytosol|protein import into nucleus|negative regulation of G2/M transition of mitotic cell cycle|poly(A)+ mRNA export from nucleus|signaling|import into nucleus	ko03008,ko03013	Ribosome biogenesis in eukaryotes|RNA transport
CC1G_01175	10319.7	12202.1	8437.28	0.691459	-0.532285	9.34e-05	0.000432955	1144.6	1257.48	1260.28	739.031	771.27	670.196	GeneID:6009606	RPL26B	60S ribosomal protein L26	GO:0002181,GO:0003723,GO:0003735,GO:0022625,GO:0022626,GO:0042273,GO:0042788	cytoplasmic translation|RNA binding|structural constituent of ribosome|cytosolic large ribosomal subunit|cytosolic ribosome|ribosomal large subunit biogenesis|polysomal ribosome	ko03010	Ribosome
CC1G_01176	2360.05	2129.41	2590.69	1.21663	0.282887	0.0435228	0.0889153	79.0418	76.2175	84.4442	80.3045	84.8839	82.8964	GeneID:6009607	vma-8	vacuolar ATP synthase subunit D	GO:0005774,GO:0007035,GO:0016020,GO:0016471,GO:0046961	vacuolar membrane|vacuolar acidification|membrane|vacuolar proton-transporting V-type ATPase complex|proton-transporting ATPase activity, rotational mechanism	ko04145,ko00190,ko04150	Phagosome|Oxidative phosphorylation|mTOR signaling pathway
CC1G_01177	593.136	607.47	578.802	0.952807	-0.0697438	0.669439	0.781778	17.3528	19.928	19.3218	12.654	14.5935	16.8532	GeneID:6009609	XCT	hypothetical protein	GO:0005634,GO:0009637,GO:0009873,GO:0010099,GO:0010114,GO:0035196,GO:0042752,GO:0048511	nucleus|response to blue light|ethylene-activated signaling pathway|regulation of photomorphogenesis|response to red light|production of miRNAs involved in gene silencing by miRNA|regulation of circadian rhythm|rhythmic process
CC1G_01178	790.348	800.247	780.449	0.97526	-0.036141	0.81458	0.891786	40.377	51.059	43.853	36.1165	39.6977	35.4699	GeneID:6009610	SWS2	hypothetical protein	GO:0003723,GO:0003735,GO:0005739,GO:0005763,GO:0015935,GO:0032543	RNA binding|structural constituent of ribosome|mitochondrion|mitochondrial small ribosomal subunit|small ribosomal subunit|mitochondrial translation	ko03010	Ribosome
CC1G_01179	799.869	1001.13	598.606	0.597929	-0.741954	1.24e-06	8.84e-06	49.1693	50.9649	51.9707	27.2918	31.1821	23.2625	GeneID:6009611	BET3	BET3 family protein	GO:0000407,GO:0005783,GO:0005794,GO:0005829,GO:0006888,GO:0006891,GO:0016236,GO:0030008,GO:0032258,GO:0033106,GO:1990070,GO:1990071,GO:1990072	phagophore assembly site|endoplasmic reticulum|Golgi apparatus|cytosol|ER to Golgi vesicle-mediated transport|intra-Golgi vesicle-mediated transport|macroautophagy|TRAPP complex|protein localization by the Cvt pathway|cis-Golgi network membrane|TRAPPI protein complex|TRAPPII protein complex|TRAPPIII protein complex
CC1G_01180	430.886	599.448	262.325	0.43761	-1.19228	1.91e-06	1.3e-05	27.064	29.0274	39.804	13.164	13.8023	8.48967	GeneID:6009612	bud23	williams-Beuren syndrome critical region protein 22	GO:0005634,GO:0005730,GO:0005829,GO:0016435,GO:0070043,GO:0070476	nucleus|nucleolus|cytosol|rRNA (guanine) methyltransferase activity|rRNA (guanine-N7-)-methyltransferase activity|rRNA (guanine-N7)-methylation
CC1G_01181	377.569	442.794	312.345	0.705395	-0.503496	0.00323943	0.00973237	12.0958	14.061	15.0301	7.48136	9.79438	7.07545	GeneID:6009613	BCS1	mitochondrial chaperone BCS1	GO:0005524,GO:0005743,GO:0005758,GO:0005829,GO:0008320,GO:0016021,GO:0032979,GO:0034551,GO:0042626,GO:0051131	ATP binding|mitochondrial inner membrane|mitochondrial intermembrane space|cytosol|protein transmembrane transporter activity|integral component of membrane|protein insertion into mitochondrial inner membrane from matrix side|mitochondrial respiratory chain complex III assembly|ATPase activity, coupled to transmembrane movement of substances|chaperone-mediated protein complex assembly
CC1G_01182	1475.28	1257.64	1692.91	1.3461	0.428785	0.00328595	0.00985451	30.9511	34.0826	27.8907	35.7192	34.1322	38.0347	GeneID:6009614	CAJ1	hypothetical protein	GO:0005634,GO:0005829,GO:0006457,GO:0016558	nucleus|cytosol|protein folding|protein import into peroxisome matrix
CC1G_01184	420.031	463.241	376.82	0.813443	-0.297886	0.0745808	0.13964	10.7116	9.74018	8.99838	6.45229	9.12529	6.32147	GeneID:6009616	UBP26	hypothetical protein	GO:0004843,GO:0005730,GO:0006511,GO:0016579,GO:0048316	thiol-dependent ubiquitin-specific protease activity|nucleolus|ubiquitin-dependent protein catabolic process|protein deubiquitination|seed development
CC1G_01185	4654.56	5336.68	3972.44	0.744365	-0.425918	0.00191856	0.0061927	53.5203	73.1322	64.833	38.1495	38.623	40.1143	GeneID:6009617		hypothetical protein
CC1G_01186	2644.22	2802.22	2486.22	0.887235	-0.172612	0.225147	0.342857	115.522	116.297	113.823	74.5409	87.8821	94.3253	GeneID:6009618	usp106	small nuclear ribonucleoprotein	GO:0000395,GO:0003729,GO:0005634,GO:0005685,GO:0005829,GO:0006376,GO:0071004	mRNA 5'-splice site recognition|mRNA binding|nucleus|U1 snRNP|cytosol|mRNA splice site selection|U2-type prespliceosome
CC1G_01187	1607.32	1582.87	1631.76	1.03088	0.0438809	0.758956	0.84901	27.9202	30.5434	24.2342	23.415	23.7579	25.4945	GeneID:6009619	GAA1	GPI-anchor transamidase	GO:0016255,GO:0042765	attachment of GPI anchor to protein|GPI-anchor transamidase complex	ko00563	Glycosylphosphatidylinositol(GPI)-anchor biosynthesis
CC1G_01188	1782.99	1539.72	2026.26	1.31599	0.396149	0.0215774	0.0494381	20.3833	19.2928	20.5284	20.1659	20.6849	26.4838	GeneID:6009620	taf7	transcription initiation factor tfiid 55 kDa subunit	GO:0003713,GO:0005634,GO:0005669,GO:0005829,GO:0006357,GO:0006367,GO:0008134,GO:0016251,GO:0035035,GO:0044212,GO:0051028,GO:0051123	transcription coactivator activity|nucleus|transcription factor TFIID complex|cytosol|regulation of transcription by RNA polymerase II|transcription initiation from RNA polymerase II promoter|transcription factor binding|RNA polymerase II general transcription initiation factor activity|histone acetyltransferase binding|transcription regulatory region DNA binding|mRNA transport|RNA polymerase II …	ko03022	Basal transcription factors
CC1G_01189	773.416	669.104	877.728	1.3118	0.391543	0.00968966	0.0251268	23.2471	20.2243	23.9521	21.6208	24.8154	27.6398	GeneID:6009621	SPBC409.19c	hypothetical protein	GO:0001401,GO:0005634,GO:0005737,GO:0005829,GO:0007008,GO:0015031	mitochondrial sorting and assembly machinery complex|nucleus|cytoplasm|cytosol|outer mitochondrial membrane organization|protein transport
CC1G_01190	344.078	336.588	351.568	1.04451	0.0628205	0.716161	0.815583	6.2591	6.53619	6.57143	4.71611	6.08939	5.99233	GeneID:6009622	SPAC23H3.03c	nitrogen permease regulator Npr2	GO:0005634,GO:0005829,GO:0006995,GO:0010508,GO:0032007,GO:0034198,GO:0043547,GO:0070881,GO:0097042,GO:1904262,GO:1990130,GO:2000785	nucleus|cytosol|cellular response to nitrogen starvation|positive regulation of autophagy|negative regulation of TOR signaling|cellular response to amino acid starvation|positive regulation of GTPase activity|regulation of proline transport|extrinsic component of fungal-type vacuolar membrane|negative regulation of TORC1 signaling|GATOR1 complex|regulation of autophagosome assembly	ko04150	mTOR signaling pathway
CC1G_01191	2666.5	2489.45	2843.55	1.14224	0.191865	0.175948	0.282089	86.8999	83.5807	82.9975	88.6809	80.149	80.1306	GeneID:6009623	uba3	NEDD8 activating enzyme	GO:0005524,GO:0005634,GO:0005737,GO:0005829,GO:0016881,GO:0019781,GO:0045116	ATP binding|nucleus|cytoplasm|cytosol|acid-amino acid ligase activity|NEDD8 activating enzyme activity|protein neddylation	ko04120	Ubiquitin mediated proteolysis
CC1G_01194	141.085	168.966	113.204	0.669981	-0.577809	0.008775	0.0230449	6.63617	7.01384	8.28167	4.09786	3.63697	4.42948	GeneID:6009626	OGG1	N-glycosylase/DNA lyase	GO:0005634,GO:0005739,GO:0006281,GO:0006284,GO:0006285,GO:0006289,GO:0007004,GO:0008534,GO:0019104,GO:0031518,GO:0032357,GO:0034039,GO:0070987,GO:0140078	nucleus|mitochondrion|DNA repair|base-excision repair|base-excision repair, AP site formation|nucleotide-excision repair|telomere maintenance via telomerase|oxidized purine nucleobase lesion DNA N-glycosylase activity|DNA N-glycosylase activity|CBF3 complex|oxidized purine DNA binding|8-oxo-7,8-dihydroguanine DNA N-glycosylase activity|error-free translesion synthesis|class I DNA-(apurinic or apy…	ko03410	Base excision repair
CC1G_01195	814.424	897.841	731.007	0.814184	-0.296574	0.102538	0.181502	35.5678	24.5589	31.6451	23.3266	18.6429	20.8502	GeneID:6009627	DIN4	pyruvate dehydrogenase	GO:0003826,GO:0003863,GO:0005739,GO:0005947,GO:0007584,GO:0009083,GO:0009646,GO:0009744,GO:0043617	alpha-ketoacid dehydrogenase activity|3-methyl-2-oxobutanoate dehydrogenase (2-methylpropanoyl-transferring) activity|mitochondrion|mitochondrial alpha-ketoglutarate dehydrogenase complex|response to nutrient|branched-chain amino acid catabolic process|response to absence of light|response to sucrose|cellular response to sucrose starvation	ko00640,ko00280	Propanoate metabolism|Valine, leucine and isoleucine degradation
CC1G_01196	685.121	816.457	553.784	0.678278	-0.560052	0.000307083	0.00123453	14.6644	17.1694	13.3929	8.58829	8.15473	8.90383	GeneID:6009628	creC	catabolite repression protein creC	GO:0045013	carbon catabolite repression of transcription
CC1G_01197	619.053	703.162	534.945	0.760771	-0.394465	0.0114143	0.0287658	23.6252	25.7582	23.604	15.3783	16.5909	10.6366	GeneID:6009629		hypothetical protein
CC1G_01198	1211.94	1437.14	986.74	0.6866	-0.542457	0.0204308	0.0472071	33.6885	30.973	40.6433	18.6839	25.8382	13.3856	GeneID:6009630	met11	methylenetetrahydrofolate reductase	GO:0004489,GO:0005737,GO:0005829,GO:0006730,GO:0009086,GO:0035999,GO:0071949	methylenetetrahydrofolate reductase (NAD(P)H) activity|cytoplasm|cytosol|one-carbon metabolic process|methionine biosynthetic process|tetrahydrofolate interconversion|FAD binding	ko00720,ko00670,ko01200	Carbon fixation pathways in prokaryotes|One carbon pool by folate|Carbon metabolism
CC1G_01199	1834.72	2258.37	1411.08	0.624821	-0.678485	1.95e-06	1.33e-05	162.991	171.549	154.597	90.0298	86.27	81.8229	GeneID:6009631	RABH1B	ryh1	GO:0000139,GO:0003924,GO:0005525,GO:0005768,GO:0005774,GO:0005794,GO:0005802,GO:0005829,GO:0005886,GO:0006886,GO:0006890,GO:0006891,GO:0009506,GO:0016020,GO:0032482,GO:0042147	Golgi membrane|GTPase activity|GTP binding|endosome|vacuolar membrane|Golgi apparatus|trans-Golgi network|cytosol|plasma membrane|intracellular protein transport|retrograde vesicle-mediated transport, Golgi to ER|intra-Golgi vesicle-mediated transport|plasmodesma|membrane|Rab protein signal transduction|retrograde transport, endosome to Golgi
CC1G_01200	2241.39	1596.51	2886.27	1.80786	0.854283	7.44e-09	8.25e-08	57.9201	41.8612	45.4402	76.4808	74.2147	69.0738	GeneID:6009632	SPCC63.05	serine/threonine protein phosphatase PP2A-associated protein	GO:0005634,GO:0005737,GO:0005829,GO:0009966,GO:0031929,GO:0051721	nucleus|cytoplasm|cytosol|regulation of signal transduction|TOR signaling|protein phosphatase 2A binding
CC1G_01201	1773.46	1212.56	2334.35	1.92514	0.944962	5.72e-11	9.21e-10	28.9228	28.2625	26.8801	43.8519	43.8947	47.7589	GeneID:6009633	ARB_07870	hypothetical protein	GO:0004601,GO:0005576,GO:0006979,GO:0020037	peroxidase activity|extracellular region|response to oxidative stress|heme binding
CC1G_01202	362.312	446.481	278.144	0.622969	-0.682767	0.00430107	0.0124476	4.81438	6.78781	5.59172	2.6879	2.55482	3.35804	GeneID:6009634		hypothetical protein
CC1G_01210	2840.73	2836.38	2845.08	1.00307	0.00441755	0.986541	1	46.1591	47.7367	46.9182	41.1261	43.5471	35.9519	GeneID:6009642	lub1	phospholipase A-2-activating protein	GO:0005634,GO:0005737,GO:0006281,GO:0010992,GO:0016574,GO:0043130,GO:0043161	nucleus|cytoplasm|DNA repair|ubiquitin recycling|histone ubiquitination|ubiquitin binding|proteasome-mediated ubiquitin-dependent protein catabolic process	ko04141	Protein processing in endoplasmic reticulum
CC1G_01211	669.8	812.755	526.846	0.648222	-0.625441	5.87e-05	0.000285634	41.9209	45.3048	44.9887	26.2792	28.9543	18.5762	GeneID:6009643	SPAC1687.21	hypothetical protein	GO:0004083,GO:0004331,GO:0005634,GO:0005829,GO:0016791,GO:0045820,GO:1905857	bisphosphoglycerate 2-phosphatase activity|fructose-2,6-bisphosphate 2-phosphatase activity|nucleus|cytosol|phosphatase activity|negative regulation of glycolytic process|positive regulation of pentose-phosphate shunt	ko00260,ko01200,ko00680,ko01230,ko00010	Glycine, serine and threonine metabolism|Carbon metabolism|Methane metabolism|Biosynthesis of amino acids|Glycolysis / Gluconeogenesis
CC1G_01212	475.945	585.005	366.884	0.627146	-0.673126	4.9e-05	0.00024335	11.4759	11.195	12.6503	5.36292	5.58858	4.71349	GeneID:6009644	SPAC12G12.06c	RNA-3'-phosphate cyclase	GO:0004521,GO:0005730,GO:0006364	endoribonuclease activity|nucleolus|rRNA processing	ko03008	Ribosome biogenesis in eukaryotes
CC1G_01213	1660.89	1577.08	1744.7	1.10629	0.145728	0.295318	0.425111	77.1469	64.3469	67.0596	63.8679	64.3326	69.5711	GeneID:6009645		hypothetical protein
CC1G_01214	43.2242	43.4711	42.9773	0.988639	-0.016484	1	1	1.96616	1.07159	1.00108	0.702496	1.92222	1.08502	GeneID:6009646		hypothetical protein
CC1G_01215	2840.48	2718.25	2962.72	1.08994	0.124244	0.376112	0.513324	185.412	191.087	188.374	174.947	183.86	176.693	GeneID:6009647	gg1	guanine nucleotide-binding protein subunit gamma	GO:0007186,GO:0016020	G protein-coupled receptor signaling pathway|membrane	ko04011	MAPK signaling pathway - yeast
CC1G_01216	3791.62	4586.38	2996.87	0.653429	-0.613898	9.07e-06	5.37e-05	243.086	277.623	220.839	144.965	130.006	135.203	GeneID:6009648	gg1	guanine nucleotide-binding protein subunit gamma	GO:0007186,GO:0016020	G protein-coupled receptor signaling pathway|membrane	ko04011	MAPK signaling pathway - yeast
CC1G_01219	2590.98	3829.32	1352.63	0.35323	-1.50132	1.57e-25	1.18e-23	299.82	353.348	281.284	74.616	101.642	92.6704	GeneID:6009651	ARB_05732-1	hypothetical protein	GO:0005576,GO:0005886,GO:0031225,GO:0046872,GO:0055114	extracellular region|plasma membrane|anchored component of membrane|metal ion binding|oxidation-reduction process
CC1G_01220	1219.11	1473.01	965.213	0.655266	-0.609848	3.51e-05	0.000180506	19.8019	21.5195	19.6322	10.5698	12.8258	10.7028	GeneID:6009652	SPAC19A8.03	protein phosphatase	GO:0004438,GO:0004725,GO:0005737,GO:0005829,GO:0046856,GO:0048017	phosphatidylinositol-3-phosphatase activity|protein tyrosine phosphatase activity|cytoplasm|cytosol|phosphatidylinositol dephosphorylation|inositol lipid-mediated signaling
CC1G_01221	6801.26	7675.8	5926.72	0.77213	-0.373084	0.05816	0.11337	247.599	236.203	298.027	175.29	216.109	132.474	GeneID:6009653	eth-1	methionine adenosyltransferase	GO:0004478,GO:0005524,GO:0005829,GO:0006555,GO:0006556,GO:0006730,GO:0046872	methionine adenosyltransferase activity|ATP binding|cytosol|methionine metabolic process|S-adenosylmethionine biosynthetic process|one-carbon metabolic process|metal ion binding	ko01230,ko00270	Biosynthesis of amino acids|Cysteine and methionine metabolism
CC1G_01222	826.932	1114.76	539.106	0.483607	-1.04809	0.00134541	0.00456251	24.3037	26.556	38.6029	12.9321	16.936	8.31103	GeneID:6009654	ade4	amidophosphoribosyltransferase	GO:0004044,GO:0005737,GO:0006189,GO:0006541,GO:0009113,GO:0009116,GO:0046083,GO:0046872	amidophosphoribosyltransferase activity|cytoplasm|'de novo' IMP biosynthetic process|glutamine metabolic process|purine nucleobase biosynthetic process|nucleoside metabolic process|adenine metabolic process|metal ion binding	ko00230,ko00250	Purine metabolism|Alanine, aspartate and glutamate metabolism
CC1G_01223	383.394	502.014	264.774	0.527423	-0.922968	7.54e-08	6.88e-07	22.5409	22.8537	22.1852	8.7962	9.24898	9.2602	GeneID:6009655	aph1	diadenosine 5',5'''-P1,P4-tetraphosphate asymmetrical hydrolase	GO:0004081,GO:0005525,GO:0005634,GO:0005739,GO:0005829,GO:0015964	bis(5'-nucleosyl)-tetraphosphatase (asymmetrical) activity|GTP binding|nucleus|mitochondrion|cytosol|diadenosine triphosphate catabolic process	ko00230	Purine metabolism
CC1G_01224	21.1558	27.307	15.0045	0.549474	-0.863876	0.0695755	0.131547	0.158567	0.596606	0.309661	0.253128	0.168677	0.139834	GeneID:6009656	GLX	copper radical oxidase	GO:0004031,GO:0005615,GO:0050665,GO:0102797,GO:0102798	aldehyde oxidase activity|extracellular space|hydrogen peroxide biosynthetic process|geranial:oxygen oxidoreductase activity|heptaldehyde:oxygen oxidoreductase activity
CC1G_01227	2587.05	2433.2	2740.9	1.12646	0.171797	0.221438	0.338967	22.1401	26.6641	26.4709	23.1371	23.693	26.6711	GeneID:6009659	CTR1	TKL/TKL-ccin protein kinase	GO:0001666,GO:0004674,GO:0004712,GO:0005524,GO:0005789,GO:0009686,GO:0009723,GO:0009744,GO:0009750,GO:0009873,GO:0010105,GO:0010182,GO:0046777,GO:0048510,GO:0071281,GO:2000035,GO:2000069	response to hypoxia|protein serine/threonine kinase activity|protein serine/threonine/tyrosine kinase activity|ATP binding|endoplasmic reticulum membrane|gibberellin biosynthetic process|response to ethylene|response to sucrose|response to fructose|ethylene-activated signaling pathway|negative regulation of ethylene-activated signaling pathway|sugar mediated signaling pathway|protein autophosphor…
CC1G_01228	756.243	663.371	849.114	1.28	0.356144	0.0805078	0.148864	14.868	11.111	16.2608	15.9283	17.857	12.4844	GeneID:6009660		hypothetical protein
CC1G_01229	593.809	678.364	509.255	0.750711	-0.41367	0.0148114	0.0359482	4.27425	5.14484	4.3092	2.93076	3.06917	2.10991	GeneID:6009661	ctf18	CHTF18 protein	GO:0000790,GO:0003677,GO:0005524,GO:0005634,GO:0005829,GO:0007049,GO:0031390,GO:0043596,GO:0045005	nuclear chromatin|DNA binding|ATP binding|nucleus|cytosol|cell cycle|Ctf18 RFC-like complex|nuclear replication fork|DNA-dependent DNA replication maintenance of fidelity
CC1G_01230	2.10673	2.39143	1.82204	0.761903	-0.39232	0.910153	0.961287	0	0.638025	0.519828	0.17701	0.346427	0.172119	GeneID:6009662	hypA	hypothetical protein	GO:0005199,GO:0005576,GO:0009277	structural constituent of cell wall|extracellular region|fungal-type cell wall
CC1G_01231	942.598	1035.83	849.365	0.819985	-0.28633	0.0579256	0.113069	9.75942	9.10567	11.2612	7.08056	8.6193	6.80724	GeneID:6009663	SPCC1672.07	WD-repeat-containing protein	GO:0005634,GO:0005730,GO:0005829,GO:0006364,GO:0032040,GO:0032153,GO:0034388,GO:0072686	nucleus|nucleolus|cytosol|rRNA processing|small-subunit processome|cell division site|Pwp2p-containing subcomplex of 90S preribosome|mitotic spindle	ko03008	Ribosome biogenesis in eukaryotes
CC1G_01232	1730.22	1407.39	2053.05	1.45876	0.544746	0.000136532	0.000605908	85.0188	76.0352	74.3766	90.1643	97.3765	108.674	GeneID:6009664	srp102	hypothetical protein	GO:0005047,GO:0005525,GO:0005783,GO:0005785,GO:0006614,GO:0016021	signal recognition particle binding|GTP binding|endoplasmic reticulum|signal recognition particle receptor complex|SRP-dependent cotranslational protein targeting to membrane|integral component of membrane	ko03060	Protein export
CC1G_01233	1786.66	1721.13	1852.19	1.07615	0.105879	0.451153	0.588044	32.8474	37.7125	35.6057	30.1079	27.8982	34.6334	GeneID:6009665	THI73	membrane transporter	GO:0005215,GO:0005783,GO:0005789,GO:0005886,GO:0006810,GO:0016021,GO:0055085	transporter activity|endoplasmic reticulum|endoplasmic reticulum membrane|plasma membrane|transport|integral component of membrane|transmembrane transport
CC1G_01234	728.154	659.339	796.969	1.20874	0.273503	0.072184	0.13578	13.5953	13.7304	14.7434	14.8919	13.2354	16.9614	GeneID:6009666	CLP1	cleavage/polyadenylation factor ia subunit Clp1p	GO:0005524,GO:0005849,GO:0031124	ATP binding|mRNA cleavage factor complex|mRNA 3'-end processing	ko03015	mRNA surveillance pathway
CC1G_01235	2730.28	2717.87	2742.68	1.00913	0.0131082	0.938134	0.976973	117.41	136.263	121.228	111.396	114.963	118.85	GeneID:6009667		hypothetical protein
CC1G_01236	2363.85	2541.87	2185.82	0.859924	-0.217719	0.117247	0.202753	192.581	183.728	181.65	150.492	144.35	110.098	GeneID:6009668	hus5	ubiquitin-conjugating enzyme9	GO:0005524,GO:0005634,GO:0005720,GO:0005829,GO:0006281,GO:0016925,GO:0019948,GO:0061656	ATP binding|nucleus|nuclear heterochromatin|cytosol|DNA repair|protein sumoylation|SUMO activating enzyme activity|SUMO conjugating enzyme activity	ko04120,ko03013,ko04064	Ubiquitin mediated proteolysis|RNA transport|NF-kappa B signaling pathway
CC1G_01237	217.079	229.13	205.028	0.894811	-0.160345	0.411382	0.549086	1.92701	2.07548	1.8803	1.40787	1.72881	1.24968	GeneID:6009669	DMT1	hypothetical protein	GO:0003677,GO:0003682,GO:0003886,GO:0005634,GO:0006325,GO:0006349,GO:0008168,GO:0009294,GO:0009910,GO:0010069,GO:0010216,GO:0010424	DNA binding|chromatin binding|DNA (cytosine-5-)-methyltransferase activity|nucleus|chromatin organization|regulation of gene expression by genetic imprinting|methyltransferase activity|DNA mediated transformation|negative regulation of flower development|zygote asymmetric cytokinesis in embryo sac|maintenance of DNA methylation|DNA methylation on cytosine within a CG sequence	ko00270	Cysteine and methionine metabolism
CC1G_01238	3448.29	3622.22	3274.35	0.903962	-0.145667	0.278437	0.406563	63.9216	66.3472	59.3328	53.5059	55.1371	39.7587	GeneID:6009670	mcm7	minichromosome maintenance protein mcm7p	GO:0000790,GO:0003677,GO:0003678,GO:0005524,GO:0005634,GO:0005656,GO:0031261,GO:0042555,GO:0043596,GO:0097373,GO:1902975	nuclear chromatin|DNA binding|DNA helicase activity|ATP binding|nucleus|nuclear pre-replicative complex|DNA replication preinitiation complex|MCM complex|nuclear replication fork|MCM core complex|mitotic DNA replication initiation	ko04113,ko04111,ko03030,ko04110	Meiosis - yeast|Cell cycle - yeast|DNA replication|Cell cycle
CC1G_01239	1399.3	1771.68	1026.92	0.579628	-0.786802	1.14e-06	8.19e-06	33.2503	32.1511	38.4999	18.2006	20.4054	13.1532	GeneID:6009671	CNBN0070	N-myristoyl transferase	GO:0001302,GO:0004379,GO:0005829,GO:0006499	replicative cell aging|glycylpeptide N-tetradecanoyltransferase activity|cytosol|N-terminal protein myristoylation
CC1G_01240	0	0	0					0	0	0	0	0	0	GeneID:6009672		hypothetical protein
CC1G_01241	0	0	0					0	0	0	0	0	0	GeneID:6009673		hypothetical protein
CC1G_01242	0	0	0					0	0	0	0	0	0	GeneID:6009674		hypothetical protein
CC1G_01247	0	0	0					0	0	0	0	0	0	GeneID:6009680		hypothetical protein
CC1G_01248	3429.27	2491.66	4366.88	1.7526	0.809497	6.67e-09	7.51e-08	61.1527	60.8077	68.3601	94.0431	84.1704	101.164	GeneID:6014124	LAP1	peptidase	GO:0004177,GO:0005576,GO:0046872	aminopeptidase activity|extracellular region|metal ion binding
CC1G_01249	1732.8	1209.06	2256.54	1.86635	0.900223	0.00011603	0.000523795	96.6482	97.2733	99.1209	173.74	140.186	216.202	GeneID:6013905	mrpl19	mitochondrial 54S ribosomal protein YmL19	GO:0000027,GO:0003735,GO:0005737,GO:0005762,GO:0019843,GO:0032543	ribosomal large subunit assembly|structural constituent of ribosome|cytoplasm|mitochondrial large ribosomal subunit|rRNA binding|mitochondrial translation	ko03010	Ribosome
CC1G_01252	186.193	168.642	203.745	1.20815	0.272795	0.21893	0.336092	12.9258	10.4462	8.12896	12.926	9.72775	8.50035	GeneID:6013904	ALG3	hypothetical protein	GO:0006486,GO:0030176,GO:0052925	protein glycosylation|integral component of endoplasmic reticulum membrane|dol-P-Man:Man(5)GlcNAc(2)-PP-Dol alpha-1,3-mannosyltransferase activity
CC1G_01253	35411.1	31003.4	39818.9	1.28434	0.361029	0.00753183	0.0202463	942.484	901.168	937.374	1036.46	1062.12	1016.17	GeneID:6013906	asl1	hypothetical protein	GO:0004553,GO:0005576,GO:0005783,GO:0005794,GO:0009277,GO:0010339,GO:0071966	hydrolase activity, hydrolyzing O-glycosyl compounds|extracellular region|endoplasmic reticulum|Golgi apparatus|fungal-type cell wall|external side of cell wall|fungal-type cell wall polysaccharide metabolic process
CC1G_01254	23731.1	19771.8	27690.4	1.4005	0.485939	0.0003042	0.0012242	844.058	703.554	844.299	975.935	993.254	945.932	GeneID:6013902		hypothetical protein	GO:0003723,GO:0006397,GO:0009507	RNA binding|mRNA processing|chloroplast
CC1G_01255	1078.6	1058.24	1098.97	1.03849	0.0544876	0.720188	0.818186	35.0341	33.6708	35.011	29.618	31.8308	27.3587	GeneID:6013900	YLR271W	hypothetical protein	GO:0000776,GO:0003676,GO:0005634,GO:0005737	kinetochore|nucleic acid binding|nucleus|cytoplasm
CC1G_01256	1298.52	825.803	1771.24	2.14487	1.10089	1.04e-13	2.45e-12	40.6273	44.9362	41.7982	78.5614	82.3078	83.1086	GeneID:6014123		hypothetical protein
CC1G_01258	869.648	1030.51	708.782	0.687795	-0.539949	0.00153497	0.00510658	22.8953	32.0762	25.9032	15.1476	15.6851	16.8403	GeneID:6013894		hypothetical protein
CC1G_01259	479.031	505.389	452.674	0.895694	-0.158922	0.327231	0.460964	101.98	112.102	111.483	68.8894	101.163	84.199	GeneID:6013895	MRP2	mitochondrial 37S ribosomal protein MRP2	GO:0003735,GO:0005763,GO:0032543	structural constituent of ribosome|mitochondrial small ribosomal subunit|mitochondrial translation	ko03010	Ribosome
CC1G_01260	250.318	326.964	173.672	0.531165	-0.912769	1.19e-06	8.45e-06	0	0	0	0	0	0	GeneID:6013896		hypothetical protein
CC1G_01261	2718.64	2956.03	2481.24	0.839382	-0.252601	0.0728084	0.136823	49.7971	50.5792	47.7286	32.7008	35.5589	37.3921	GeneID:6013897	nrc-2	AGC/RSK protein kinase	GO:0004674,GO:0005524,GO:0005634,GO:0005737,GO:0005886,GO:0006468,GO:0030435,GO:0048315	protein serine/threonine kinase activity|ATP binding|nucleus|cytoplasm|plasma membrane|protein phosphorylation|sporulation resulting in formation of a cellular spore|conidium formation
CC1G_01262	6567.8	7915.01	5220.6	0.659582	-0.600375	1.3e-05	7.43e-05	166.155	169.41	146.564	85.7844	82.3346	106.389	GeneID:6013898	prr1	hypothetical protein	GO:0000156,GO:0000790,GO:0000978,GO:0001077,GO:0003700,GO:0005634,GO:0034605,GO:0036091,GO:0043565,GO:0043619,GO:0061408,GO:0090575,GO:1900406,GO:1904788	phosphorelay response regulator activity|nuclear chromatin|RNA polymerase II proximal promoter sequence-specific DNA binding|proximal promoter DNA-binding transcription activator activity, RNA polymerase II-specific|DNA-binding transcription factor activity|nucleus|cellular response to heat|positive regulation of transcription from RNA polymerase II promoter in response to oxidative stress|sequen…
CC1G_01263	8006.94	3925.06	12088.8	3.07991	1.62289	1.05e-13	2.48e-12	114.217	105.133	94.5326	262.868	239.382	316.289	GeneID:6013899	TVP38	hypothetical protein	GO:0000139,GO:0016021	Golgi membrane|integral component of membrane
CC1G_01264	216.877	233.37	200.384	0.858653	-0.219853	0.411765	0.54941	95.2576	71.1454	51.2661	56.7827	39.0434	55.1288	GeneID:6013908		hypothetical protein
CC1G_01265	1980.16	2146.96	1813.36	0.844616	-0.243632	0.0862806	0.157382	66.0401	70.7083	68.1257	50.3147	46.9254	47.5554	GeneID:6013909		hypothetical protein
CC1G_01266	927.898	992.473	863.323	0.86987	-0.201128	0.17398	0.279581	69.2708	54.2504	74.7443	63.2765	78.2115	37.0184	GeneID:6013910	UMAG_12046	hypothetical protein
CC1G_01269	2483.83	1789.14	3178.52	1.77656	0.829086	4.52e-09	5.28e-08	41.3686	39.1553	40.666	61.4486	60.2374	68.9398	GeneID:6013913	PRP31	U4/U6 small nuclear ribonucleoprotein Prp31	GO:0000244,GO:0000398,GO:0003723,GO:0005634,GO:0005681,GO:0005687,GO:0006346,GO:0008380,GO:0009409,GO:0009845,GO:0015030,GO:0046540,GO:0070417	spliceosomal tri-snRNP complex assembly|mRNA splicing, via spliceosome|RNA binding|nucleus|spliceosomal complex|U4 snRNP|methylation-dependent chromatin silencing|RNA splicing|response to cold|seed germination|Cajal body|U4/U6 x U5 tri-snRNP complex|cellular response to cold	ko03040	Spliceosome
CC1G_01270	5711.65	3963.96	7459.34	1.88179	0.912106	3.94e-11	6.52e-10	295.246	270.276	299.053	450.247	427.915	510.574	GeneID:6013914	ISU1	iron sulfur cluster assembly protein 1	GO:0005737,GO:0005759,GO:0006879,GO:0008198,GO:0016226,GO:0036455,GO:0051537,GO:0051539	cytoplasm|mitochondrial matrix|cellular iron ion homeostasis|ferrous iron binding|iron-sulfur cluster assembly|iron-sulfur transferase activity|2 iron, 2 sulfur cluster binding|4 iron, 4 sulfur cluster binding
CC1G_01271	1203.35	1396.43	1010.27	0.723468	-0.466999	0.00150793	0.00502506	75.4946	75.0718	73.0175	45.8932	49.4185	45.0158	GeneID:6013915	taf9	transcription initiation factor TFIID subunit 9	GO:0000124,GO:0000790,GO:0005634,GO:0005669,GO:0005829,GO:0006338,GO:0006366,GO:0006367,GO:0008134,GO:0016251,GO:0016573,GO:0043966,GO:0044212,GO:0045944,GO:0046982,GO:0051123	SAGA complex|nuclear chromatin|nucleus|transcription factor TFIID complex|cytosol|chromatin remodeling|transcription by RNA polymerase II|transcription initiation from RNA polymerase II promoter|transcription factor binding|RNA polymerase II general transcription initiation factor activity|histone acetylation|histone H3 acetylation|transcription regulatory region DNA binding|positive regulation o…	ko03022	Basal transcription factors
CC1G_01272	851.944	846.171	857.717	1.01364	0.0195519	0.889622	0.94685	25.247	28.3556	26.6197	20.6562	23.4239	27.6275	GeneID:6013916	spo14	hypothetical protein	GO:0003400,GO:0005085,GO:0005090,GO:0005096,GO:0005737,GO:0005783,GO:0005789,GO:0005794,GO:0005886,GO:0006888,GO:0009306,GO:0030176,GO:0030437,GO:0031321,GO:0032120,GO:0051020	regulation of COPII vesicle coating|guanyl-nucleotide exchange factor activity|Sar guanyl-nucleotide exchange factor activity|GTPase activator activity|cytoplasm|endoplasmic reticulum|endoplasmic reticulum membrane|Golgi apparatus|plasma membrane|ER to Golgi vesicle-mediated transport|protein secretion|integral component of endoplasmic reticulum membrane|ascospore formation|ascospore-type prospor…	ko04141	Protein processing in endoplasmic reticulum
CC1G_01273	2193.58	1707.98	2679.19	1.56864	0.64951	4.46e-06	2.81e-05	32.0473	29.5418	27.3334	36.3502	36.9541	41.1827	GeneID:6013917	At3g23870	hypothetical protein	GO:0005769,GO:0005886,GO:0015095,GO:0015693,GO:0016021	early endosome|plasma membrane|magnesium ion transmembrane transporter activity|magnesium ion transport|integral component of membrane
CC1G_01274	5.41288	5.37711	5.44864	1.0133	0.0190647	1	1	0.0649452	0.123857	0.100838	0.0339653	0.0682709	0.195441	GeneID:6013918	aflU	benzoate 4-monooxygenase cytochrome P450	GO:0004497,GO:0005506,GO:0016021,GO:0016705,GO:0020037,GO:0045122	monooxygenase activity|iron ion binding|integral component of membrane|oxidoreductase activity, acting on paired donors, with incorporation or reduction of molecular oxygen|heme binding|aflatoxin biosynthetic process
CC1G_01275	1688.49	1694.95	1682.03	0.99238	-0.0110356	0.935383	0.975468	25.8374	28.4844	25.5675	21.428	23.596	23.0859	GeneID:6013919	nup82	hypothetical protein	GO:0000055,GO:0000056,GO:0005635,GO:0005643,GO:0006406,GO:0006606,GO:0006611,GO:0017056,GO:0031965,GO:0044612,GO:0044614	ribosomal large subunit export from nucleus|ribosomal small subunit export from nucleus|nuclear envelope|nuclear pore|mRNA export from nucleus|protein import into nucleus|protein export from nucleus|structural constituent of nuclear pore|nuclear membrane|nuclear pore linkers|nuclear pore cytoplasmic filaments
CC1G_01276	4227.78	4650.98	3804.58	0.818016	-0.2898	0.0347227	0.0735674	298	327.369	292.851	206.313	238.346	196.46	GeneID:6013920	PAG1	proteasome subunit alpha type-3	GO:0004298,GO:0005634,GO:0005737,GO:0006511,GO:0019773	threonine-type endopeptidase activity|nucleus|cytoplasm|ubiquitin-dependent protein catabolic process|proteasome core complex, alpha-subunit complex	ko03050	Proteasome
CC1G_01277	2837.24	3096.47	2578.02	0.832567	-0.264361	0.0573224	0.112097	149.133	175.302	147.662	101.833	115.748	117.915	GeneID:6013921	RPN12A	proteasome 26S subunit	GO:0000502,GO:0005634,GO:0005829,GO:0008541,GO:0009408,GO:0009647,GO:0009733,GO:0009735,GO:0009736,GO:0009908,GO:0009941,GO:0030163,GO:0031540,GO:0043161,GO:0043248,GO:0048366,GO:0048528,GO:0048825,GO:0051788	proteasome complex|nucleus|cytosol|proteasome regulatory particle, lid subcomplex|response to heat|skotomorphogenesis|response to auxin|response to cytokinin|cytokinin-activated signaling pathway|flower development|chloroplast envelope|protein catabolic process|regulation of anthocyanin biosynthetic process|proteasome-mediated ubiquitin-dependent protein catabolic process|proteasome assembly|leaf…	ko03050	Proteasome
CC1G_01278	4102.2	4408.96	3795.44	0.860849	-0.216169	0.115771	0.200762	135.776	160.225	151.513	115.714	120.072	121.226	GeneID:6013922	PRE3	proteasome subunit beta type 6	GO:0004175,GO:0004298,GO:0005634,GO:0005737,GO:0005789,GO:0005839,GO:0010498,GO:0010499,GO:0019774,GO:0034515,GO:0043161	endopeptidase activity|threonine-type endopeptidase activity|nucleus|cytoplasm|endoplasmic reticulum membrane|proteasome core complex|proteasomal protein catabolic process|proteasomal ubiquitin-independent protein catabolic process|proteasome core complex, beta-subunit complex|proteasome storage granule|proteasome-mediated ubiquitin-dependent protein catabolic process	ko03050	Proteasome
CC1G_01279	340.775	375.692	305.857	0.814116	-0.296694	0.0869068	0.158321	8.99126	11.4461	10.8508	6.72659	6.79809	7.21546	GeneID:6013923		hypothetical protein
CC1G_01280	784.232	874.956	693.507	0.792619	-0.3353	0.0290489	0.0633746	28.2969	27.905	27.5097	18.4217	20.624	16.8222	GeneID:6013924		streptomycin biosynthesis protein StrI
CC1G_01281	276.17	308.248	244.091	0.791863	-0.336677	0.0596192	0.115703	8.54246	10.7683	7.10998	5.42012	6.25761	5.83501	GeneID:6013925		hypothetical protein
CC1G_01282	1305.03	1199.92	1410.14	1.17519	0.232898	0.10938	0.191489	58.1447	60.5004	55.0434	51.7287	53.6789	61.6261	GeneID:6013926	MAPR4	hypothetical protein	GO:0005496,GO:0016021,GO:0020037	steroid binding|integral component of membrane|heme binding
CC1G_01283	5211.16	3574.31	6848.01	1.9159	0.938022	1.4e-11	2.47e-10	63.7446	65.9701	63.6879	103.445	100.436	118.805	GeneID:6013927	flbA	Crg1	GO:0005622,GO:0006357,GO:0009968,GO:0010914,GO:0030436,GO:0035556,GO:0045461,GO:0045574,GO:0048315,GO:0075306,GO:1900376	intracellular|regulation of transcription by RNA polymerase II|negative regulation of signal transduction|positive regulation of sterigmatocystin biosynthetic process|asexual sporulation|intracellular signal transduction|sterigmatocystin biosynthetic process|sterigmatocystin catabolic process|conidium formation|regulation of conidium formation|regulation of secondary metabolite biosynthetic proce…	ko04011	MAPK signaling pathway - yeast
CC1G_01284	562.339	495.498	629.181	1.2698	0.344596	0.0291848	0.0636528	10.6191	10.9265	13.5824	12.6786	12.9822	15.3975	GeneID:6013928		hypothetical protein
CC1G_01285	469.289	464.323	474.255	1.02139	0.0305333	0.849583	0.918551	8.9798	9.52641	10.1512	8.20599	9.02788	8.40887	GeneID:6013929		hypothetical protein
CC1G_01286	2522.95	2324.55	2721.35	1.1707	0.227369	0.106028	0.186622	62.563	65.1744	62.6989	61.1934	68.3788	64.6306	GeneID:6013930	UXS2	UDP-xylose synthase	GO:0000139,GO:0005737,GO:0005768,GO:0005794,GO:0005802,GO:0005886,GO:0008460,GO:0016020,GO:0016021,GO:0019305,GO:0032580,GO:0033320,GO:0042732,GO:0048040,GO:0070403	Golgi membrane|cytoplasm|endosome|Golgi apparatus|trans-Golgi network|plasma membrane|dTDP-glucose 4,6-dehydratase activity|membrane|integral component of membrane|dTDP-rhamnose biosynthetic process|Golgi cisterna membrane|UDP-D-xylose biosynthetic process|D-xylose metabolic process|UDP-glucuronate decarboxylase activity|NAD+ binding	ko00520,ko00500	Amino sugar and nucleotide sugar metabolism|Starch and sucrose metabolism
CC1G_01287	960.465	1144.98	775.95	0.677697	-0.561289	0.00140006	0.00471788	31.9076	33.048	38.4375	18.9683	26.1194	16.5182	GeneID:6013931	SPBC13G1.09	cell adhesion protein byn-1	GO:0000447,GO:0005634,GO:0005730,GO:0005737,GO:0006364,GO:0030515,GO:0030688	endonucleolytic cleavage in ITS1 to separate SSU-rRNA from 5.8S rRNA and LSU-rRNA from tricistronic rRNA transcript (SSU-rRNA, 5.8S rRNA, LSU-rRNA)|nucleus|nucleolus|cytoplasm|rRNA processing|snoRNA binding|preribosome, small subunit precursor
CC1G_01288	400.221	565.566	234.875	0.415292	-1.2678	1.73e-13	3.97e-12	11.7067	12.726	13.005	4.14492	4.62742	3.65089	GeneID:6013932		dienelactone hydrolase			ko00623,ko00361,ko00364	Toluene degradation|Chlorocyclohexane and chlorobenzene degradation|Fluorobenzoate degradation
CC1G_01289	203.468	224.336	182.599	0.813951	-0.296986	0.13426	0.226603	6.47116	8.05012	8.45864	4.11432	5.92663	5.22281	GeneID:6013933	OpS4	salicylate hydroxylase	GO:0004497,GO:0009405,GO:0071949	monooxygenase activity|pathogenesis|FAD binding	ko00626,ko00621,ko00624,ko01220	Naphthalene degradation|Dioxin degradation|Polycyclic aromatic hydrocarbon degradation|Degradation of aromatic compounds
CC1G_01290	7530.64	8898.23	6163.05	0.692615	-0.529874	0.000114007	0.000516484	341.309	359.148	377.806	212.968	229.386	200.981	GeneID:6013934	rpl3	60S ribosomal protein L3	GO:0000027,GO:0003735,GO:0005840,GO:0006412	ribosomal large subunit assembly|structural constituent of ribosome|ribosome|translation	ko03010	Ribosome
CC1G_01291	576.413	611.715	541.11	0.884579	-0.176937	0.27297	0.399972	10.8011	12.6323	13.984	9.44192	9.78456	9.50642	GeneID:6013935		hypothetical protein
CC1G_01292	1856.29	1531.42	2181.17	1.42427	0.510225	0.000369652	0.00145082	51.4514	52.847	48.5869	59.7324	59.8634	67.5634	GeneID:6013936	RYL2	hypothetical protein	GO:0003924,GO:0005525,GO:0005622,GO:0005886,GO:0006886,GO:0032482	GTPase activity|GTP binding|intracellular|plasma membrane|intracellular protein transport|Rab protein signal transduction
CC1G_01295	695.713	677.29	714.136	1.0544	0.0764253	0.616286	0.73701	17.2986	17.6604	18.3828	15.5014	13.8079	17.5512	GeneID:6013939	L2HGDH	NAD dehydrogenase	GO:0003973,GO:0005739,GO:0047545,GO:0071949	(S)-2-hydroxy-acid oxidase activity|mitochondrion|2-hydroxyglutarate dehydrogenase activity|FAD binding
CC1G_01296	2094.12	2295.49	1892.75	0.824553	-0.278316	0.0519494	0.103118	268.146	254.414	284.47	188.949	184.668	175.049	GeneID:6013940	N7BM	hypothetical protein	GO:0005747,GO:0006979,GO:0008137,GO:0009055	mitochondrial respiratory chain complex I|response to oxidative stress|NADH dehydrogenase (ubiquinone) activity|electron transfer activity
CC1G_01297	2888.22	2738.93	3037.5	1.10901	0.149272	0.280827	0.409087	47.4449	46.5392	46.8481	43.5725	45.7285	48.4375	GeneID:6013941	scd2	scd2/ral3	GO:0000747,GO:0000753,GO:0005634,GO:0005829,GO:0006801,GO:0016176,GO:0030427,GO:0030674,GO:0031520,GO:0032153,GO:0032266,GO:0032488,GO:0032947,GO:0035091,GO:0043332,GO:0051286,GO:0071521,GO:0071963,GO:0090726,GO:2000769	conjugation with cellular fusion|cell morphogenesis involved in conjugation with cellular fusion|nucleus|cytosol|superoxide metabolic process|superoxide-generating NADPH oxidase activator activity|site of polarized growth|protein binding, bridging|plasma membrane of cell tip|cell division site|phosphatidylinositol-3-phosphate binding|Cdc42 protein signal transduction|protein-containing complex sc…	ko04011	MAPK signaling pathway - yeast
CC1G_01298	2821.71	2877.7	2765.71	0.961084	-0.0572653	0.677968	0.788851	32.2754	35.9762	33.2351	28.8294	27.9704	27.8539	GeneID:6013942	not3	CCR4-NOT transcription complex	GO:0000289,GO:0000932,GO:0005634,GO:0005829,GO:0006357,GO:0017148,GO:0030014,GO:0030015	nuclear-transcribed mRNA poly(A) tail shortening|P-body|nucleus|cytosol|regulation of transcription by RNA polymerase II|negative regulation of translation|CCR4-NOT complex|CCR4-NOT core complex	ko03018	RNA degradation
CC1G_01299	1289.95	1236.17	1343.73	1.08701	0.120369	0.411753	0.54941	84.9028	90.5872	98.3113	81.2632	105.666	75.9957	GeneID:6013943	MNP1	putative mitochondrial 54S ribosomal protein MNP1	GO:0003735,GO:0005762,GO:0032543,GO:0042645	structural constituent of ribosome|mitochondrial large ribosomal subunit|mitochondrial translation|mitochondrial nucleoid	ko03010	Ribosome
CC1G_01300	395.143	336.278	454.008	1.3501	0.433064	0.00984408	0.0254654	15.5732	10.7955	12.0946	13.2757	15.7409	12.5077	GeneID:6013944		hypothetical protein
CC1G_01301	108.657	103.704	113.61	1.09552	0.131615	0.626137	0.745589	1.32013	0.366657	1.268	1.11694	0.717079	0.610015	GeneID:6013945		hypothetical protein
CC1G_01302	198.35	221.034	175.667	0.794748	-0.331431	0.0903868	0.163526	3.88849	3.71985	3.57742	2.94194	2.64112	1.95375	GeneID:6013946	CLM2	cytochrome P450	GO:0004497,GO:0005506,GO:0009405,GO:0016021,GO:0016705,GO:0020037	monooxygenase activity|iron ion binding|pathogenesis|integral component of membrane|oxidoreductase activity, acting on paired donors, with incorporation or reduction of molecular oxygen|heme binding
CC1G_01303	944.426	1007.9	880.957	0.874055	-0.194205	0.183582	0.291739	61.5906	72.0138	63.1799	51.9365	42.7772	50.6652	GeneID:6013947		hypothetical protein
CC1G_01304	654.533	742.632	566.434	0.762738	-0.39074	0.0131087	0.0323845	33.2535	35.7177	40.2458	22.1847	25.3682	20.1505	GeneID:6013948	hem12	uroporphyrinogen decarboxylase	GO:0004853,GO:0005634,GO:0005829,GO:0006782,GO:0006783	uroporphyrinogen decarboxylase activity|nucleus|cytosol|protoporphyrinogen IX biosynthetic process|heme biosynthetic process	ko00860	Porphyrin and chlorophyll metabolism
CC1G_01305	2512.99	2514.68	2511.29	0.998653	-0.00194468	0.977773	1	50.1227	48.5101	43.003	41.3871	39.0848	40.326	GeneID:6013949	CDC14	phosphoprotein phosphatase	GO:0000278,GO:0000422,GO:0004721,GO:0004722,GO:0004725,GO:0005634,GO:0005730,GO:0005737,GO:0005813,GO:0005816,GO:0005935,GO:0006470,GO:0007059,GO:0007096,GO:0008138,GO:0030869,GO:0032467,GO:0051229,GO:0051256,GO:0051301,GO:0071470,GO:0071850,GO:0072686,GO:2000786	mitotic cell cycle|autophagy of mitochondrion|phosphoprotein phosphatase activity|protein serine/threonine phosphatase activity|protein tyrosine phosphatase activity|nucleus|nucleolus|cytoplasm|centrosome|spindle pole body|cellular bud neck|protein dephosphorylation|chromosome segregation|regulation of exit from mitosis|protein tyrosine/serine/threonine phosphatase activity|RENT complex|positive …	ko04113,ko04111,ko04110	Meiosis - yeast|Cell cycle - yeast|Cell cycle
CC1G_01306	2425.41	2213.83	2636.99	1.19114	0.252346	0.0722723	0.135924	36.8637	36.7788	37.0619	37.4315	36.6215	40.8208	GeneID:6013950	res2	transcription factor	GO:0000122,GO:0000790,GO:0001077,GO:0001078,GO:0003677,GO:0005634,GO:0005737,GO:0005829,GO:0006357,GO:0030907,GO:0033309,GO:0045944,GO:0051321,GO:0051445,GO:0071931	negative regulation of transcription by RNA polymerase II|nuclear chromatin|proximal promoter DNA-binding transcription activator activity, RNA polymerase II-specific|proximal promoter DNA-binding transcription repressor activity, RNA polymerase II-specific|DNA binding|nucleus|cytoplasm|cytosol|regulation of transcription by RNA polymerase II|MBF transcription complex|SBF transcription complex|po…
CC1G_01307	1160.89	1218.6	1103.18	0.905284	-0.143557	0.340608	0.474798	44.5695	51.06	56.2394	34.4151	45.2562	39.1444	GeneID:6013951		hypothetical protein
CC1G_01308	728.976	734.766	723.186	0.98424	-0.0229185	0.887998	0.945379	20.1697	19.4842	17.8586	16.4938	16.965	17.4424	GeneID:6013952		nucleoside transporter
CC1G_01309	1770.19	1161.19	2379.19	2.04893	1.03487	1.31e-09	1.68e-08	27.2329	35.4957	30.015	66.8455	49.0543	50.7962	GeneID:6013953		hypothetical protein
CC1G_01310	50.61	50.639	50.5811	0.998858	-0.00164907	1	1	1.24041	1.03896	1.31085	1.10881	1.01704	0.84913	GeneID:6013954	afoF	FAD binding domain-containing protein	GO:0005576,GO:0016491,GO:0071949,GO:1900554	extracellular region|oxidoreductase activity|FAD binding|asperfuranone biosynthetic process
CC1G_01311	2695.69	2148.33	3243.05	1.50957	0.594138	2.52e-05	0.000135588	15.8552	17.7857	17.4511	21.5679	22.0825	22.4426	GeneID:6013955		hypothetical protein			ko04111	Cell cycle - yeast
CC1G_01312	381.879	507.108	256.649	0.506103	-0.982497	1.22e-08	1.28e-07	14.1467	15.0411	13.1047	3.76529	6.4168	5.79707	GeneID:6013956	At1g78690	tafazzin-PC	GO:0005886,GO:0006650,GO:0008654,GO:0016021,GO:0016746,GO:0071617	plasma membrane|glycerophospholipid metabolic process|phospholipid biosynthetic process|integral component of membrane|transferase activity, transferring acyl groups|lysophospholipid acyltransferase activity	ko00564	Glycerophospholipid metabolism
CC1G_01313	670.432	720.863	620.002	0.860082	-0.217454	0.427441	0.564935	19	14.9057	16.5531	9.55964	8.87486	15.0077	GeneID:6013957	VCX1	hypothetical protein	GO:0000324,GO:0000329,GO:0006816,GO:0006874,GO:0015369,GO:0015386,GO:0016021,GO:0046872,GO:0055085,GO:0070588	fungal-type vacuole|fungal-type vacuole membrane|calcium ion transport|cellular calcium ion homeostasis|calcium:proton antiporter activity|potassium:proton antiporter activity|integral component of membrane|metal ion binding|transmembrane transport|calcium ion transmembrane transport
CC1G_01314	191.32	107.129	275.512	2.57178	1.36277	2.28e-11	3.87e-10	3.79308	4.0679	3.84391	8.72748	7.67962	7.79611	GeneID:6013958		hypothetical protein
CC1G_01315	201.819	107.969	295.669	2.73847	1.45337	6.03e-13	1.28e-11	3.6328	4.67738	4.10451	9.90208	8.79266	10.4413	GeneID:6013959	chit42	endochitinase	GO:0000272,GO:0004568,GO:0005576,GO:0006032,GO:0008061	polysaccharide catabolic process|chitinase activity|extracellular region|chitin catabolic process|chitin binding
CC1G_01316	1551.87	1646.55	1457.19	0.884994	-0.17626	0.224432	0.34199	55.5334	56.2093	56.885	41.7486	42.4818	41.9779	GeneID:6013960	LAP1	aminopeptidase	GO:0004177,GO:0005576,GO:0046872	aminopeptidase activity|extracellular region|metal ion binding
CC1G_01317	1943.52	2128.46	1758.58	0.826222	-0.275398	0.0527511	0.104532	28.1222	31.6789	29.3145	19.7484	21.1996	21.281	GeneID:6013961	SPBC25H2.03	hypothetical protein	GO:0000306,GO:0000329,GO:0005737,GO:0006661,GO:0010008,GO:0070772	extrinsic component of vacuolar membrane|fungal-type vacuole membrane|cytoplasm|phosphatidylinositol biosynthetic process|endosome membrane|PAS complex
CC1G_01318	1043.99	1176.91	911.06	0.77411	-0.36939	0.0135288	0.0332474	44.8851	43.2397	48.7109	27.2417	33.9175	23.4898	GeneID:6013962		hypothetical protein
CC1G_01319	1744.83	1892.79	1596.86	0.843658	-0.24527	0.257651	0.382101	32.0349	31.3219	31.8404	25.5532	28.0886	15.5074	GeneID:6013963	mcm6	mis5 protein	GO:0000724,GO:0000790,GO:0003677,GO:0003678,GO:0005524,GO:0005634,GO:0005656,GO:0005829,GO:0006279,GO:0031261,GO:0042555,GO:0043596,GO:0097373,GO:1902969,GO:1902975	double-strand break repair via homologous recombination|nuclear chromatin|DNA binding|DNA helicase activity|ATP binding|nucleus|nuclear pre-replicative complex|cytosol|premeiotic DNA replication|DNA replication preinitiation complex|MCM complex|nuclear replication fork|MCM core complex|mitotic DNA replication|mitotic DNA replication initiation	ko04113,ko04111,ko03030,ko04110	Meiosis - yeast|Cell cycle - yeast|DNA replication|Cell cycle
CC1G_01320	1966.58	1886.59	2046.57	1.0848	0.117429	0.399668	0.537567	16.3297	13.5441	14.6084	13.9235	13.9189	13.931	GeneID:6013964	nuc-2	cyclin-dependent protein kinase inhibitor	GO:0004190,GO:0006629,GO:0008081	aspartic-type endopeptidase activity|lipid metabolic process|phosphoric diester hydrolase activity	ko04111	Cell cycle - yeast
CC1G_01321	5210.23	2361.34	8059.11	3.41294	1.77102	0.0514842	0.10235	61.143	4.49954	14.3384	129.618	37.3125	66.4559	GeneID:6013965	fmpD	hypothetical protein	GO:0005524,GO:0016021,GO:0042626	ATP binding|integral component of membrane|ATPase activity, coupled to transmembrane movement of substances
CC1G_01323	317.045	437.423	196.668	0.449606	-1.15327	1.26e-10	1.92e-09	7.612	8.47046	7.02243	3.15432	2.76489	2.90531	GeneID:6013967		hypothetical protein
CC1G_01324	483.763	438.315	529.211	1.20737	0.271873	0.254291	0.378265	170.508	84.5425	142.273	87.6713	133.162	134.536	GeneID:6013968	tom7	hypothetical protein	GO:0005198,GO:0005742,GO:0005783,GO:0016021,GO:0030150,GO:0045039,GO:0045040	structural molecule activity|mitochondrial outer membrane translocase complex|endoplasmic reticulum|integral component of membrane|protein import into mitochondrial matrix|protein import into mitochondrial inner membrane|protein import into mitochondrial outer membrane
CC1G_01325	1246.1	1363.34	1128.87	0.828014	-0.272274	0.291924	0.421247	82.7136	70.3554	85.2719	50.7458	77.0687	40.663	GeneID:6013969	UMAG_00175	eukaryotic translation initiation factor 3	GO:0001732,GO:0003743,GO:0006413,GO:0016282,GO:0031369,GO:0033290,GO:0071540,GO:0071541	formation of cytoplasmic translation initiation complex|translation initiation factor activity|translational initiation|eukaryotic 43S preinitiation complex|translation initiation factor binding|eukaryotic 48S preinitiation complex|eukaryotic translation initiation factor 3 complex, eIF3e|eukaryotic translation initiation factor 3 complex, eIF3m	ko03013	RNA transport
CC1G_01326	153.299	102.137	204.461	2.00183	1.00132	2.85e-06	1.88e-05	5.69896	4.91104	4.38024	9.0396	9.14549	8.98422	GeneID:6013970	SPAC29A4.13	urease accessory protein UreF	GO:0005730,GO:0005737,GO:0016151,GO:0019627	nucleolus|cytoplasm|nickel cation binding|urea metabolic process
CC1G_01327	567.177	548.374	585.98	1.06858	0.095692	0.542714	0.671575	9.42523	8.49655	9.11744	8.84651	9.59866	8.46283	GeneID:6013971	SPBC115.02c	AFG1 family mitochondrial ATPase	GO:0005524,GO:0005737,GO:0005739,GO:0006515,GO:0016558,GO:0016887,GO:0051603	ATP binding|cytoplasm|mitochondrion|protein quality control for misfolded or incompletely synthesized proteins|protein import into peroxisome matrix|ATPase activity|proteolysis involved in cellular protein catabolic process
CC1G_01328	29595.9	12704.5	46487.3	3.65913	1.8715	1.46e-11	2.57e-10	505.404	157.482	383.138	1511.2	1145.16	1105.61	GeneID:6013972	SPBC21C3.19	hypothetical protein	GO:0005634,GO:0005829,GO:0042254	nucleus|cytosol|ribosome biogenesis
CC1G_01329	471.189	517.045	425.333	0.822622	-0.281699	0.0856573	0.156634	5.24795	5.99087	6.04934	4.32259	4.68479	3.98983	GeneID:6013973	SPBC146.06c	hypothetical protein	GO:0000724,GO:0004528,GO:0005634,GO:0008409,GO:0017108,GO:0036297,GO:0046872,GO:0070336	double-strand break repair via homologous recombination|phosphodiesterase I activity|nucleus|5'-3' exonuclease activity|5'-flap endonuclease activity|interstrand cross-link repair|metal ion binding|flap-structured DNA binding	ko03460	Fanconi anemia pathway
CC1G_01331	4057.79	3316.19	4799.39	1.44726	0.533325	0.0436554	0.0891241	115.69	89.7662	90.3347	133.95	158.011	94.8917	GeneID:6013975	GCS1	ARF GTPase activator	GO:0003779,GO:0005096,GO:0005739,GO:0005768,GO:0005793,GO:0005802,GO:0005856,GO:0006888,GO:0006890,GO:0030037,GO:0043001,GO:0046872,GO:0048471	actin binding|GTPase activator activity|mitochondrion|endosome|endoplasmic reticulum-Golgi intermediate compartment|trans-Golgi network|cytoskeleton|ER to Golgi vesicle-mediated transport|retrograde vesicle-mediated transport, Golgi to ER|actin filament reorganization involved in cell cycle|Golgi to plasma membrane protein transport|metal ion binding|perinuclear region of cytoplasm	ko04144	Endocytosis
CC1G_01332	1642.51	1257.52	2027.5	1.6123	0.689125	2.08e-06	1.41e-05	35.6845	38.3423	34.0721	50.1979	55.237	41.2256	GeneID:6013976	velB	hypothetical protein	GO:0005634,GO:0005737,GO:0030435	nucleus|cytoplasm|sporulation resulting in formation of a cellular spore
CC1G_01333	1477.61	1298.68	1656.53	1.27555	0.351117	0.0152529	0.0368297	16.0793	19.2974	19.203	18.8818	19.1487	21.5131	GeneID:6013977		hypothetical protein
CC1G_01334	8181.19	4737.41	11625	2.45387	1.29506	2.83e-07	2.28e-06	135.164	62.7831	91.8538	223.45	221.014	174.385	GeneID:6013978		hypothetical protein	GO:0003677,GO:0005634	DNA binding|nucleus
CC1G_01335	2714.35	2703.76	2724.95	1.00784	0.011262	0.926474	0.971809	222.914	214.264	246.576	200.956	196.751	153.886	GeneID:6013979	At2g33220	hypothetical protein	GO:0005739,GO:0005747,GO:0009853,GO:0016021,GO:0031966,GO:0045271,GO:0055114	mitochondrion|mitochondrial respiratory chain complex I|photorespiration|integral component of membrane|mitochondrial membrane|respiratory chain complex I|oxidation-reduction process	ko00190	Oxidative phosphorylation
CC1G_01336	2190.17	2127.52	2252.82	1.05889	0.0825592	0.565852	0.693776	43.5348	47.0523	41.8104	40.1263	43.169	41.0844	GeneID:6013980		hypothetical protein
CC1G_01337	15.7258	12.0839	19.3677	1.60276	0.680562	0.216966	0.3336	0.283849	0.427313	0.798664	0.558594	0.600424	0.613456	GeneID:6013981		hypothetical protein
CC1G_01338	3210.51	3229.08	3191.93	0.988494	-0.016696	0.911614	0.96215	207.748	198.048	201.373	169.606	174.894	169.128	GeneID:6013982	nuo21.3c	NADH-ubiquinone oxidoreductase 23 kDa subunit	GO:0005747,GO:0006120,GO:0008137,GO:0009060,GO:0032981,GO:0046872,GO:0051539	mitochondrial respiratory chain complex I|mitochondrial electron transport, NADH to ubiquinone|NADH dehydrogenase (ubiquinone) activity|aerobic respiration|mitochondrial respiratory chain complex I assembly|metal ion binding|4 iron, 4 sulfur cluster binding	ko00190	Oxidative phosphorylation
CC1G_01339	787.71	863.148	712.272	0.825202	-0.277181	0.0703839	0.132798	90.2423	91.8303	94.8822	64.192	77.3654	51.9281	GeneID:6013983	SPAC227.10	hypothetical protein	GO:0005737,GO:0006457,GO:0007021,GO:0016272,GO:0044183,GO:0051082	cytoplasm|protein folding|tubulin complex assembly|prefoldin complex|protein binding involved in protein folding|unfolded protein binding
CC1G_01340	1977.38	1750.75	2204.01	1.2589	0.332159	0.0206584	0.047658	76.959	79.8716	81.5666	91.5712	98.3822	87.6928	GeneID:6013984	PRY3	hypothetical protein	GO:0005615,GO:0009277,GO:0015918,GO:0031225	extracellular space|fungal-type cell wall|sterol transport|anchored component of membrane
CC1G_01341	0	0	0					0	0	0	0	0	0	GeneID:6013985		hypothetical protein
CC1G_01344	272.373	290.813	253.932	0.873179	-0.19565	0.352014	0.48654	10.3889	9.69498	7.50508	9.21899	6.72627	4.71932	GeneID:6013988		hypothetical protein
[truncated: 12,197 more rows]

## Sheet: D_S_12-vs-mock_1-diff-pval-0.05
Dataset S1 CcNsdD1/NsdD2-RNAi (D_S_12) VS mock DEGs RNA-seq data
[truncated: 1,779 more rows]

## Sheet: ChIP_Overlap_vs_RNAseq.overlap
Dataset S1 ChIP1 and ChIP2_Overlap_vs_DEGs RNAseq.overlap
[truncated: 590 more rows]
