# Supplementary material for: Molecular Mechanism by Which the GATA Transcription Factor CcNsdD2 Regulates the Developmental Fate of Coprinopsis cinerea under Dark or Light Conditions
Source: mBio. 2022 Feb 1;13(1):e03626-21. doi: 10.1128/mbio.03626-21 (PMC8805025; doi:10.1128/mbio.03626-21)
Supplement: DATA SET S2 [file mbio.03626-21-sd002.xlsx]

## Sheet: NsdD2-ChIP1VSinput1_annotation
Dataset 2 NsdD2-ChIP1 VS input1_annotation
PeakID	Chr	Start	End	Strand	Peak Score	Annotation	Distance to TSS	Nearest PromoterID
peaks1121	10	43698	44608	+	62842.4	Intergenic	-1721	CC1G_15233
peaks829	1	3167779	3170922	+	50159.2	promoter-TSS (CC1G_00534)	-879	CC1G_00534
peaks5759	4	3405402	3408580	+	47005.1	promoter-TSS (CC1G_04121)	-557	CC1G_04121
peaks241	1	1031683	1034148	+	42441.9	intron (CC1G_08637, intron 1 of 6)	136	CC1G_08637
peaks3329	2	1889409	1890338	+	41342	promoter-TSS (CC1G_05112)	-518	CC1G_05112
peaks8834	9	1836943	1838267	+	40181.5	promoter-TSS (CC1G_03564)	-255	CC1G_03563
peaks8931	9	2186858	2188759	+	36915.5	promoter-TSS (CC1G_08510)	-992	CC1G_08510
peaks3231	2	1617944	1620227	+	35741.5	promoter-TSS (CC1G_04277)	78	CC1G_04278
peaks8444	8	2469623	2472282	+	35109.7	promoter-TSS (CC1G_03176)	-545	CC1G_15099
peaks7906	8	537994	539924	+	33443.5	Intergenic	-2143	CC1G_13077
peaks3524	2	2589319	2591730	+	32046.4	promoter-TSS (CC1G_11497)	583	CC1G_11498
peaks2529	12	1767203	1768237	+	31746.8	promoter-TSS (CC1G_07764)	-98	CC1G_07764
peaks8691	9	1269280	1271889	+	28753.5	promoter-TSS (CC1G_07721)	0	CC1G_07721
peaks3453	2	2394337	2396841	+	27336.6	promoter-TSS (CC1G_03849)	-454	CC1G_03849
peaks7540	7	2032548	2035315	+	26147	promoter-TSS (CC1G_05667)	45	CC1G_05667
peaks7431	7	1548854	1550024	+	26022.6	promoter-TSS (CC1G_00958)	-102	CC1G_00958
peaks5207	4	1679908	1681318	+	25912.7	promoter-TSS (CC1G_06267)	256	CC1G_14387
peaks2712	13	587566	590886	+	25331.4	Intergenic	-1722	CC1G_04713
peaks6495	5	2510400	2511718	+	25209.9	promoter-TSS (CC1G_14693)	-233	CC1G_14693
peaks2945	2	504897	506563	+	22668.7	exon (CC1G_10094, exon 1 of 2)	195	CC1G_10094
peaks1385	10	1095747	1097569	+	22162.2	promoter-TSS (CC1G_09114)	-660	CC1G_09114
peaks6654	5	3261141	3263834	+	21298.9	promoter-TSS (CC1G_14734)	447	CC1G_14735
peaks245	1	1044758	1049387	+	20902.6	Intergenic	2330	CC1G_08641
peaks2073	11	1873004	1875169	+	20337.8	promoter-TSS (CC1G_08966)	-500	CC1G_08966
peaks7317	7	1195396	1196729	+	19542	exon (CC1G_00839, exon 4 of 13)	6420	CC1G_00839
peaks2777	13	761110	761901	+	19203.3	promoter-TSS (CC1G_04776)	-350	CC1G_04776
peaks3832	3	146983	147929	+	18920.5	promoter-TSS (CC1G_05965)	613	CC1G_14065
peaks5720	4	3216243	3217828	+	18891.5	TTS (CC1G_14494)	3364	CC1G_14494
peaks2780	13	764852	767183	+	18655.5	promoter-TSS (CC1G_04777)	-207	CC1G_04777
peaks6339	5	2015543	2017416	+	18607.9	promoter-TSS (CC1G_01262)	-70	CC1G_01262
peaks7084	7	135478	137602	+	18531.2	Intergenic	-1402	CC1G_10373
peaks828	1	3165425	3167289	+	18471.9	Intergenic	-3872	CC1G_00534
peaks7671	7	2556814	2559725	+	16550.9	promoter-TSS (CC1G_05892)	83	CC1G_05892
peaks7058	6	1929186	1930725	+	16327.8	promoter-TSS (CC1G_07229)	-675	CC1G_07228
peaks4622	3	2805640	2806557	+	16310	promoter-TSS (CC1G_14258)	-305	CC1G_14259
peaks5368	4	2178370	2179338	+	15189.3	TTS (CC1G_12979)	-1073	CC1G_12980
peaks4534	3	2531307	2532713	+	15028.2	promoter-TSS (CC1G_03194)	-541	CC1G_03194
peaks7007	6	1482477	1485247	+	14813.5	exon (CC1G_07536, exon 1 of 5)	187	CC1G_07536
peaks8143	8	1382383	1383573	+	14523.2	intron (CC1G_02962, intron 2 of 6)	1310	CC1G_02962
peaks3804	2	3731145	3731931	+	14425.3	promoter-TSS (CC1G_04951)	-79	CC1G_04951
peaks6497	5	2515422	2516677	+	13917.2	promoter-TSS (CC1G_01461)	-389	CC1G_01461
peaks7792	8	160038	160893	+	13832.2	promoter-TSS (CC1G_14936)	-688	CC1G_14936
peaks7589	7	2219686	2221607	+	13493.5	promoter-TSS (CC1G_14883)	-160	CC1G_14883
peaks8986	cont3.30	3194	4249	+	13312.2	promoter-TSS (CC1G_13402)	-208	CC1G_13402
peaks8348	8	2026757	2027484	+	13085.9	promoter-TSS (CC1G_12449)	-145	CC1G_12449
peaks4020	3	904207	905601	+	12885.8	promoter-TSS (CC1G_04469)	-569	CC1G_04469
peaks1050	1	3915521	3916457	+	12764.2	promoter-TSS (CC1G_08772)	559	CC1G_13792
peaks1134	10	162496	163289	+	12668.2	Intergenic	-1217	CC1G_01520
peaks1027	1	3809816	3810831	+	12621.2	promoter-TSS (CC1G_10104)	-99	CC1G_10105
peaks7238	7	906707	907493	+	12421.4	promoter-TSS (CC1G_09899)	-270	CC1G_09899
peaks1825	11	829976	831028	+	12125.5	TTS (CC1G_05242)	1604	CC1G_05242
peaks6269	5	1819626	1821102	+	12105.2	promoter-TSS (CC1G_00407)	-34	CC1G_00407
peaks6344	5	2027601	2032266	+	12097.7	Intergenic	2223	CC1G_01266
peaks7059	6	1931201	1934217	+	11971.3	exon (CC1G_07228, exon 9 of 21)	2079	CC1G_07228
peaks8104	8	1245281	1247028	+	11843.3	Intergenic	-1054	CC1G_02915
peaks3561	2	2686906	2688408	+	11821.8	exon (CC1G_10819, exon 4 of 4)	-1580	CC1G_10817
peaks7338	7	1237180	1238092	+	11545.7	promoter-TSS (CC1G_00851)	-175	CC1G_00851
peaks3111	2	1123191	1124239	+	11246.5	promoter-TSS (CC1G_01171)	-485	CC1G_01171
peaks244	1	1040505	1043301	+	11210.9	Intergenic	2586	CC1G_08640
peaks8542	9	664485	665406	+	11155.9	promoter-TSS (CC1G_10713)	-362	CC1G_10713
peaks5204	4	1676097	1677283	+	10839.5	promoter-TSS (CC1G_06265)	-49	CC1G_06265
peaks5798	5	178109	180358	+	10509.7	TTS (CC1G_14536)	1017	CC1G_14536
peaks5923	5	739105	740386	+	10431.7	promoter-TSS (CC1G_09946)	333	CC1G_14563
peaks2315	12	1000928	1001870	+	10423.6	promoter-TSS (CC1G_11595)	-203	CC1G_11595
peaks2369	12	1277047	1277798	+	10201.6	promoter-TSS (CC1G_06452)	-151	CC1G_06452
peaks4586	3	2654454	2657510	+	10178.3	promoter-TSS (CC1G_03244)	-780	CC1G_03244
peaks867	1	3301915	3303335	+	10004.3	promoter-TSS (CC1G_00584)	-606	CC1G_00584
peaks8194	8	1500444	1502030	+	9719.64	Intergenic	-1143	CC1G_15020
peaks5125	4	1352014	1353457	+	9561.29	promoter-TSS (CC1G_11645)	-617	CC1G_11645
peaks6766	6	596829	597566	+	9441.36	promoter-TSS (CC1G_06923)	-412	CC1G_06923
peaks536	1	2148986	2150269	+	9354.92	promoter-TSS (CC1G_03739)	-111	CC1G_03739
peaks242	1	1037968	1039076	+	9323.1	Intergenic	-1221	CC1G_08638
peaks5726	4	3223103	3226137	+	9254.24	Intergenic	-2165	CC1G_14495
peaks6341	5	2020317	2023110	+	9121.39	Intergenic	3136	CC1G_01263
peaks4013	3	889299	890002	+	9111.54	promoter-TSS (CC1G_04463)	274	CC1G_04464
peaks1783	11	711946	713255	+	8995.09	promoter-TSS (CC1G_10979)	-735	CC1G_10978
peaks1656	10	2247286	2248547	+	8916.65	TTS (CC1G_12460)	-1121	CC1G_12461
peaks4746	3	3234882	3236816	+	8727.3	TTS (CC1G_14283)	714	CC1G_14283
peaks727	1	2890606	2891828	+	8605.58	promoter-TSS (CC1G_06587)	-219	CC1G_06587
peaks7998	8	880530	881786	+	8437.84	exon (CC1G_03462, exon 5 of 8)	1742	CC1G_03462
peaks8789	9	1597696	1601106	+	8424.27	intron (CC1G_11080, intron 1 of 5)	304	CC1G_11080
peaks62	1	364643	365468	+	8410.49	exon (CC1G_02844, exon 1 of 1)	894	CC1G_02844
peaks1644	10	2203023	2203722	+	8389.22	promoter-TSS (CC1G_12688)	-163	CC1G_12687
peaks4979	4	745105	746183	+	8306.4	promoter-TSS (CC1G_12395)	-452	CC1G_12395
peaks1229	10	472018	473240	+	8273.29	Intergenic	-2901	CC1G_01610
peaks943	1	3544866	3547332	+	8071.54	promoter-TSS (CC1G_13761)	-60	CC1G_00673
peaks8859	9	1922645	1923946	+	7582.15	Intergenic	-1971	CC1G_03598
peaks3675	2	3090800	3091535	+	7541.94	promoter-TSS (CC1G_06131)	-526	CC1G_14009
peaks2218	12	528636	529569	+	7518.88	promoter-TSS (CC1G_12393)	-366	CC1G_12393
peaks1212	10	420371	422748	+	7511.09	intron (CC1G_15266, intron 2 of 13)	316	CC1G_15266
peaks2235	12	621009	623445	+	7494.64	exon (CC1G_08456, exon 4 of 4)	1586	CC1G_08456
peaks3144	2	1258047	1258953	+	7327.87	promoter-TSS (CC1G_01234)	-381	CC1G_01234
peaks2621	13	231337	232259	+	7288.18	promoter-TSS (CC1G_05632)	-853	CC1G_05632
peaks804	1	3087201	3087863	+	7286.23	exon (CC1G_13734, exon 8 of 20)	1460	CC1G_13734
peaks8306	8	1862936	1863801	+	7238.05	promoter-TSS (CC1G_15050)	-375	CC1G_15050
peaks4215	3	1542309	1543140	+	7121.93	promoter-TSS (CC1G_01906)	-810	CC1G_01906
peaks1918	11	1236484	1237172	+	7120	promoter-TSS (CC1G_10883)	-181	CC1G_10883
peaks5631	4	2966804	2968083	+	7000.11	promoter-TSS (CC1G_06239)	-490	CC1G_06239
peaks8628	9	1055872	1056960	+	6999.43	promoter-TSS (CC1G_02527)	-618	CC1G_02527
peaks5995	5	1014248	1014945	+	6991.03	promoter-TSS (CC1G_14581)	-78	CC1G_14581
peaks8047	8	1033851	1034555	+	6983.8	Intergenic	2143	CC1G_07170
peaks3892	3	380482	381305	+	6927.56	intron (CC1G_06049, intron 3 of 9)	418	CC1G_06049
peaks7850	8	375440	376463	+	6909.46	promoter-TSS (CC1G_08004)	-218	CC1G_08004
peaks125	1	630376	631327	+	6869.24	promoter-TSS (CC1G_04329)	-395	CC1G_04329
peaks1365	10	1017022	1018546	+	6857.97	promoter-TSS (CC1G_08767)	613	CC1G_15295
peaks1284	10	625310	630030	+	6848.37	promoter-TSS (CC1G_09404)	-95	CC1G_09404
peaks8923	9	2133888	2134847	+	6749.39	Intergenic	-1026	CC1G_08613
peaks13	1	137980	138690	+	6631.94	promoter-TSS (CC1G_02758)	-74	CC1G_02758
peaks7275	7	1058668	1059361	+	6580.12	intron (CC1G_14813, intron 15 of 20)	3201	CC1G_14813
peaks6328	5	1995707	1996781	+	6572.98	TTS (CC1G_01253)	830	CC1G_01252
peaks5793	5	165432	166523	+	6542.42	TTS (CC1G_08879)	1160	CC1G_08879
peaks495	1	1988926	1989732	+	6452.09	promoter-TSS (CC1G_03670)	-471	CC1G_03670
peaks3946	3	587834	588837	+	6406.49	promoter-TSS (CC1G_04606)	-393	CC1G_04606
peaks3277	2	1729662	1730534	+	6400.51	promoter-TSS (CC1G_11931)	-207	CC1G_11931
peaks7366	7	1314496	1315206	+	6380.95	promoter-TSS (CC1G_00878)	-79	CC1G_00878
peaks3009	2	816046	819529	+	6308.87	Intergenic	-1549	CC1G_01048
peaks2749	13	707240	709630	+	6251.1	Intergenic	-1967	CC1G_04759
peaks5719	4	3214697	3215870	+	6152.08	Intergenic	2987	CC1G_04055
peaks1897	11	1106888	1107804	+	6150.49	promoter-TSS (CC1G_11614)	-734	CC1G_11613
peaks3094	2	1086239	1088170	+	6135.89	promoter-TSS (CC1G_01158)	-830	CC1G_01158
peaks1324	10	815519	816214	+	6120.02	promoter-TSS (CC1G_11027)	-535	CC1G_11027
peaks5271	4	1871782	1872621	+	6079	TTS (CC1G_14406)	878	CC1G_06345
peaks4173	3	1424432	1425070	+	6049.91	promoter-TSS (CC1G_11831)	-148	CC1G_11831
peaks7586	7	2214529	2216682	+	5965.75	promoter-TSS (CC1G_14882)	-841	CC1G_14882
peaks7383	7	1372967	1374602	+	5827.29	promoter-TSS (CC1G_00896)	-399	CC1G_00896
peaks2864	2	156841	157973	+	5805.73	intron (CC1G_08311, intron 2 of 10)	516	CC1G_08311
peaks2874	2	230029	230665	+	5728.54	TTS (CC1G_10192)	2175	CC1G_10191
peaks2159	12	298905	300061	+	5723.38	promoter-TSS (CC1G_05834)	-551	CC1G_05834
peaks6325	5	1991166	1991892	+	5696.69	exon (CC1G_01248, exon 8 of 19)	965	CC1G_01248
peaks6462	5	2408034	2409759	+	5686.5	promoter-TSS (CC1G_01421)	-825	CC1G_01421
peaks4851	4	200163	201092	+	5670.59	promoter-TSS (CC1G_02604)	-544	CC1G_02604
peaks687	1	2776905	2778352	+	5669.45	intron (CC1G_06540, intron 8 of 20)	1433	CC1G_06540
peaks6324	5	1989460	1990481	+	5650.1	promoter-TSS (CC1G_14664)	-745	CC1G_14664
peaks2986	2	713930	714867	+	5628.24	promoter-TSS (CC1G_01009)	-104	CC1G_01009
peaks5674	4	3095480	3096322	+	5461.59	TTS (CC1G_08083)	2959	CC1G_08083
peaks1887	11	1066805	1067669	+	5424.09	promoter-TSS (CC1G_12969)	331	CC1G_15702
peaks2497	12	1687855	1688914	+	5414.26	TTS (CC1G_07334)	-1024	CC1G_07333
peaks1846	11	895663	896798	+	5375.65	promoter-TSS (CC1G_05266)	544	CC1G_05265
peaks8954	9	2370024	2372528	+	5354.83	exon (CC1G_11922, exon 4 of 4)	854	CC1G_11922
peaks8731	9	1403362	1405373	+	5347.08	Intergenic	3186	CC1G_07644
peaks4358	3	1911923	1913253	+	5238.3	promoter-TSS (CC1G_02044)	-56	CC1G_02044
peaks5689	4	3137578	3138776	+	5222.86	promoter-TSS (CC1G_08099)	-392	CC1G_08099
peaks2879	2	238418	239050	+	5173.08	promoter-TSS (CC1G_10193)	-424	CC1G_10193
peaks1010	1	3762328	3765116	+	5165.08	Intergenic	1919	CC1G_00736
peaks4351	3	1886188	1886983	+	5157.06	promoter-TSS (CC1G_02034)	-419	CC1G_02034
peaks5148	4	1406084	1408821	+	5139.52	intron (CC1G_11164, intron 7 of 9)	1269	CC1G_11164
peaks1356	10	995052	997926	+	5074.45	TTS (CC1G_08759)	125	CC1G_08758
peaks8969	Mt	19	20259	+	5038.45	promoter-TSS (ENSRNAG049972512)	-108	CC1G_22007
peaks5281	4	1930220	1932953	+	4968.17	Intergenic	-2869	CC1G_06364
peaks2673	13	466028	466795	+	4953.51	promoter-TSS (CC1G_07971)	-217	CC1G_07971
peaks8971	Mt	27543	35604	+	4952.97	exon (ENSRNAG049972534, exon 1 of 1)	574	CC1G_23001
peaks1095	1	4022409	4024012	+	4937.29	promoter-TSS (CC1G_08807)	-745	CC1G_08807
peaks5211	4	1691907	1693239	+	4935.66	Intergenic	2910	CC1G_06271
peaks8858	9	1920900	1921716	+	4883.52	promoter-TSS (CC1G_03598)	16	CC1G_03598
peaks4694	3	3046862	3047623	+	4881.28	promoter-TSS (CC1G_02296)	-189	CC1G_02296
peaks7087	7	141001	141791	+	4844.23	Intergenic	3454	CC1G_10373
peaks5533	4	2680911	2682749	+	4841.02	promoter-TSS (CC1G_14454)	-527	CC1G_14454
peaks2124	12	150790	152083	+	4815.99	promoter-TSS (CC1G_05781)	-481	CC1G_05781
peaks5675	4	3098274	3099213	+	4771.65	TTS (CC1G_14486)	269	CC1G_08084
peaks6221	5	1689701	1690629	+	4770.09	promoter-TSS (CC1G_00351)	-370	CC1G_00351
peaks959	1	3612489	3616288	+	4769.22	exon (CC1G_13767, exon 3 of 11)	679	CC1G_13767
peaks6164	5	1540121	1540784	+	4695.17	promoter-TSS (CC1G_00293)	-118	CC1G_00293
peaks7904	8	532943	534899	+	4628.53	exon (CC1G_13076, exon 8 of 8)	2895	CC1G_13077
peaks3121	2	1151973	1153405	+	4624.89	promoter-TSS (CC1G_01185)	-827	CC1G_01185
peaks3150	2	1321005	1321776	+	4600.47	TTS (CC1G_12013)	2911	CC1G_12013
peaks1724	11	385044	387180	+	4585.05	promoter-TSS (CC1G_15657)	541	CC1G_09572
peaks6748	6	550544	551868	+	4583.16	Intergenic	2905	CC1G_06907
peaks997	1	3732560	3733422	+	4528.68	intron (CC1G_13775, intron 2 of 4)	727	CC1G_13775
peaks4827	4	82688	84365	+	4522.17	TTS (CC1G_14310)	520	CC1G_14310
peaks361	1	1504490	1506020	+	4506.57	promoter-TSS (CC1G_10532)	-466	CC1G_10532
peaks2989	2	717740	719043	+	4485.5	TTS (CC1G_01010)	-1312	CC1G_13851
peaks8734	9	1410365	1411892	+	4474.91	exon (CC1G_07645, exon 14 of 16)	2984	CC1G_07645
peaks6808	6	710224	713041	+	4473.74	exon (CC1G_06962, exon 1 of 6)	129	CC1G_06962
peaks5014	4	978038	979078	+	4445.95	promoter-TSS (CC1G_11894)	-292	CC1G_11894
peaks5032	4	1032594	1034130	+	4432.72	exon (CC1G_12714, exon 3 of 6)	719	CC1G_12714
peaks8101	8	1230840	1232492	+	4356.42	exon (CC1G_15002, exon 14 of 20)	-1899	CC1G_02908
peaks752	1	2962438	2963636	+	4330.69	intron (CC1G_06619, intron 13 of 22)	-1732	CC1G_06618
peaks5202	4	1668387	1673494	+	4307.62	Intergenic	3861	CC1G_06264
peaks3807	2	3734551	3736170	+	4294.86	Intergenic	-1276	CC1G_14054
peaks4596	3	2683338	2685584	+	4288.35	promoter-TSS (CC1G_03257)	-15	CC1G_03257
peaks235	1	1020163	1022265	+	4235.79	promoter-TSS (CC1G_08635)	393	CC1G_13613
peaks187	1	869240	869998	+	4201.51	promoter-TSS (CC1G_04404)	-504	CC1G_04404
peaks7081	7	93907	94556	+	4185	Intergenic	-3134	CC1G_10145
peaks5969	5	926463	927418	+	4156.35	exon (CC1G_00024, exon 2 of 3)	2594	CC1G_00024
peaks3909	3	445661	446749	+	4139.44	promoter-TSS (CC1G_11141)	64	CC1G_11141
peaks1637	10	2163828	2164398	+	4128.78	promoter-TSS (CC1G_15358)	151	CC1G_10874
peaks860	1	3281185	3281971	+	4096.47	exon (CC1G_00576, exon 9 of 9)	-1496	CC1G_00574
peaks3465	2	2420518	2421096	+	4095.83	promoter-TSS (CC1G_13969)	-30	CC1G_03857
peaks3794	2	3660864	3661519	+	4076.89	TTS (CC1G_04933)	1819	CC1G_04933
peaks7373	7	1344417	1345872	+	4075.34	intron (CC1G_00889, intron 1 of 8)	107	CC1G_00889
peaks3375	2	2055946	2056685	+	4066.79	exon (CC1G_05178, exon 5 of 8)	1285	CC1G_05178
peaks4535	3	2532929	2533788	+	4043.55	Intergenic	-1889	CC1G_03194
peaks8146	8	1387047	1388216	+	4032.6	Intergenic	-5338	CC1G_15013
peaks3326	2	1879427	1883337	+	4011.51	promoter-TSS (CC1G_05109)	521	CC1G_05110
peaks1735	11	427191	430153	+	3944.42	promoter-TSS (CC1G_09587)	-433	CC1G_09587
peaks8247	8	1630379	1631778	+	3943.91	promoter-TSS (CC1G_15030)	-461	CC1G_12321
peaks5411	4	2290366	2291810	+	3925.35	promoter-TSS (CC1G_07060)	-681	CC1G_07060
peaks5832	5	347611	348387	+	3915.16	exon (CC1G_06647, exon 8 of 9)	2500	CC1G_06647
peaks3017	2	859151	861279	+	3908.52	exon (CC1G_01062, exon 3 of 4)	2370	CC1G_01062
peaks3057	2	972465	973770	+	3898.27	promoter-TSS (CC1G_01112)	-308	CC1G_01112
peaks7495	7	1799670	1800526	+	3894.37	promoter-TSS (CC1G_14857)	-471	CC1G_14857
peaks121	1	620661	622516	+	3838.06	Intergenic	-4581	CC1G_13580
peaks8693	9	1274358	1275219	+	3820.61	Intergenic	-1497	CC1G_15181
peaks5738	4	3263568	3264756	+	3815.65	Intergenic	2944	CC1G_04069
peaks6093	5	1335288	1335912	+	3813.44	promoter-TSS (CC1G_00202)	-202	CC1G_00202
peaks3224	2	1597665	1598508	+	3753.86	promoter-TSS (CC1G_04273)	-609	CC1G_04273
peaks4895	4	399940	401431	+	3748.45	promoter-TSS (CC1G_02685)	5	CC1G_02685
peaks7479	7	1746085	1747589	+	3728.28	promoter-TSS (CC1G_09022)	-147	ENSRNAG049972665
peaks5638	4	2983822	2984482	+	3719.76	Intergenic	-2366	CC1G_06245
peaks4632	3	2822850	2824756	+	3693.65	Intergenic	-1321	CC1G_03307
peaks2378	12	1317296	1318085	+	3587.13	TTS (CC1G_06467)	1619	CC1G_06467
peaks2074	11	1875379	1876757	+	3556.75	promoter-TSS (CC1G_08965)	-368	CC1G_08965
peaks5795	5	173191	174520	+	3540.54	promoter-TSS (CC1G_08877)	-169	CC1G_08877
peaks5704	4	3161530	3162140	+	3537.43	promoter-TSS (CC1G_20102)	-184	CC1G_08107
peaks1113	1	4109255	4110139	+	3516.03	Intergenic	3107	CC1G_11424
peaks4386	3	1990441	1991690	+	3515.46	promoter-TSS (CC1G_07359)	-769	CC1G_07359
peaks4485	3	2376414	2377502	+	3508.94	promoter-TSS (CC1G_06862)	-447	CC1G_06862
peaks8662	9	1167107	1168623	+	3501.19	TTS (CC1G_07688)	1395	CC1G_07688
peaks140	1	675852	676944	+	3470.98	Intergenic	-1031	CC1G_04340
peaks7672	7	2563578	2564286	+	3451.49	Intergenic	-4202	CC1G_05893
peaks4265	3	1683509	1685349	+	3441.61	promoter-TSS (CC1G_01962)	-801	CC1G_01962
peaks1307	10	703461	704297	+	3438.28	promoter-TSS (CC1G_09431)	-201	CC1G_09431
peaks4044	3	981128	982579	+	3419.04	promoter-TSS (CC1G_04499)	-830	CC1G_04499
peaks4580	3	2645862	2646809	+	3404.13	TTS (CC1G_03240)	398	CC1G_03240
peaks7167	7	584440	585239	+	3396.59	promoter-TSS (CC1G_03981)	-922	CC1G_03981
peaks5268	4	1868995	1869758	+	3371.72	promoter-TSS (CC1G_06343)	-118	CC1G_06344
peaks1768	11	674339	674923	+	3371.58	promoter-TSS (CC1G_10967)	-123	CC1G_10967
peaks1848	11	901726	904433	+	3355.72	TTS (CC1G_05267)	1875	CC1G_05267
peaks4595	3	2681900	2683107	+	3323.68	TTS (CC1G_03256)	1943	CC1G_03257
peaks6356	5	2068486	2069097	+	3273.44	promoter-TSS (CC1G_01285)	-719	CC1G_01285
peaks1696	11	160601	161879	+	3264.53	intron (CC1G_10621, intron 5 of 9)	858	CC1G_10621
peaks3196	2	1493057	1495599	+	3246.6	TTS (CC1G_04230)	-1131	CC1G_13909
peaks6133	5	1455555	1456905	+	3243.41	exon (CC1G_00265, exon 5 of 12)	592	CC1G_00265
peaks2713	13	591980	593536	+	3163.74	exon (CC1G_04714, exon 6 of 10)	1772	CC1G_04714
peaks2373	12	1294671	1295980	+	3129.98	promoter-TSS (CC1G_06456)	-455	CC1G_06456
peaks7009	6	1488192	1490069	+	3127.39	TTS (CC1G_07539)	670	CC1G_07538
peaks8488	9	524662	526532	+	3104.74	Intergenic	2467	CC1G_07461
peaks5414	4	2296147	2298715	+	3102.59	TTS (CC1G_07061)	1395	CC1G_07061
peaks6667	5	3314004	3314421	+	3096.67	exon (CC1G_10987, exon 2 of 3)	537	CC1G_10987
peaks4089	3	1181397	1182484	+	3065.92	promoter-TSS (CC1G_04571)	-380	CC1G_04571
peaks2374	12	1301857	1302653	+	3055.71	promoter-TSS (CC1G_06460)	-284	CC1G_06460
peaks4547	3	2552210	2553049	+	3021.88	promoter-TSS (CC1G_03201)	125	CC1G_03200
peaks1700	11	220202	221510	+	2951.63	promoter-TSS (CC1G_11359)	392	CC1G_11360
peaks1877	11	1032329	1033362	+	2942.6	promoter-TSS (CC1G_05318)	-904	CC1G_05318
peaks8150	8	1395769	1397503	+	2942.6	TTS (CC1G_15014)	1354	CC1G_15014
peaks7075	7	67481	68688	+	2939.06	promoter-TSS (ENSRNAG049972671)	-603	ENSRNAG049972671
peaks4599	3	2694274	2696292	+	2937.2	TTS (CC1G_03261)	-1276	CC1G_03260
peaks8001	8	887890	888952	+	2928.32	promoter-TSS (CC1G_03464)	-49	CC1G_03464
peaks156	1	752518	753079	+	2918.02	promoter-TSS (CC1G_04363)	-303	CC1G_04363
peaks3428	2	2307177	2308341	+	2913.11	promoter-TSS (CC1G_13964)	-117	CC1G_13964
peaks1282	10	622080	624144	+	2912.72	exon (CC1G_09401, exon 3 of 10)	649	CC1G_09401
peaks8660	9	1160085	1162061	+	2910.09	promoter-TSS (CC1G_07687)	-996	CC1G_07687
peaks1473	10	1450879	1452079	+	2908.79	promoter-TSS (CC1G_11199)	-682	CC1G_11199
peaks4174	3	1426001	1426719	+	2905.04	TTS (CC1G_11832)	1388	CC1G_11832
peaks531	1	2133376	2133986	+	2898.31	TTS (CC1G_03731)	623	CC1G_03732
peaks5456	4	2404511	2405635	+	2896.59	promoter-TSS (CC1G_07096)	-375	CC1G_07096
peaks1132	10	158905	159490	+	2891.54	Intergenic	-1767	CC1G_01518
peaks3685	2	3129691	3130316	+	2888.75	promoter-TSS (CC1G_06145)	-437	CC1G_06145
peaks138	1	669988	670639	+	2872.43	promoter-TSS (CC1G_13584)	-71	CC1G_13584
peaks4036	3	945484	946569	+	2867.52	promoter-TSS (CC1G_04483)	-119	CC1G_04483
peaks6604	5	2958793	2960066	+	2863.9	exon (CC1G_08860, exon 6 of 7)	1529	CC1G_08860
peaks2125	12	152559	153421	+	2838.37	promoter-TSS (CC1G_05783)	-526	CC1G_05783
peaks520	1	2093492	2094137	+	2785.67	TTS (CC1G_03716)	2370	CC1G_03716
peaks5412	4	2292304	2294676	+	2784.73	exon (CC1G_07060, exon 7 of 8)	1721	CC1G_07060
peaks8000	8	885944	887542	+	2780.88	TTS (CC1G_14980)	1298	CC1G_14980
peaks2076	11	1878305	1879615	+	2777.35	promoter-TSS (CC1G_08963)	-156	CC1G_08963
peaks1484	10	1482928	1483506	+	2772.49	promoter-TSS (CC1G_11208)	-355	CC1G_11208
peaks5549	4	2724130	2725727	+	2768.86	TTS (ENSRNAG049972594)	1310	ENSRNAG049972594
peaks1382	10	1090924	1093112	+	2766.3	Intergenic	-1447	CC1G_15300
peaks3480	2	2470185	2471183	+	2760.89	promoter-TSS (CC1G_03882)	71	CC1G_03881
peaks5359	4	2153603	2154374	+	2757.98	promoter-TSS (CC1G_06441)	-298	CC1G_06441
peaks4678	3	2991834	2993396	+	2743.74	exon (CC1G_14272, exon 1 of 2)	126	CC1G_14272
peaks7673	7	2564717	2566061	+	2736.48	Intergenic	-2745	CC1G_05893
peaks7465	7	1689675	1690416	+	2720.21	promoter-TSS (CC1G_09006)	20	CC1G_09006
peaks3278	2	1730931	1731590	+	2709.1	exon (CC1G_11931, exon 4 of 7)	955	CC1G_11931
peaks2876	2	232868	235449	+	2700.34	Intergenic	-1326	CC1G_10192
peaks2816	13	903716	905600	+	2686.2	promoter-TSS (CC1G_12334)	-848	CC1G_12334
peaks6298	5	1922322	1923690	+	2681.07	promoter-TSS (CC1G_00447)	-819	CC1G_00447
peaks7905	8	536071	537436	+	2672.43	promoter-TSS (CC1G_13077)	63	CC1G_13077
peaks4625	3	2811498	2812813	+	2671.69	intron (CC1G_03304, intron 13 of 14)	4035	CC1G_03304
peaks2020	11	1625493	1626460	+	2668.78	promoter-TSS (CC1G_15737)	-574	CC1G_15737
peaks1189	10	334930	336008	+	2663.43	promoter-TSS (CC1G_01569)	83	CC1G_01569
peaks6981	6	1371775	1372577	+	2661.62	promoter-TSS (CC1G_07503)	-350	CC1G_07503
peaks1213	10	423047	425143	+	2660.85	intron (CC1G_15266, intron 11 of 13)	-1188	CC1G_01596
peaks700	1	2807412	2808895	+	2660.03	TTS (CC1G_06554)	1424	CC1G_06553
peaks4059	3	1038839	1040010	+	2659.12	promoter-TSS (CC1G_04520)	-837	CC1G_04520
peaks5536	4	2690106	2691159	+	2643.68	promoter-TSS (CC1G_14455)	-17	CC1G_14455
peaks4589	3	2664144	2665285	+	2630.28	TTS (CC1G_03250)	937	CC1G_03249
peaks2252	12	724678	726930	+	2629.37	Intergenic	3203	CC1G_08495
peaks730	1	2902994	2903669	+	2616.82	TTS (CC1G_06593)	1908	CC1G_06593
peaks1614	10	1981916	1982923	+	2609.5	promoter-TSS (CC1G_02230)	-667	CC1G_02230
peaks7756	7	2910100	2912037	+	2608.43	Intergenic	-1181	CC1G_08430
peaks4101	3	1222596	1224427	+	2598.17	promoter-TSS (CC1G_14145)	-654	CC1G_14145
peaks5199	4	1662870	1664814	+	2593.64	intron (CC1G_06262, intron 3 of 8)	814	CC1G_06262
peaks594	1	2352310	2353796	+	2545.04	exon (CC1G_13690, exon 2 of 3)	-1009	CC1G_01707
peaks1647	10	2207606	2209274	+	2539.88	exon (CC1G_12689, exon 3 of 13)	1999	CC1G_12689
peaks3093	2	1085206	1085932	+	2523.95	exon (CC1G_01158, exon 2 of 2)	805	CC1G_01158
peaks2402	12	1372476	1373122	+	2517.33	promoter-TSS (CC1G_06493)	-28	CC1G_06493
peaks3691	2	3139177	3139786	+	2490	promoter-TSS (CC1G_06151)	-381	CC1G_06151
peaks3759	2	3515074	3516391	+	2487.73	exon (CC1G_04873, exon 3 of 3)	615	CC1G_04873
peaks1512	10	1621288	1623058	+	2485.52	exon (CC1G_02087, exon 4 of 8)	1562	CC1G_02087
peaks4612	3	2755271	2756199	+	2485.45	promoter-TSS (CC1G_03286)	-807	CC1G_03286
peaks4833	4	121343	123287	+	2456.79	Intergenic	-1106	CC1G_02572
peaks8852	9	1899243	1900734	+	2433.49	intron (CC1G_03587, intron 1 of 9)	228	CC1G_03587
peaks956	1	3604938	3606056	+	2409.33	Intergenic	-1044	CC1G_00697
peaks2111	12	111068	113545	+	2399.12	Intergenic	-1465	CC1G_10502
peaks6820	6	738284	739441	+	2395.54	promoter-TSS (CC1G_06973)	-402	CC1G_06973
peaks128	1	638597	639206	+	2380.92	promoter-TSS (CC1G_13581)	-837	CC1G_13581
peaks5809	5	225126	225866	+	2379.21	TTS (CC1G_06692)	799	CC1G_06692
peaks8117	8	1307135	1307698	+	2369.4	exon (CC1G_15009, exon 2 of 4)	404	CC1G_15009
peaks736	1	2921601	2922883	+	2367.89	TTS (CC1G_06603)	1025	CC1G_06603
peaks743	1	2943538	2945056	+	2361.05	TTS (CC1G_06611)	1812	CC1G_06612
peaks6897	6	1017046	1018209	+	2355.86	TTS (CC1G_09859)	2637	CC1G_09859
peaks1309	10	726172	726604	+	2347.15	promoter-TSS (CC1G_15282)	11	CC1G_15282
peaks7240	7	909235	910293	+	2344.22	promoter-TSS (CC1G_00744)	-679	CC1G_00744
peaks4695	3	3052542	3053454	+	2338.17	intron (CC1G_02298, intron 4 of 6)	1086	CC1G_02298
peaks7364	7	1310759	1312414	+	2316.1	TTS (CC1G_00877)	1753	CC1G_00877
peaks4069	3	1079901	1080626	+	2294.05	promoter-TSS (CC1G_04534)	-532	CC1G_04534
peaks8229	8	1589059	1590280	+	2280.63	TTS (CC1G_03026)	-1122	CC1G_03028
peaks6540	5	2674454	2677878	+	2278.93	Intergenic	-1167	CC1G_08160
peaks766	1	2996477	2998461	+	2277.68	exon (CC1G_13727, exon 4 of 5)	2197	CC1G_13727
peaks4293	3	1749918	1750517	+	2265.1	promoter-TSS (CC1G_01984)	-805	CC1G_01984
peaks5673	4	3093949	3095211	+	2250.58	exon (CC1G_08083, exon 10 of 10)	1638	CC1G_08083
peaks5587	4	2821651	2822698	+	2225.16	promoter-TSS (CC1G_06186)	-42	CC1G_06186
peaks3498	2	2515624	2517002	+	2221.1	promoter-TSS (CC1G_03900)	-475	CC1G_03900
peaks1651	10	2237915	2238540	+	2219.08	Intergenic	-1306	CC1G_12458
peaks1472	10	1448723	1449962	+	2207.15	exon (CC1G_11198, exon 6 of 16)	1229	CC1G_11198
peaks3913	3	467930	468975	+	2199.79	promoter-TSS (CC1G_11150)	-766	CC1G_11150
peaks144	1	689036	689631	+	2191.12	promoter-TSS (CC1G_04343)	-137	CC1G_04343
peaks772	1	3008387	3009411	+	2187.77	promoter-TSS (CC1G_00475)	-442	CC1G_00475
peaks8795	9	1610772	1611382	+	2179.51	promoter-TSS (CC1G_11084)	-185	CC1G_11084
peaks3928	3	545996	546715	+	2174.56	TTS (CC1G_04596)	2798	CC1G_04596
peaks6724	6	405934	406677	+	2163.05	exon (CC1G_08665, exon 5 of 5)	-1039	CC1G_08666
peaks4810	3	3564584	3565178	+	2154.08	exon (CC1G_09281, exon 10 of 10)	1752	CC1G_09281
peaks8097	8	1225176	1226607	+	2151.47	promoter-TSS (CC1G_02904)	-589	CC1G_02904
peaks2961	2	589866	590867	+	2140.37	promoter-TSS (CC1G_10579)	365	CC1G_10580
peaks6057	5	1219530	1220478	+	2138.15	promoter-TSS (CC1G_14596)	-581	CC1G_14596
peaks827	1	3163378	3165079	+	2134.92	TTS (CC1G_00533)	1933	CC1G_00533
peaks5951	5	825587	828892	+	2134.44	Intergenic	-1564	CC1G_11387
peaks237	1	1024418	1025951	+	2121.12	promoter-TSS (CC1G_08636)	-552	CC1G_08636
peaks5697	4	3150993	3151634	+	2087.91	TTS (CC1G_08102)	-1639	CC1G_08103
peaks6070	5	1269132	1270099	+	2082.14	TTS (CC1G_00177)	1909	CC1G_00177
peaks966	1	3634765	3635919	+	2071.72	exon (CC1G_00700, exon 4 of 6)	1435	CC1G_00700
peaks1879	11	1034748	1035825	+	2055.8	TTS (CC1G_05318)	1537	CC1G_05318
peaks6327	5	1993064	1994555	+	2048.86	promoter-TSS (CC1G_14665)	-451	CC1G_14665
peaks8175	8	1467465	1468190	+	2036.91	intron (CC1G_02983, intron 2 of 14)	219	CC1G_02983
peaks2444	12	1506432	1507414	+	2028.31	promoter-TSS (CC1G_15445)	-767	CC1G_15445
peaks7010	6	1491017	1493023	+	2026.54	Intergenic	-1096	CC1G_07539
peaks6612	5	3008230	3009154	+	2002.49	promoter-TSS (CC1G_12426)	-401	CC1G_12426
peaks3780	2	3602878	3603532	+	2001.65	promoter-TSS (CC1G_04909)	634	CC1G_20039
peaks2452	12	1529362	1530606	+	1985.86	TTS (CC1G_15447)	796	CC1G_15446
peaks2250	12	721041	722890	+	1984.27	promoter-TSS (CC1G_08494)	-591	CC1G_08494
peaks8346	8	2019917	2020592	+	1983.5	promoter-TSS (CC1G_12447)	-335	CC1G_12447
peaks7537	7	2027805	2028454	+	1973.63	TTS (CC1G_14873)	596	CC1G_14873
peaks8696	9	1277289	1277871	+	1962.3	TTS (CC1G_15181)	1295	CC1G_15181
peaks2161	12	304586	305208	+	1961.42	TTS (CC1G_05835)	762	CC1G_05836
peaks1470	10	1444122	1444925	+	1955.64	TTS (CC1G_11197)	1143	CC1G_11197
peaks1935	11	1302267	1302936	+	1946.58	promoter-TSS (CC1G_11321)	-122	CC1G_20245
peaks6457	5	2397449	2399002	+	1942.22	intron (CC1G_01415, intron 13 of 18)	-1097	CC1G_14686
peaks6812	6	717598	718371	+	1941.39	promoter-TSS (CC1G_06964)	-503	CC1G_06964
peaks7675	7	2568570	2569899	+	1939.62	exon (CC1G_05893, exon 5 of 6)	1100	CC1G_05893
peaks7631	7	2364384	2365112	+	1931.06	exon (CC1G_14890, exon 6 of 9)	1240	CC1G_14890
peaks638	1	2575372	2575986	+	1928.43	promoter-TSS (CC1G_01794)	-169	CC1G_01794
peaks8661	9	1165943	1166599	+	1925.98	TTS (CC1G_15174)	1261	CC1G_15174
peaks8004	8	893060	894157	+	1923.48	intron (CC1G_03465, intron 9 of 16)	1709	CC1G_03465
peaks8780	9	1560158	1561529	+	1911.47	TTS (CC1G_11062)	1356	CC1G_11062
peaks6642	5	3184053	3184680	+	1908.95	promoter-TSS (CC1G_07929)	-354	CC1G_07930
peaks6687	5	3434522	3435202	+	1903.83	promoter-TSS (CC1G_12253)	-80	CC1G_12253
peaks2650	13	386601	387882	+	1895.46	TTS (CC1G_07948)	2017	CC1G_07948
peaks149	1	725187	727010	+	1890.09	intron (CC1G_13590, intron 4 of 7)	-1128	CC1G_04356
peaks3026	2	878115	879484	+	1878.39	promoter-TSS (CC1G_01069)	-547	CC1G_01069
peaks4355	3	1902572	1905698	+	1874.88	TTS (CC1G_02043)	354	CC1G_14200
peaks1028	1	3811118	3812251	+	1860.01	exon (CC1G_10105, exon 5 of 5)	1262	CC1G_10105
peaks342	1	1434014	1434577	+	1839.26	promoter-TSS (CC1G_13210)	-171	CC1G_13210
peaks3434	2	2328324	2328992	+	1834.04	promoter-TSS (CC1G_03819)	-170	CC1G_03819
peaks3802	2	3725321	3725889	+	1824.51	Intergenic	-2483	CC1G_14053
peaks6203	5	1630248	1630848	+	1820.78	exon (CC1G_00331, exon 6 of 17)	3205	CC1G_00331
peaks169	1	821647	822333	+	1809.92	promoter-TSS (CC1G_04390)	-986	CC1G_04390
peaks8428	8	2405590	2406501	+	1809.67	promoter-TSS (CC1G_03153)	74	CC1G_03153
peaks7057	6	1924274	1928075	+	1807.54	promoter-TSS (CC1G_07230)	-135	CC1G_07230
peaks1490	10	1504595	1505461	+	1796.34	promoter-TSS (CC1G_11711)	-442	CC1G_11711
peaks6268	5	1815695	1816336	+	1788.64	TTS (CC1G_14650)	323	CC1G_00406
peaks133	1	643590	645832	+	1771.38	exon (CC1G_04330, exon 22 of 26)	3351	CC1G_04330
peaks2419	12	1436780	1437320	+	1753.66	TTS (CC1G_06515)	-1105	CC1G_06514
peaks4934	4	545263	545706	+	1751.71	promoter-TSS (CC1G_02731)	-445	CC1G_14328
peaks5845	5	387607	390039	+	1741.24	promoter-TSS (CC1G_06635)	-606	CC1G_06634
peaks5107	4	1301808	1304135	+	1740.29	promoter-TSS (CC1G_07874)	-480	CC1G_07874
peaks5828	5	322985	323602	+	1730.76	TTS (CC1G_06657)	1277	CC1G_06656
peaks2410	12	1414673	1415344	+	1725.74	promoter-TSS (CC1G_06506)	716	CC1G_06507
peaks8567	9	791322	792260	+	1722.79	exon (CC1G_02432, exon 3 of 10)	1056	CC1G_02432
peaks7350	7	1268550	1270746	+	1722.72	promoter-TSS (CC1G_00859)	-728	CC1G_00859
peaks7602	7	2273028	2274547	+	1721.33	exon (CC1G_05758, exon 9 of 11)	-1401	CC1G_05759
peaks748	1	2954347	2955585	+	1721.17	exon (CC1G_06616, exon 1 of 2)	1241	CC1G_06616
peaks4572	3	2631950	2632852	+	1719.25	promoter-TSS (CC1G_03235)	-410	CC1G_03235
peaks5017	4	985058	985896	+	1717.9	TTS (CC1G_11897)	575	CC1G_11896
peaks5971	5	928957	930298	+	1716.51	Intergenic	3762	CC1G_00025
peaks6238	5	1731239	1731765	+	1712.22	TTS (CC1G_00367)	1161	CC1G_00368
peaks5679	4	3109209	3109777	+	1710.38	exon (CC1G_08090, exon 2 of 4)	248	CC1G_08090
peaks5723	4	3219742	3220402	+	1710.21	intron (CC1G_14494, intron 1 of 3)	327	CC1G_14494
peaks5556	4	2746103	2746945	+	1703.17	promoter-TSS (CC1G_10064)	-291	CC1G_10064
peaks7553	7	2075985	2078296	+	1697.02	promoter-TSS (CC1G_05683)	-394	CC1G_05683
peaks8970	Mt	20514	27256	+	1692.99	TTS (CC1G_22011)	-1765	CC1G_22010
peaks5915	5	710347	711214	+	1683.13	promoter-TSS (CC1G_09956)	-535	CC1G_09956
peaks1069	1	3948954	3949570	+	1681.46	promoter-TSS (CC1G_08782)	-391	CC1G_08782
peaks4665	3	2934399	2935264	+	1680.38	promoter-TSS (CC1G_02255)	-317	CC1G_02255
peaks1826	11	833417	834388	+	1678.94	exon (CC1G_05243, exon 4 of 5)	1391	CC1G_05243
peaks7848	8	370688	372026	+	1675.91	exon (CC1G_08002, exon 4 of 10)	459	CC1G_08002
peaks1978	11	1460721	1461685	+	1667.07	promoter-TSS (CC1G_05502)	-450	CC1G_05502
peaks8799	9	1656322	1657387	+	1648.56	promoter-TSS (CC1G_03489)	-488	CC1G_03489
peaks2106	12	102186	102702	+	1647.78	promoter-TSS (CC1G_10499)	-527	CC1G_10499
peaks8551	9	676897	677662	+	1647.59	Intergenic	-1582	CC1G_10717
peaks5921	5	737562	738157	+	1646.95	Intergenic	-1553	CC1G_14563
peaks3099	2	1098006	1098878	+	1640.17	TTS (CC1G_01161)	1168	CC1G_01162
peaks8604	9	977208	978804	+	1638.19	promoter-TSS (CC1G_02501)	-778	CC1G_02501
peaks4886	4	357639	358856	+	1635.65	exon (CC1G_14323, exon 5 of 6)	1811	CC1G_14323
peaks2026	11	1655514	1656122	+	1634.47	promoter-TSS (CC1G_12360)	-117	CC1G_12360
peaks7211	7	774190	775013	+	1628.27	TTS (CC1G_04043)	3783	CC1G_04043
peaks2640	13	328663	329262	+	1618.44	exon (CC1G_12233, exon 4 of 8)	997	CC1G_12233
peaks2542	12	1821095	1822064	+	1613.24	promoter-TSS (CC1G_07782)	-45	CC1G_15465
peaks6113	5	1402398	1402912	+	1611.17	promoter-TSS (CC1G_00235)	101	CC1G_00236
peaks2258	12	742260	743857	+	1607.58	promoter-TSS (CC1G_09782)	-728	CC1G_09782
peaks4290	3	1743842	1744761	+	1601.7	promoter-TSS (CC1G_01982)	-383	CC1G_01982
peaks6622	5	3037040	3038274	+	1601.39	promoter-TSS (CC1G_07880)	-229	CC1G_07880
peaks678	1	2761582	2762440	+	1593.96	intron (CC1G_01877, intron 1 of 1)	244	CC1G_01877
peaks8787	9	1594591	1596409	+	1583.07	promoter-TSS (CC1G_11079)	6	CC1G_11079
peaks3475	2	2455354	2455873	+	1579.9	promoter-TSS (CC1G_03873)	-236	CC1G_03873
peaks7279	7	1078671	1079837	+	1577.8	intron (CC1G_00801, intron 2 of 3)	1442	CC1G_00801
peaks7153	7	544179	544671	+	1569.89	intron (CC1G_03967, intron 2 of 6)	118	CC1G_03967
peaks1183	10	322401	322983	+	1559.59	exon (CC1G_01568, exon 4 of 5)	2177	CC1G_01568
peaks2877	2	236375	237393	+	1554.48	Intergenic	-2274	CC1G_10193
peaks2420	12	1438903	1439501	+	1553.93	promoter-TSS (CC1G_06515)	-122	CC1G_06515
peaks6539	5	2673349	2674264	+	1548.35	intron (CC1G_08159, intron 3 of 3)	1278	CC1G_08159
peaks5252	4	1836488	1837094	+	1543.5	TTS (CC1G_06331)	723	CC1G_06330
peaks2807	13	857592	858142	+	1540.85	promoter-TSS (CC1G_04811)	-251	CC1G_04811
peaks8223	8	1574448	1575091	+	1539.93	promoter-TSS (CC1G_03023)	-108	CC1G_03022
peaks3585	2	2761713	2763039	+	1534.27	promoter-TSS (CC1G_09141)	-683	CC1G_09141
peaks5672	4	3090963	3093690	+	1528.22	promoter-TSS (CC1G_08083)	-616	CC1G_08083
peaks6984	6	1379797	1380722	+	1523.63	exon (CC1G_15593, exon 16 of 18)	-1090	CC1G_07504
peaks6502	5	2572810	2573667	+	1519.12	Intergenic	-1670	CC1G_08122
peaks502	1	2005415	2006862	+	1516.24	TTS (CC1G_03677)	588	CC1G_03676
peaks1920	11	1239680	1240791	+	1512.58	Intergenic	3150	CC1G_11342
peaks4208	3	1530656	1531229	+	1511.91	promoter-TSS (CC1G_01903)	-358	CC1G_01903
peaks6653	5	3256616	3257768	+	1509.12	promoter-TSS (CC1G_12999)	536	CC1G_13000
peaks4244	3	1619457	1621186	+	1506.28	TTS (CC1G_01937)	1727	CC1G_01937
peaks184	1	863524	864073	+	1504.76	promoter-TSS (CC1G_04403)	-835	CC1G_04403
peaks5369	4	2188398	2189635	+	1502.5	promoter-TSS (CC1G_12411)	-570	CC1G_12411
peaks5031	4	1030908	1031949	+	1490.63	TTS (CC1G_12714)	2653	CC1G_12714
peaks4804	3	3515299	3516997	+	1484.18	promoter-TSS (CC1G_09266)	78	CC1G_09266
peaks4035	3	944227	944680	+	1479.6	promoter-TSS (CC1G_14127)	-569	CC1G_14127
peaks1515	10	1626487	1628121	+	1476.88	promoter-TSS (CC1G_02088)	-966	CC1G_02088
peaks5946	5	813555	814854	+	1466.53	TTS (CC1G_11394)	-2088	CC1G_11391
peaks4778	3	3397950	3398926	+	1460.89	promoter-TSS (CC1G_11800)	-960	CC1G_11800
peaks6895	6	1008933	1010163	+	1451.21	promoter-TSS (CC1G_09857)	-249	CC1G_09857
peaks5882	5	565294	566924	+	1446.06	TTS (CC1G_08216)	1119	CC1G_08215
peaks1424	10	1255627	1256724	+	1441.08	TTS (CC1G_09711)	-2324	CC1G_09712
peaks7754	7	2897697	2898271	+	1439.13	promoter-TSS (CC1G_08427)	-598	CC1G_08427
peaks3468	2	2427791	2428326	+	1435.17	promoter-TSS (CC1G_03861)	-243	CC1G_03861
peaks4575	3	2636870	2637987	+	1429.85	Intergenic	-1325	CC1G_03236
peaks6023	5	1096916	1098650	+	1428.16	exon (CC1G_00092, exon 3 of 7)	477	CC1G_00092
peaks8532	9	642470	643048	+	1424.97	promoter-TSS (CC1G_10707)	-245	CC1G_10707
peaks7874	8	460948	462131	+	1424.27	promoter-TSS (CC1G_08031)	-203	CC1G_08031
peaks8788	9	1596645	1597488	+	1422.95	TTS (CC1G_11080)	1572	CC1G_11079
peaks6016	5	1086093	1088458	+	1419.09	exon (CC1G_00089, exon 8 of 8)	1854	CC1G_00089
peaks6893	6	999447	999963	+	1418.59	promoter-TSS (CC1G_09853)	-459	CC1G_09853
peaks6572	5	2827025	2827676	+	1412.61	promoter-TSS (CC1G_10653)	-910	CC1G_10653
peaks8705	9	1302122	1302744	+	1410.98	promoter-TSS (CC1G_07732)	-300	CC1G_07732
peaks7188	7	672521	673082	+	1408.89	TTS (CC1G_04011)	1893	CC1G_04011
peaks2151	12	262188	262752	+	1406.62	exon (CC1G_05820, exon 2 of 2)	226	CC1G_05820
peaks1800	11	744018	744574	+	1400.7	promoter-TSS (CC1G_05212)	-238	CC1G_05212
peaks7954	8	722310	723335	+	1396.56	promoter-TSS (CC1G_03397)	-931	CC1G_03397
peaks7685	7	2593560	2594752	+	1391.64	intron (CC1G_05898, intron 1 of 3)	180	CC1G_05898
peaks8732	9	1407318	1409310	+	1390.98	promoter-TSS (CC1G_07644)	-761	CC1G_07644
peaks2804	13	830525	831688	+	1384.46	promoter-TSS (CC1G_04799)	-66	CC1G_04799
peaks1299	10	677074	680846	+	1384.25	exon (CC1G_09420, exon 3 of 3)	1232	CC1G_09420
peaks1657	11	2172	2880	+	1383.05	promoter-TSS (CC1G_12024)	-859	CC1G_12024
peaks2454	12	1533924	1535089	+	1372.36	promoter-TSS (CC1G_07282)	-353	CC1G_07282
peaks5531	4	2677475	2679276	+	1371.9	intron (CC1G_14453, intron 2 of 2)	603	CC1G_14453
peaks764	1	2992924	2994017	+	1370.77	exon (CC1G_06628, exon 12 of 17)	2292	CC1G_06628
peaks265	1	1122643	1124086	+	1363.68	intron (CC1G_13194, intron 1 of 3)	371	CC1G_13194
peaks1818	11	812432	813382	+	1355.41	promoter-TSS (CC1G_05235)	-207	CC1G_05235
peaks5030	4	1029042	1030518	+	1354.05	Intergenic	4301	CC1G_12714
peaks1599	10	1926573	1927494	+	1353.61	TTS (CC1G_02206)	2180	CC1G_02206
peaks4916	4	475706	476242	+	1344.21	promoter-TSS (CC1G_02711)	216	CC1G_20081
peaks5129	4	1360139	1361023	+	1339.41	promoter-TSS (CC1G_11648)	-483	CC1G_11648
peaks2201	12	440656	441177	+	1336	promoter-TSS (CC1G_11245)	-528	CC1G_11245
peaks6405	5	2202989	2204328	+	1329.88	TTS (CC1G_01334)	-1381	CC1G_01333
peaks5095	4	1270963	1272313	+	1327.95	promoter-TSS (CC1G_07860)	-612	CC1G_07860
peaks5174	4	1497267	1498167	+	1326.2	promoter-TSS (CC1G_12380)	-746	CC1G_12380
peaks5269	4	1869964	1870869	+	1321.56	promoter-TSS (CC1G_14406)	-193	CC1G_14406
peaks6151	5	1515220	1515730	+	1318.44	promoter-TSS (CC1G_00288)	270	CC1G_00287
peaks5455	4	2402377	2402999	+	1318.22	TTS (CC1G_07095)	-2760	CC1G_07096
peaks5396	4	2255623	2256427	+	1308.06	exon (CC1G_07047, exon 3 of 4)	1235	CC1G_07047
peaks6241	5	1746994	1749289	+	1304.63	TTS (CC1G_00376)	1472	CC1G_00376
peaks2438	12	1482161	1483051	+	1297.54	promoter-TSS (CC1G_06530)	-763	CC1G_06530
peaks7116	7	375482	376235	+	1296.65	promoter-TSS (CC1G_14767)	-256	CC1G_14767
peaks8131	8	1355538	1356965	+	1295.26	promoter-TSS (CC1G_15011)	-453	CC1G_15011
peaks7124	7	421499	422184	+	1290.58	promoter-TSS (CC1G_14769)	-330	CC1G_10428
peaks629	1	2535930	2536928	+	1289.18	exon (CC1G_13699, exon 13 of 18)	1755	CC1G_13699
peaks3494	2	2509757	2510494	+	1280.99	TTS (CC1G_03896)	3853	CC1G_03897
peaks2056	11	1775076	1775775	+	1280.28	promoter-TSS (CC1G_09213)	33	CC1G_09213
peaks8119	8	1314552	1315501	+	1278.76	promoter-TSS (CC1G_02934)	-465	CC1G_02934
peaks426	1	1727456	1728487	+	1278.69	TTS (CC1G_06743)	168	CC1G_06744
peaks177	1	850942	851850	+	1278.4	Intergenic	-5591	CC1G_04402
peaks3715	2	3264767	3265835	+	1278.13	promoter-TSS (CC1G_10398)	-499	CC1G_10398
peaks8417	8	2337095	2337979	+	1273.78	exon (CC1G_03121, exon 1 of 12)	154	CC1G_03121
peaks5458	4	2409386	2410392	+	1273.29	exon (CC1G_07098, exon 1 of 2)	1233	CC1G_07098
peaks2027	11	1656319	1657158	+	1272.38	exon (CC1G_12359, exon 3 of 4)	376	CC1G_12359
peaks8261	8	1660153	1661274	+	1269.68	Intergenic	-4100	CC1G_15032
peaks8141	8	1379745	1380806	+	1255.4	exon (CC1G_02961, exon 6 of 9)	-1393	CC1G_02962
peaks7008	6	1485574	1487228	+	1248.69	exon (CC1G_07537, exon 5 of 7)	809	CC1G_07537
peaks2882	2	243605	245096	+	1244.54	exon (CC1G_10193, exon 15 of 17)	3209	CC1G_10194
peaks4750	3	3248455	3249327	+	1244.05	promoter-TSS (CC1G_14285)	-711	CC1G_14285
peaks6853	6	843816	845320	+	1236.35	TTS (CC1G_11456)	928	CC1G_11457
peaks1230	10	474510	475366	+	1234.15	Intergenic	4793	CC1G_01611
peaks8873	9	1988175	1988833	+	1233.77	Intergenic	-2696	CC1G_15207
peaks3279	2	1732292	1733085	+	1230.42	promoter-TSS (CC1G_13919)	-256	CC1G_13919
peaks8066	8	1115675	1116360	+	1228.45	promoter-TSS (CC1G_14996)	-495	CC1G_14996
peaks692	1	2787629	2788832	+	1225.05	exon (CC1G_06547, exon 16 of 20)	-1078	CC1G_06546
peaks180	1	856367	856944	+	1223.16	promoter-TSS (CC1G_04402)	-332	CC1G_04402
peaks795	1	3075235	3075763	+	1199.5	exon (CC1G_00496, exon 3 of 5)	1653	CC1G_00496
peaks5655	4	3048375	3048887	+	1191.13	exon (CC1G_08067, exon 4 of 6)	663	CC1G_08067
peaks4647	3	2885583	2886567	+	1190.93	exon (CC1G_03329, exon 8 of 11)	1273	CC1G_03329
peaks1162	10	246387	246995	+	1188.66	intron (CC1G_01547, intron 2 of 5)	1522	CC1G_01547
peaks8854	9	1907332	1908090	+	1180	promoter-TSS (CC1G_03591)	232	CC1G_03590
peaks7077	7	77113	77893	+	1177.4	promoter-TSS (CC1G_10148)	-700	CC1G_10148
peaks7310	7	1174277	1174852	+	1175.36	promoter-TSS (CC1G_00833)	1	CC1G_00833
peaks741	1	2932173	2932732	+	1175.2	exon (CC1G_06606, exon 4 of 10)	2086	CC1G_06606
peaks2466	12	1572894	1573382	+	1174.29	TTS (CC1G_07296)	-1367	CC1G_07294
peaks4680	3	2995398	2995997	+	1172.95	exon (CC1G_14273, exon 1 of 1)	1922	CC1G_14273
peaks2746	13	700478	701344	+	1162.85	Intergenic	-2268	CC1G_04758
peaks5904	5	648608	649153	+	1161.83	promoter-TSS (CC1G_14556)	-107	CC1G_14556
peaks1660	11	11607	12427	+	1158	exon (CC1G_12027, exon 1 of 2)	240	CC1G_12027
peaks8550	9	675606	676707	+	1152.18	TTS (CC1G_10716)	-2705	CC1G_10717
peaks3842	3	169323	169809	+	1148.13	Intergenic	-1499	CC1G_05971
peaks7307	7	1163027	1163625	+	1146.65	promoter-TSS (ENSRNAG049972655)	-38	CC1G_20147
peaks4524	3	2493530	2494184	+	1143.97	promoter-TSS (CC1G_14239)	21	CC1G_12639
peaks8744	9	1439471	1441359	+	1139.61	Intergenic	1753	CC1G_07654
peaks2839	2	68133	68648	+	1131.14	promoter-TSS (CC1G_20018)	-134	CC1G_20018
peaks5712	4	3200974	3202218	+	1125.52	promoter-TSS (CC1G_04050)	-505	CC1G_04050
peaks4104	3	1229623	1230285	+	1125.15	exon (CC1G_14146, exon 3 of 12)	1739	CC1G_14146
peaks444	1	1790317	1790812	+	1121.69	promoter-TSS (CC1G_13657)	-162	CC1G_13657
peaks5855	5	423026	423659	+	1121.06	promoter-TSS (CC1G_11108)	-405	CC1G_11108
peaks8600	9	965569	966182	+	1119.89	promoter-TSS (CC1G_02495)	-219	CC1G_02495
peaks8193	8	1499453	1500234	+	1109.91	promoter-TSS (CC1G_02998)	-105	CC1G_02998
peaks4093	3	1193667	1195351	+	1107.47	promoter-TSS (CC1G_09304)	390	CC1G_09303
peaks1363	10	1013472	1014202	+	1102.31	TTS (CC1G_15294)	1654	CC1G_08766
peaks2168	12	322276	322796	+	1100.52	Intergenic	-2603	CC1G_05844
peaks6411	5	2214118	2214613	+	1100.5	promoter-TSS (CC1G_01338)	-167	CC1G_01340
peaks1542	10	1756137	1756664	+	1098.62	promoter-TSS (CC1G_02143)	-916	CC1G_02143
peaks8013	8	918118	918737	+	1096.83	TTS (CC1G_07118)	804	CC1G_07119
peaks4739	3	3217393	3218382	+	1095.09	TTS (CC1G_02361)	455	CC1G_14282
peaks3619	2	2850159	2850723	+	1094.77	promoter-TSS (CC1G_13994)	-169	CC1G_13994
peaks8185	8	1479484	1480399	+	1092.62	promoter-TSS (CC1G_02988)	-471	CC1G_02988
peaks1454	10	1403001	1403741	+	1092.4	promoter-TSS (CC1G_15320)	-381	CC1G_15320
peaks2058	11	1790584	1791030	+	1088.67	TTS (CC1G_09207)	501	CC1G_09206
peaks1364	10	1014620	1016284	+	1083.73	TTS (CC1G_08767)	502	CC1G_15294
peaks1987	11	1513283	1514039	+	1080.67	promoter-TSS (CC1G_15728)	-380	CC1G_15728
peaks4146	3	1359443	1360371	+	1077.25	promoter-TSS (CC1G_12095)	-907	CC1G_12095
peaks8217	8	1549873	1550682	+	1073.92	promoter-TSS (CC1G_03014)	-320	CC1G_03014
peaks5875	5	547163	547707	+	1071.71	promoter-TSS (CC1G_08223)	-247	CC1G_08223
peaks1077	1	3962888	3963564	+	1067.89	TTS (CC1G_08788)	-1246	CC1G_08787
peaks8145	8	1384908	1386120	+	1067.49	TTS (CC1G_02962)	3846	CC1G_02962
peaks2978	2	657810	659354	+	1066.37	promoter-TSS (CC1G_12294)	672	CC1G_13850
peaks3651	2	2983629	2985329	+	1062.54	promoter-TSS (CC1G_06090)	-896	CC1G_06090
peaks831	1	3172338	3174505	+	1060.96	TTS (CC1G_00534)	3192	CC1G_00534
peaks1262	10	568057	568655	+	1060.48	promoter-TSS (CC1G_01643)	-131	CC1G_01643
peaks3006	2	808488	810036	+	1056.38	exon (CC1G_13857, exon 7 of 14)	-1240	CC1G_13856
peaks1308	10	715492	716020	+	1055.61	promoter-TSS (CC1G_09436)	-461	CC1G_09436
peaks2251	12	723237	724392	+	1048.49	exon (CC1G_08494, exon 2 of 3)	1258	CC1G_08494
peaks6615	5	3013958	3015398	+	1047.18	promoter-TSS (CC1G_12429)	-802	CC1G_12429
peaks1939	11	1335039	1335634	+	1046.82	TTS (CC1G_05542)	928	CC1G_05542
peaks621	1	2478725	2479455	+	1045.89	TTS (CC1G_01758)	1192	CC1G_01758
peaks7393	7	1389066	1391739	+	1039.48	TTS (CC1G_00902)	1628	CC1G_00901
peaks1469	10	1443393	1443892	+	1035.55	exon (CC1G_11196, exon 11 of 12)	2024	CC1G_11197
peaks1389	10	1105719	1106227	+	1032.18	Intergenic	-1848	CC1G_15301
peaks3275	2	1726164	1727207	+	1031.64	promoter-TSS (CC1G_11929)	-13	CC1G_11929
peaks4420	3	2069158	2069792	+	1029.97	promoter-TSS (CC1G_07392)	-383	CC1G_07392
peaks6980	6	1370561	1371481	+	1026.36	exon (CC1G_07502, exon 2 of 3)	674	CC1G_07502
peaks7605	7	2281352	2282332	+	1019.44	exon (CC1G_05762, exon 6 of 11)	1263	CC1G_05762
peaks4296	3	1754123	1754820	+	1014.94	promoter-TSS (CC1G_01985)	39	CC1G_01985
peaks2078	11	1880875	1881522	+	1013.68	promoter-TSS (CC1G_08962)	-422	CC1G_08962
peaks1849	11	905037	905612	+	1011.17	exon (CC1G_05268, exon 11 of 16)	1921	CC1G_05268
peaks7820	8	277800	278614	+	1006.27	promoter-TSS (CC1G_05421)	-231	CC1G_14944
peaks6767	6	597891	598421	+	1005.65	TTS (CC1G_15543)	-1371	CC1G_06923
peaks7104	7	191465	193176	+	1001.01	promoter-TSS (CC1G_10351)	-773	CC1G_10351
peaks5998	5	1033402	1033965	+	1000.74	promoter-TSS (CC1G_00068)	-632	CC1G_00068
peaks5463	4	2421222	2421839	+	1000.21	promoter-TSS (CC1G_14438)	101	CC1G_07102
peaks6590	5	2916065	2916603	+	998.369	promoter-TSS (CC1G_08847)	392	CC1G_08848
peaks1941	11	1339168	1340025	+	997.075	promoter-TSS (CC1G_05541)	-252	CC1G_05541
peaks6723	6	404324	404873	+	995.372	promoter-TSS (CC1G_08665)	-101	CC1G_08665
peaks2948	2	512404	512957	+	993.93	Intergenic	-4683	CC1G_13839
peaks6179	5	1564629	1565808	+	992.506	promoter-TSS (CC1G_00305)	-713	CC1G_00305
peaks8492	9	531084	532071	+	983.279	promoter-TSS (CC1G_07465)	-187	CC1G_07465
peaks5665	4	3075977	3077088	+	979.602	exon (CC1G_08077, exon 1 of 1)	981	CC1G_08077
peaks7881	8	475924	476820	+	976.625	promoter-TSS (CC1G_08036)	-331	CC1G_08036
peaks2708	13	577476	578201	+	975.855	promoter-TSS (CC1G_04712)	-240	CC1G_04712
peaks3047	2	945401	945927	+	972.889	exon (CC1G_01098, exon 8 of 10)	-1055	CC1G_01097
peaks4579	3	2644729	2645655	+	970.983	promoter-TSS (CC1G_03240)	-745	CC1G_03240
peaks8950	9	2358326	2360005	+	969.037	exon (CC1G_11917, exon 3 of 4)	308	CC1G_11917
peaks6009	5	1066089	1066849	+	959.216	promoter-TSS (CC1G_00081)	-409	CC1G_00081
peaks7856	8	382592	383769	+	959.108	promoter-TSS (CC1G_08006)	-630	CC1G_08006
peaks2706	13	575269	575957	+	958.751	Intergenic	-1229	CC1G_04711
peaks8043	8	1027024	1027834	+	958.067	promoter-TSS (CC1G_07167)	-338	CC1G_07167
peaks3252	2	1667770	1668280	+	951.573	promoter-TSS (CC1G_04300)	-337	CC1G_04300
peaks3872	3	277827	278385	+	950.397	promoter-TSS (CC1G_14078)	-10	CC1G_14078
peaks6021	5	1094073	1095916	+	948.261	Intergenic	-2312	CC1G_00092
peaks902	1	3416237	3416736	+	946.933	exon (CC1G_00627, exon 13 of 13)	-1131	CC1G_00626
peaks1889	11	1074923	1075418	+	945.67	promoter-TSS (CC1G_15704)	-90	CC1G_15704
peaks7986	8	837443	837994	+	945.362	promoter-TSS (CC1G_14979)	-416	CC1G_14979
peaks5453	4	2398822	2399838	+	941.95	promoter-TSS (CC1G_07095)	-209	CC1G_07095
peaks5550	4	2725923	2726765	+	938.137	promoter-TSS (ENSRNAG049972594)	-106	ENSRNAG049972594
peaks7139	7	496718	497314	+	936.008	promoter-TSS (CC1G_03949)	-239	CC1G_03949
peaks7392	7	1388145	1388653	+	931.271	promoter-TSS (CC1G_00901)	-375	CC1G_00901
peaks3673	2	3089059	3089590	+	930.056	promoter-TSS (CC1G_06129)	-825	CC1G_06129
peaks8770	9	1533882	1534933	+	929.344	promoter-TSS (CC1G_11053)	-293	CC1G_11053
peaks1055	1	3923416	3924470	+	929.306	TTS (CC1G_13793)	2352	CC1G_13793
peaks1388	10	1099805	1100841	+	928.111	Intergenic	3005	CC1G_09114
peaks3203	2	1540353	1541540	+	928.001	TTS (CC1G_04250)	3810	CC1G_04250
peaks1945	11	1346082	1346927	+	922.334	exon (CC1G_05539, exon 10 of 11)	1866	CC1G_05539
peaks5285	4	1943131	1943647	+	921.874	exon (CC1G_06366, exon 3 of 7)	1027	CC1G_06366
peaks8487	9	518971	519970	+	917.616	promoter-TSS (CC1G_07459)	-318	CC1G_07459
peaks2705	13	573229	573721	+	913.176	exon (CC1G_04711, exon 2 of 2)	909	CC1G_04711
peaks6407	5	2208118	2210695	+	913.104	TTS (CC1G_01337)	1630	CC1G_01336
peaks248	1	1054313	1054823	+	912.905	promoter-TSS (CC1G_08643)	-717	CC1G_08643
peaks7942	8	680539	681119	+	912.057	promoter-TSS (CC1G_03384)	-238	CC1G_03384
peaks1247	10	524822	525324	+	909.765	promoter-TSS (CC1G_01625)	-217	CC1G_01625
peaks3976	3	703706	704294	+	904.423	promoter-TSS (CC1G_04646)	-570	CC1G_04646
peaks8459	9	64153	64815	+	902.414	promoter-TSS (CC1G_15107)	34	CC1G_15107
peaks4102	3	1224812	1225681	+	901.802	exon (CC1G_14145, exon 2 of 7)	1081	CC1G_14145
peaks4010	3	826695	827306	+	897.781	intron (CC1G_04694, intron 8 of 9)	1214	CC1G_04694
peaks4585	3	2652311	2653747	+	887.785	promoter-TSS (CC1G_03243)	-329	CC1G_03242
peaks4539	3	2539601	2540217	+	887.574	TTS (CC1G_03195)	2954	CC1G_03195
peaks5105	4	1294819	1296201	+	887.179	Intergenic	-1464	CC1G_07873
peaks945	1	3550390	3551635	+	883.14	Intergenic	-1132	CC1G_13762
peaks4399	3	2029480	2029928	+	882.228	promoter-TSS (CC1G_07375)	-164	CC1G_07376
peaks1369	10	1039585	1040260	+	880.991	promoter-TSS (CC1G_09100)	-337	CC1G_09100
peaks239	1	1027690	1029294	+	878.933	TTS (CC1G_08637)	-3860	CC1G_08636
peaks3702	2	3186391	3187802	+	874.18	exon (CC1G_12511, exon 2 of 12)	295	CC1G_12511
peaks6891	6	994495	995615	+	873.536	promoter-TSS (CC1G_09850)	-59	CC1G_09850
peaks8258	8	1653104	1653660	+	872.258	Intergenic	3231	CC1G_15032
peaks8044	8	1028394	1029033	+	870.771	promoter-TSS (CC1G_07168)	-176	CC1G_07168
peaks6255	5	1785023	1786478	+	869.598	promoter-TSS (CC1G_00391)	-819	CC1G_00391
peaks5409	4	2287761	2288957	+	868.887	exon (CC1G_07059, exon 5 of 5)	-1449	CC1G_14429
peaks6638	5	3146399	3147490	+	868.414	exon (CC1G_07917, exon 1 of 3)	164	CC1G_07917
peaks8908	9	2108364	2108858	+	868.194	exon (CC1G_15212, exon 9 of 13)	2849	CC1G_15212
peaks2850	2	96320	97213	+	867.112	TTS (CC1G_08289)	1205	CC1G_08289
peaks7193	7	691078	691969	+	859.715	promoter-TSS (CC1G_14788)	-195	CC1G_14788
peaks7710	7	2658717	2659221	+	858.999	TTS (CC1G_05921)	2317	CC1G_05921
peaks2092	11	1921869	1923058	+	857.79	promoter-TSS (CC1G_08944)	-513	CC1G_08944
peaks8254	8	1644478	1645336	+	856.997	promoter-TSS (CC1G_12328)	-506	CC1G_12328
peaks8913	9	2119526	2120036	+	854.014	TTS (CC1G_15213)	2237	CC1G_15213
peaks4388	3	1994807	1995584	+	853.557	promoter-TSS (CC1G_07362)	-394	CC1G_14210
peaks2988	2	716362	717548	+	853.21	intron (CC1G_13851, intron 1 of 5)	124	CC1G_13851
peaks1233	10	478604	480388	+	852.729	intron (CC1G_01611, intron 1 of 1)	235	CC1G_01611
peaks3349	2	1957957	1958532	+	852.048	promoter-TSS (CC1G_13947)	-196	CC1G_13947
peaks3939	3	574020	574772	+	850.055	TTS (CC1G_04602)	1590	CC1G_04602
peaks2192	12	399250	400061	+	849.973	promoter-TSS (CC1G_15391)	-741	CC1G_15391
peaks1446	10	1375924	1376786	+	849.496	TTS (CC1G_11878)	1137	CC1G_11879
peaks5139	4	1392354	1392845	+	845.489	promoter-TSS (CC1G_11160)	-86	CC1G_11160
peaks5128	4	1358853	1359424	+	845.432	TTS (CC1G_11648)	960	CC1G_11648
peaks1792	11	724937	725399	+	844.923	promoter-TSS (CC1G_10983)	-704	CC1G_10983
peaks5877	5	551468	552242	+	844.711	promoter-TSS (CC1G_08222)	-529	CC1G_08222
peaks443	1	1787104	1788174	+	843.103	TTS (CC1G_06775)	814	CC1G_06775
peaks2316	12	1002106	1003619	+	842.06	TTS (CC1G_11595)	1260	CC1G_11595
peaks3888	3	371428	372017	+	841.275	promoter-TSS (CC1G_14083)	-319	CC1G_06046
peaks2270	12	771458	772714	+	840.818	promoter-TSS (CC1G_09790)	-751	CC1G_09790
peaks2031	11	1665621	1666179	+	839.949	promoter-TSS (CC1G_15739)	-786	CC1G_15739
peaks154	1	744936	746499	+	836.888	promoter-TSS (CC1G_04361)	-240	CC1G_04361
peaks8399	8	2292446	2292972	+	836.383	Intergenic	3274	CC1G_03110
peaks7664	7	2541063	2541618	+	835.359	promoter-TSS (CC1G_05888)	-139	CC1G_05888
peaks1899	11	1110268	1111232	+	834.06	promoter-TSS (CC1G_11615)	-16	CC1G_11615
peaks1127	10	120080	120574	+	833.7	promoter-TSS (CC1G_15238)	352	CC1G_15239
peaks4413	3	2056421	2057924	+	823.569	TTS (CC1G_07388)	1212	CC1G_07387
peaks1198	10	356915	357467	+	823.248	promoter-TSS (CC1G_15258)	-689	CC1G_01575
peaks530	1	2131576	2132618	+	821.292	TTS (CC1G_03732)	743	CC1G_03731
peaks4728	3	3189748	3190358	+	820.823	promoter-TSS (CC1G_02349)	84	CC1G_02349
peaks4398	3	2026434	2028383	+	820.728	promoter-TSS (CC1G_07374)	-86	CC1G_07374
peaks7545	7	2042155	2043745	+	817.086	intron (CC1G_05669, intron 4 of 7)	-1737	CC1G_05668
peaks7513	7	1955077	1955688	+	814.694	TTS (CC1G_11568)	1163	CC1G_11568
peaks7629	7	2359603	2360096	+	813.739	promoter-TSS (CC1G_08324)	-187	CC1G_08324
peaks7502	7	1839974	1840787	+	813.172	exon (CC1G_12055, exon 13 of 15)	2553	CC1G_12055
peaks4767	3	3318505	3319699	+	809.973	promoter-TSS (CC1G_02387)	-291	CC1G_02387
peaks1285	10	630538	631283	+	809.424	TTS (CC1G_09404)	2448	CC1G_09405
peaks369	1	1527214	1527804	+	809.356	promoter-TSS (CC1G_10544)	-511	CC1G_10544
peaks6068	5	1263460	1264773	+	808.78	intron (CC1G_00174, intron 5 of 9)	1507	CC1G_00174
peaks6735	6	446813	448275	+	808.612	TTS (CC1G_08677)	1123	CC1G_08676
peaks6271	5	1829802	1830313	+	807.546	intron (CC1G_00410, intron 8 of 10)	1538	CC1G_00410
peaks5045	4	1082587	1083167	+	806.49	Intergenic	-1136	CC1G_11660
peaks876	1	3315571	3316303	+	805.512	TTS (CC1G_00587)	-3454	CC1G_00588
peaks6381	5	2156584	2157479	+	802.852	TTS (CC1G_01321)	3604	CC1G_01321
peaks7787	8	135284	136069	+	802.096	promoter-TSS (CC1G_05367)	-774	CC1G_05367
peaks437	1	1765680	1766505	+	800.927	promoter-TSS (CC1G_06765)	-338	CC1G_06766
peaks620	1	2474044	2474719	+	800.308	TTS (CC1G_01756)	496	CC1G_13696
peaks3458	2	2403445	2404325	+	794.695	promoter-TSS (CC1G_13968)	-62	CC1G_13968
peaks94	1	555313	556739	+	794.582	promoter-TSS (CC1G_12167)	-222	CC1G_12167
peaks3649	2	2981603	2982352	+	793.367	exon (CC1G_06089, exon 7 of 11)	1945	CC1G_06089
peaks2608	13	162969	163692	+	792.74	promoter-TSS (CC1G_05607)	-393	CC1G_05607
peaks5350	4	2130915	2131489	+	791.531	promoter-TSS (CC1G_06435)	-506	CC1G_06435
peaks571	1	2293567	2294234	+	788.396	intron (CC1G_01688, intron 14 of 30)	3279	CC1G_01688
peaks7746	7	2828819	2829786	+	788.093	promoter-TSS (CC1G_08399)	-781	CC1G_08399
peaks2172	12	336584	337101	+	787.199	promoter-TSS (CC1G_05849)	-507	CC1G_05849
peaks6651	5	3251063	3251572	+	786.627	promoter-TSS (CC1G_12996)	-260	CC1G_12996
peaks1195	10	349768	350311	+	785.826	promoter-TSS (CC1G_01573)	-151	CC1G_01573
peaks7700	7	2635739	2636228	+	782.985	promoter-TSS (CC1G_05914)	-581	CC1G_05914
peaks4046	3	995335	995859	+	782.668	promoter-TSS (CC1G_14130)	-718	CC1G_14130
peaks891	1	3396119	3396767	+	782.595	promoter-TSS (CC1G_00621)	-85	CC1G_00620
peaks466	1	1868765	1869495	+	781.296	promoter-TSS (CC1G_06811)	-958	CC1G_06811
peaks1147	10	200847	201539	+	780.553	promoter-TSS (CC1G_01534)	-290	CC1G_01534
peaks7585	7	2210538	2211051	+	776.679	exon (CC1G_05731, exon 3 of 4)	1444	CC1G_05731
peaks2721	13	617253	617711	+	775.317	exon (CC1G_15787, exon 5 of 14)	1560	CC1G_15787
peaks5883	5	567125	568194	+	774.665	promoter-TSS (CC1G_08215)	142	CC1G_08214
peaks7434	7	1552311	1553360	+	772.008	intron (CC1G_14838, intron 3 of 4)	757	CC1G_14838
peaks5010	4	974081	974917	+	770.134	Intergenic	-1129	CC1G_11893
peaks1715	11	262715	263160	+	766.435	promoter-TSS (CC1G_13124)	-133	CC1G_13124
peaks1187	10	330045	330566	+	765.681	Intergenic	-1564	CC1G_15254
peaks8860	9	1925337	1926802	+	764.882	promoter-TSS (CC1G_03599)	32	CC1G_03599
peaks7288	7	1109595	1110293	+	764.339	TTS (CC1G_00810)	1362	CC1G_00810
peaks6827	6	767145	768202	+	758.181	promoter-TSS (CC1G_15553)	-200	CC1G_15553
peaks2674	13	468261	469570	+	755.838	exon (CC1G_07971, exon 12 of 12)	2287	CC1G_07971
peaks6487	5	2498800	2499663	+	754.613	TTS (CC1G_01457)	1398	CC1G_01457
peaks2632	13	279366	280660	+	754.429	intron (CC1G_05651, intron 11 of 14)	2057	CC1G_05651
peaks8808	9	1699808	1700287	+	753.579	promoter-TSS (CC1G_03510)	-207	CC1G_03510
peaks7857	8	385139	385662	+	753.181	promoter-TSS (CC1G_08008)	661	CC1G_08007
peaks5092	4	1266985	1267690	+	750.449	exon (CC1G_07860, exon 3 of 6)	-2910	CC1G_07859
peaks6103	5	1378636	1379170	+	749.926	promoter-TSS (CC1G_00225)	-251	CC1G_00225
peaks4663	3	2925517	2926969	+	749.26	Intergenic	-1024	CC1G_02253
peaks6923	6	1126768	1127426	+	748.475	promoter-TSS (CC1G_10341)	-950	CC1G_10341
peaks1088	1	4005311	4006105	+	746.493	TTS (CC1G_08800)	1017	CC1G_08801
peaks5741	4	3269342	3269833	+	745.794	exon (CC1G_14499, exon 5 of 6)	651	CC1G_14499
peaks3862	3	229983	230581	+	744.465	promoter-TSS (CC1G_05996)	-623	CC1G_05996
peaks4273	3	1702764	1703750	+	744.3	exon (CC1G_01967, exon 3 of 3)	1162	CC1G_01967
peaks7420	7	1518114	1518724	+	743.92	promoter-TSS (CC1G_14836)	-820	CC1G_14836
peaks2240	12	686625	687142	+	742.207	exon (CC1G_08481, exon 4 of 8)	700	CC1G_08481
peaks6568	5	2806908	2807450	+	742.078	promoter-TSS (CC1G_10647)	-387	CC1G_10647
peaks2940	2	488399	489322	+	741.703	Intergenic	-3315	CC1G_10092
peaks7457	7	1651853	1653334	+	739.644	exon (CC1G_08988, exon 3 of 5)	580	CC1G_08988
peaks8722	9	1355205	1355891	+	738.799	promoter-TSS (CC1G_07622)	8	CC1G_07622
peaks6253	5	1782063	1782725	+	737.213	TTS (CC1G_00391)	1283	CC1G_00390
peaks6500	5	2569813	2570534	+	736.176	Intergenic	-2501	CC1G_08120
peaks1294	10	649640	650144	+	735.392	intron (CC1G_09411, intron 2 of 5)	617	CC1G_09411
peaks5267	4	1867681	1868693	+	734.388	exon (CC1G_06343, exon 6 of 6)	979	CC1G_06343
peaks4150	3	1371061	1372338	+	728.164	promoter-TSS (CC1G_12098)	-903	CC1G_12098
peaks1239	10	503206	503739	+	726.684	TTS (CC1G_01618)	1668	CC1G_01618
peaks3836	3	152477	153218	+	725.011	TTS (CC1G_05966)	1169	CC1G_05966
peaks284	1	1238903	1240828	+	723.608	TTS (CC1G_11216)	367	CC1G_11215
peaks4149	3	1365583	1366023	+	722.074	intron (CC1G_12097, intron 9 of 10)	-1508	CC1G_12096
peaks6532	5	2658875	2660173	+	721.412	promoter-TSS (CC1G_08152)	-958	CC1G_08152
peaks3283	2	1736078	1736847	+	721.395	promoter-TSS (CC1G_11932)	-27	CC1G_11932
peaks3664	2	3041705	3042793	+	719.046	TTS (CC1G_06115)	-2376	CC1G_06114
peaks1140	10	175772	176228	+	718.325	exon (CC1G_01526, exon 3 of 3)	566	CC1G_01526
peaks3180	2	1439167	1440237	+	718.208	promoter-TSS (CC1G_04211)	-160	CC1G_04211
peaks6178	5	1563249	1563777	+	717.489	TTS (CC1G_00304)	992	CC1G_00305
peaks1185	10	326215	328417	+	717.286	exon (CC1G_15254, exon 6 of 15)	1425	CC1G_15254
peaks1861	11	951943	952839	+	716.794	TTS (CC1G_05283)	-1288	CC1G_05282
peaks2200	12	429997	430647	+	715.661	promoter-TSS (CC1G_11243)	-384	CC1G_11243
peaks6489	5	2503551	2504121	+	715.054	TTS (CC1G_01458)	848	CC1G_01459
peaks566	1	2269106	2269962	+	714.785	TTS (CC1G_01676)	1671	CC1G_01677
peaks3849	3	193875	194954	+	713.729	promoter-TSS (CC1G_14069)	190	CC1G_14068
peaks1613	10	1980327	1981391	+	713.164	exon (CC1G_02230, exon 5 of 5)	893	CC1G_02230
peaks2830	2	3126	4001	+	709.072	Intergenic	-7713	CC1G_13813
peaks755	1	2972813	2976725	+	706.782	TTS (CC1G_13726)	-1308	CC1G_06622
peaks8905	9	2098992	2100598	+	705.834	Intergenic	-1648	CC1G_08600
peaks1809	11	771989	772856	+	705.037	promoter-TSS (CC1G_05222)	-472	CC1G_05222
peaks4390	3	2000314	2001550	+	704.144	promoter-TSS (CC1G_07364)	80	CC1G_07363
peaks3891	3	378938	380257	+	703.425	exon (CC1G_06049, exon 8 of 10)	1714	CC1G_06049
peaks4133	3	1325151	1325768	+	702.908	Intergenic	-1154	CC1G_09355
peaks6287	5	1882503	1883408	+	702.491	exon (CC1G_00430, exon 4 of 7)	2011	CC1G_00430
peaks1797	11	735609	736169	+	701.807	promoter-TSS (CC1G_05209)	-908	CC1G_05209
peaks7291	7	1113296	1113894	+	701.332	TTS (CC1G_14819)	536	CC1G_14819
peaks5727	4	3226502	3227091	+	700.83	TTS (CC1G_14496)	1178	CC1G_14496
peaks4646	3	2884228	2884860	+	700.364	promoter-TSS (CC1G_03329)	-258	CC1G_03329
peaks3965	3	653314	653790	+	697.144	exon (CC1G_04627, exon 1 of 1)	1235	CC1G_04627
peaks2627	13	268422	268950	+	697.107	promoter-TSS (CC1G_05648)	-458	CC1G_05648
peaks990	1	3712925	3713889	+	696.025	TTS (CC1G_00723)	947	CC1G_00723
peaks1006	1	3754815	3755509	+	694.441	Intergenic	-1951	CC1G_13781
peaks1707	11	239760	240315	+	693.281	intron (CC1G_11369, intron 4 of 13)	496	CC1G_11369
peaks7738	7	2786387	2787321	+	690.727	promoter-TSS (CC1G_14915)	-48	CC1G_08381
peaks5108	4	1305590	1306756	+	689.46	promoter-TSS (CC1G_14365)	-927	CC1G_14365
peaks8902	9	2086792	2087357	+	688.706	TTS (CC1G_08593)	1133	CC1G_08594
peaks859	1	3277376	3277825	+	688.702	TTS (CC1G_00572)	1555	CC1G_00573
peaks8827	9	1798976	1799990	+	687.904	TTS (CC1G_03549)	1512	CC1G_03549
peaks4494	3	2397869	2398350	+	687.783	promoter-TSS (CC1G_06870)	-252	CC1G_06870
peaks5243	4	1803946	1805128	+	687.248	promoter-TSS (CC1G_06319)	-509	CC1G_06318
peaks6951	6	1246814	1247295	+	687.095	promoter-TSS (CC1G_15590)	-328	CC1G_15590
peaks1101	1	4055290	4056055	+	680.676	promoter-TSS (CC1G_08822)	-458	CC1G_08822
peaks5420	4	2306842	2307368	+	678.397	exon (CC1G_07064, exon 4 of 19)	2492	CC1G_07064
peaks6656	5	3266030	3266754	+	677.164	TTS (CC1G_12136)	1525	CC1G_12136
peaks4577	3	2639235	2640006	+	676.352	promoter-TSS (CC1G_03237)	51	CC1G_03237
peaks6290	5	1901781	1902719	+	675.904	promoter-TSS (CC1G_00438)	36	CC1G_00438
peaks3097	2	1091698	1092767	+	675.812	TTS (CC1G_01160)	3779	CC1G_01159
peaks3430	2	2309913	2310460	+	675.232	promoter-TSS (CC1G_03810)	-819	CC1G_03810
peaks8099	8	1227688	1228365	+	674.857	promoter-TSS (CC1G_02905)	-487	CC1G_02905
peaks4709	3	3104069	3104570	+	673.542	promoter-TSS (CC1G_02317)	-126	CC1G_02317
peaks8712	9	1328850	1330069	+	672.802	promoter-TSS (CC1G_07740)	-575	CC1G_07740
peaks3962	3	648013	648636	+	672.216	Intergenic	-1984	CC1G_04625
peaks3078	2	1046722	1047301	+	671.508	TTS (CC1G_01142)	2184	CC1G_13869
peaks852	1	3249955	3250885	+	669.889	exon (CC1G_00562, exon 1 of 22)	144	CC1G_00562
peaks1995	11	1526971	1527548	+	668.035	promoter-TSS (CC1G_05477)	102	CC1G_05478
peaks1008	1	3757629	3758541	+	665.92	Intergenic	-2356	CC1G_00735
peaks2443	12	1505564	1505933	+	664.862	Intergenic	-1942	CC1G_15445
peaks8785	9	1587630	1588438	+	663.898	promoter-TSS (CC1G_11074)	-603	CC1G_11074
peaks3230	2	1615938	1616848	+	663.074	TTS (CC1G_04277)	2139	CC1G_04277
peaks1841	11	880119	880623	+	661.915	TTS (CC1G_05260)	1259	CC1G_20235
peaks7381	7	1369833	1370885	+	661.142	promoter-TSS (CC1G_14830)	-491	CC1G_14830
peaks5404	4	2279981	2281076	+	660.387	Intergenic	3002	CC1G_07057
peaks1430	10	1266481	1267602	+	660.288	promoter-TSS (CC1G_09713)	396	CC1G_09714
peaks8697	9	1278977	1279637	+	658.751	TTS (CC1G_15182)	1271	CC1G_15182
peaks309	1	1316712	1317166	+	658.384	TTS (CC1G_11236)	-1036	CC1G_13624
peaks6791	6	670384	671005	+	658.37	promoter-TSS (CC1G_06948)	-507	CC1G_06948
peaks7849	8	373212	374135	+	658.315	TTS (CC1G_08003)	1227	CC1G_08003
peaks5929	5	754175	754689	+	658.283	promoter-TSS (CC1G_14565)	-198	CC1G_09943
peaks5113	4	1312167	1312752	+	656.102	TTS (CC1G_07875)	-1921	CC1G_07876
peaks4304	3	1766444	1767108	+	656.086	exon (CC1G_01990, exon 2 of 11)	510	CC1G_01990
peaks2115	12	123338	124004	+	654.946	promoter-TSS (CC1G_05770)	-617	CC1G_05770
peaks7879	8	474002	474496	+	653.375	exon (CC1G_08035, exon 15 of 16)	1700	CC1G_08035
peaks7656	7	2487774	2489100	+	653.005	promoter-TSS (CC1G_14900)	-338	CC1G_14900
peaks197	1	884264	885051	+	652.348	promoter-TSS (CC1G_04411)	-326	CC1G_04411
peaks6650	5	3248712	3250371	+	652.008	TTS (CC1G_12996)	1516	CC1G_12996
peaks1281	10	620716	621664	+	650.892	TTS (CC1G_09401)	2571	CC1G_09401
peaks3380	2	2066048	2067037	+	650.774	exon (CC1G_05181, exon 4 of 4)	-1186	CC1G_05182
peaks268	1	1128024	1128520	+	650.537	TTS (CC1G_13434)	1640	CC1G_13434
peaks6195	5	1604896	1605361	+	650.486	promoter-TSS (CC1G_00317)	604	CC1G_00318
peaks2317	12	1003833	1005609	+	648.675	Intergenic	3119	CC1G_11595
peaks2039	11	1706308	1706794	+	648.611	promoter-TSS (CC1G_09241)	-847	CC1G_09241
peaks5466	4	2430814	2431441	+	648.483	promoter-TSS (CC1G_07104)	-858	CC1G_07104
peaks8330	8	1946254	1946954	+	648.157	exon (CC1G_05055, exon 6 of 15)	1689	CC1G_05055
peaks1289	10	637029	638030	+	647.605	Intergenic	3192	CC1G_09406
peaks8922	9	2131671	2132717	+	646.43	promoter-TSS (CC1G_08612)	-615	CC1G_08612
peaks26	1	252169	252671	+	644.857	promoter-TSS (CC1G_02799)	-56	CC1G_02798
peaks8067	8	1119983	1120610	+	644.345	promoter-TSS (CC1G_07201)	-517	CC1G_07202
peaks3785	2	3623827	3624299	+	642.22	intron (CC1G_04916, intron 4 of 12)	1520	CC1G_04916
peaks7280	7	1080961	1081438	+	640.899	promoter-TSS (CC1G_00801)	-239	CC1G_00802
peaks7476	7	1739590	1740059	+	640.811	exon (CC1G_14848, exon 5 of 7)	1200	CC1G_14848
peaks5076	4	1204426	1204908	+	639.822	TTS (CC1G_07840)	801	CC1G_07839
peaks6839	6	802058	802520	+	639.804	promoter-TSS (CC1G_11436)	-241	CC1G_11436
peaks4953	4	639262	639776	+	637.287	promoter-TSS (CC1G_09060)	-232	CC1G_09060
peaks6276	5	1837257	1838050	+	637.086	promoter-TSS (CC1G_00413)	-251	CC1G_00413
peaks8255	8	1646110	1646565	+	636.988	Intergenic	-1160	CC1G_15031
peaks2795	13	798736	799199	+	635.535	promoter-TSS (CC1G_04791)	-150	CC1G_04791
peaks3007	2	812232	813325	+	635.29	exon (CC1G_01048, exon 12 of 13)	-1053	CC1G_13857
peaks385	1	1576950	1577528	+	634.541	promoter-TSS (CC1G_13441)	-511	CC1G_13441
peaks4530	3	2524875	2526333	+	634.33	promoter-TSS (CC1G_03193)	-886	CC1G_03193
peaks2052	11	1759217	1759709	+	634.059	promoter-TSS (CC1G_09220)	-479	CC1G_09220
peaks5225	4	1733177	1733700	+	633.791	promoter-TSS (CC1G_14390)	-123	CC1G_06290
peaks4484	3	2365216	2366301	+	631.89	intron (CC1G_06858, intron 2 of 3)	656	CC1G_06858
peaks8599	9	964740	965223	+	630.236	TTS (CC1G_02496)	675	CC1G_02495
peaks3653	2	2987801	2988792	+	627.754	exon (CC1G_06090, exon 2 of 3)	-1969	CC1G_06091
peaks1414	10	1222685	1223216	+	627.601	exon (CC1G_09703, exon 7 of 9)	1277	CC1G_09703
peaks8082	8	1161909	1162638	+	625.573	promoter-TSS (CC1G_11699)	2	CC1G_11700
peaks7158	7	562312	562963	+	625.031	promoter-TSS (CC1G_14775)	-765	CC1G_14775
peaks631	1	2551928	2552476	+	624.728	TTS (CC1G_01782)	1976	CC1G_01783
peaks6460	5	2403628	2404308	+	623.805	exon (CC1G_01418, exon 2 of 4)	300	CC1G_01418
peaks238	1	1026259	1027356	+	622.797	Intergenic	-2175	CC1G_08636
peaks8174	8	1466001	1466748	+	621.325	exon (CC1G_02983, exon 11 of 15)	1672	CC1G_02983
peaks3143	2	1256183	1256680	+	620.917	exon (CC1G_01233, exon 12 of 19)	1618	CC1G_01233
peaks456	1	1822918	1823635	+	618.95	exon (CC1G_06789, exon 1 of 3)	1167	CC1G_06789
peaks3122	2	1153675	1154150	+	617.224	promoter-TSS (CC1G_01187)	343	CC1G_01186
peaks3212	2	1558911	1559778	+	616.061	TTS (CC1G_13913)	108	CC1G_13912
peaks2312	12	995373	996268	+	616.042	TTS (CC1G_15417)	2105	CC1G_15418
peaks1180	10	307921	308616	+	613.24	promoter-TSS (CC1G_01564)	-133	CC1G_01564
peaks4631	3	2821617	2822478	+	613.156	exon (CC1G_03305, exon 1 of 5)	124	CC1G_03305
peaks7425	7	1529128	1529685	+	612.717	TTS (CC1G_14837)	1132	CC1G_00951
peaks4996	4	925301	926240	+	612.165	promoter-TSS (CC1G_14348)	-122	CC1G_14348
peaks7972	8	809167	809792	+	609.22	promoter-TSS (CC1G_03433)	-517	CC1G_03433
peaks158	1	754988	755596	+	607.813	promoter-TSS (CC1G_04368)	-101	CC1G_04367
peaks7206	7	762852	763332	+	607.8	promoter-TSS (CC1G_04039)	-135	ENSRNAG049972659
peaks2540	12	1816238	1817051	+	606.99	exon (CC1G_07780, exon 2 of 8)	631	CC1G_07780
peaks6014	5	1080456	1081423	+	606.663	exon (CC1G_00087, exon 5 of 7)	1257	CC1G_00087
peaks5570	4	2781185	2783107	+	605.018	exon (CC1G_06172, exon 3 of 3)	-1457	CC1G_06173
peaks1609	10	1968773	1969324	+	604.833	promoter-TSS (CC1G_02224)	-262	CC1G_02224
peaks7630	7	2363076	2364036	+	604.697	exon (CC1G_14890, exon 8 of 9)	2432	CC1G_14890
peaks782	1	3036762	3037280	+	602.209	exon (CC1G_13729, exon 6 of 14)	-1693	CC1G_13730
peaks1033	1	3830434	3831513	+	600.717	promoter-TSS (CC1G_10112)	-701	CC1G_10112
peaks2626	13	264491	265496	+	600.39	promoter-TSS (CC1G_05645)	-158	CC1G_05645
peaks4786	3	3413313	3413840	+	599.849	TTS (CC1G_11804)	-3464	CC1G_11805
peaks1268	10	589612	590063	+	599.774	exon (CC1G_01653, exon 7 of 7)	2923	CC1G_01653
peaks7402	7	1441137	1441610	+	598.17	promoter-TSS (CC1G_00919)	-213	CC1G_14833
peaks798	1	3077330	3077789	+	598.161	promoter-TSS (CC1G_00496)	89	CC1G_00497
peaks2966	2	603776	604248	+	598.012	promoter-TSS (CC1G_10585)	-396	CC1G_10585
peaks6819	6	737254	738019	+	597.722	TTS (CC1G_06974)	824	CC1G_06973
peaks2000	11	1563910	1564829	+	596.558	TTS (CC1G_15732)	3284	CC1G_15732
peaks6235	5	1719666	1720682	+	596.438	promoter-TSS (CC1G_00362)	-378	CC1G_00362
peaks6930	6	1162196	1163176	+	596.4	promoter-TSS (CC1G_11980)	-584	CC1G_11980
peaks8107	8	1252977	1253972	+	596.287	TTS (CC1G_02916)	2765	CC1G_02916
peaks4103	3	1226533	1227411	+	595.6	exon (CC1G_14145, exon 4 of 7)	-1243	CC1G_14146
peaks1990	11	1515696	1516204	+	595.107	exon (CC1G_05482, exon 10 of 11)	1909	CC1G_15728
peaks3956	3	628320	629170	+	594.849	exon (CC1G_14107, exon 3 of 4)	388	CC1G_14107
peaks4503	3	2426368	2427082	+	593.524	promoter-TSS (CC1G_06882)	-945	CC1G_06882
peaks7909	8	546398	547078	+	593.314	promoter-TSS (CC1G_03337)	-257	CC1G_20164
peaks5110	4	1308793	1309812	+	593.258	exon (CC1G_07875, exon 1 of 6)	102	CC1G_07875
peaks5835	5	363781	364325	+	589.782	promoter-TSS (CC1G_06642)	-285	CC1G_06642
peaks8955	9	2375697	2376167	+	589.106	TTS (CC1G_15226)	805	CC1G_09973
peaks1145	10	196735	197355	+	588.297	promoter-TSS (CC1G_01531)	-550	CC1G_01531
peaks964	1	3624421	3624929	+	588.105	Intergenic	-3443	CC1G_00699
peaks957	1	3609977	3610445	+	586.175	promoter-TSS (CC1G_13766)	-685	CC1G_13766
peaks8549	9	674349	674865	+	586.088	exon (CC1G_10716, exon 8 of 11)	1950	CC1G_10716
peaks6406	5	2206063	2207278	+	585.781	promoter-TSS (CC1G_01334)	-370	CC1G_01334
peaks7994	8	867108	868118	+	585.596	TTS (CC1G_03455)	2455	CC1G_03454
peaks7689	7	2601861	2602366	+	584.358	promoter-TSS (CC1G_05901)	-830	CC1G_05901
peaks6038	5	1156022	1157450	+	582.717	TTS (CC1G_00122)	1908	CC1G_00123
peaks1018	1	3785219	3785642	+	578.616	intron (CC1G_10096, intron 4 of 14)	902	CC1G_10096
peaks3597	2	2785044	2785552	+	578.337	promoter-TSS (CC1G_09151)	-278	CC1G_09151
peaks7845	8	358194	359318	+	577.637	Intergenic	-3344	CC1G_08000
peaks6795	6	682719	683192	+	577.058	promoter-TSS (CC1G_06953)	-644	CC1G_15546
peaks6188	5	1590215	1591172	+	576.542	exon (CC1G_14632, exon 5 of 7)	1864	CC1G_14632
peaks3654	2	2989533	2990023	+	576.439	promoter-TSS (CC1G_06091)	-487	CC1G_06091
peaks6037	5	1149269	1150076	+	575.513	promoter-TSS (CC1G_00121)	480	CC1G_00120
peaks812	1	3113125	3113659	+	575.213	promoter-TSS (CC1G_00510)	-156	CC1G_00510
peaks1917	11	1233804	1235033	+	574.145	Intergenic	-2515	CC1G_15716
peaks5725	4	3221972	3222910	+	573.659	promoter-TSS (CC1G_14495)	14	CC1G_14495
peaks5062	4	1169664	1170688	+	573.506	Intergenic	-1234	CC1G_07829
peaks2257	12	738855	739903	+	573.299	Intergenic	2920	CC1G_13400
peaks6086	5	1312781	1313462	+	572.548	promoter-TSS (CC1G_00194)	-472	CC1G_00194
peaks522	1	2100673	2101281	+	572.536	promoter-TSS (CC1G_03719)	620	CC1G_03718
peaks1022	1	3800595	3801578	+	571.086	TTS (CC1G_13784)	430	CC1G_10100
peaks4232	3	1590429	1590987	+	570.491	promoter-TSS (CC1G_01924)	298	CC1G_14177
peaks2783	13	772404	773236	+	570.454	promoter-TSS (ENSRNAG049972743)	-129	CC1G_04779
peaks8802	9	1668522	1669489	+	569.297	promoter-TSS (CC1G_03494)	-530	CC1G_03494
peaks4109	3	1239188	1239670	+	568.872	exon (CC1G_09318, exon 2 of 2)	1065	CC1G_09318
peaks2800	13	817641	818164	+	567.462	promoter-TSS (CC1G_04796)	-361	CC1G_04796
peaks4360	3	1916554	1917510	+	567.239	promoter-TSS (CC1G_02048)	-560	CC1G_02048
peaks7562	7	2118866	2119642	+	565.573	TTS (CC1G_05700)	1217	CC1G_05701
peaks7137	7	474550	475032	+	565.558	promoter-TSS (CC1G_03941)	-874	CC1G_03941
peaks3701	2	3184285	3184806	+	565.332	exon (CC1G_12510, exon 6 of 9)	1294	CC1G_12510
peaks4671	3	2973580	2973989	+	562.415	promoter-TSS (CC1G_02271)	-638	CC1G_02271
peaks3269	2	1717187	1718391	+	562.394	promoter-TSS (CC1G_11924)	81	CC1G_11924
peaks2624	13	244688	245144	+	562.334	promoter-TSS (CC1G_05636)	315	CC1G_05637
peaks690	1	2784217	2784677	+	562.259	TTS (CC1G_06545)	702	CC1G_06545
peaks96	1	565906	566534	+	561.679	promoter-TSS (CC1G_12062)	-113	ENSRNAG049972548
peaks2304	12	977296	977741	+	560.502	exon (CC1G_11588, exon 1 of 4)	515	CC1G_11588
peaks8764	9	1506561	1507947	+	560.248	exon (CC1G_07677, exon 7 of 8)	1506	CC1G_07677
peaks3417	2	2287136	2287721	+	558.421	promoter-TSS (CC1G_03802)	-20	CC1G_03803
peaks5560	4	2761049	2761650	+	557.134	exon (CC1G_06163, exon 2 of 2)	392	CC1G_06163
peaks7688	7	2600218	2600803	+	556.902	promoter-TSS (CC1G_05900)	-451	CC1G_05900
peaks6855	6	848622	849109	+	556.752	promoter-TSS (CC1G_11458)	-789	CC1G_11458
peaks4017	3	899432	899848	+	556.513	promoter-TSS (CC1G_04466)	-179	CC1G_04466
peaks3209	2	1555934	1556404	+	556.488	TTS (CC1G_13911)	2288	CC1G_13911
peaks1493	10	1509371	1509840	+	555.938	TTS (CC1G_11713)	923	CC1G_11714
peaks7554	7	2078579	2079013	+	555.835	TTS (CC1G_05684)	1984	CC1G_05684
peaks253	1	1081136	1082020	+	555.174	TTS (CC1G_08649)	-1330	CC1G_08648
peaks6728	6	428986	429427	+	553.094	exon (CC1G_15527, exon 1 of 5)	408	CC1G_15527
peaks711	1	2840802	2841325	+	551.481	promoter-TSS (CC1G_06565)	-246	CC1G_06564
peaks1130	10	149860	150372	+	550.997	TTS (CC1G_01516)	-1012	CC1G_01515
peaks432	1	1749985	1750913	+	550.309	TTS (CC1G_06756)	403	CC1G_06757
peaks4319	3	1799813	1801190	+	549.644	promoter-TSS (CC1G_02004)	-316	CC1G_02003
peaks5734	4	3250021	3250605	+	549.065	promoter-TSS (CC1G_04066)	-34	CC1G_04066
peaks3205	2	1547036	1547560	+	548.33	exon (CC1G_04252, exon 6 of 9)	-1758	CC1G_04251
peaks3218	2	1580097	1580632	+	548.062	promoter-TSS (CC1G_04265)	-223	CC1G_04265
peaks4670	3	2950804	2951878	+	547.334	promoter-TSS (CC1G_02261)	-351	CC1G_02261
peaks7304	7	1154744	1155246	+	546.134	TTS (CC1G_00826)	563	CC1G_00825
peaks4864	4	278362	279006	+	544.454	promoter-TSS (CC1G_02630)	-125	CC1G_02630
peaks4209	3	1531759	1532352	+	543.681	exon (CC1G_01903, exon 3 of 5)	755	CC1G_01903
peaks7232	7	882060	882526	+	543.623	promoter-TSS (CC1G_09893)	-115	CC1G_09893
peaks8400	8	2296000	2296421	+	543.615	Intergenic	3264	CC1G_03111
peaks5043	4	1080029	1080677	+	543.348	TTS (CC1G_11659)	1388	CC1G_11660
peaks1083	1	3986237	3987579	+	541.817	promoter-TSS (CC1G_08793)	-545	CC1G_08793
peaks7890	8	497582	498108	+	541.692	promoter-TSS (CC1G_08043)	-251	CC1G_08043
peaks6797	6	687913	688618	+	540.755	exon (CC1G_06956, exon 1 of 4)	426	CC1G_06956
peaks1407	10	1205098	1205552	+	540.672	promoter-TSS (CC1G_09694)	-92	CC1G_09695
peaks74	1	393858	394843	+	540.176	promoter-TSS (CC1G_02854)	-464	CC1G_02854
peaks3703	2	3228283	3229218	+	537.752	Intergenic	2322	CC1G_10382
peaks8730	9	1401720	1402179	+	537.088	exon (CC1G_07643, exon 7 of 7)	2128	CC1G_07643
peaks7705	7	2646397	2647358	+	536.374	promoter-TSS (CC1G_05916)	-546	CC1G_05917
peaks7674	7	2566431	2567373	+	536.064	Intergenic	-1232	CC1G_05893
peaks6996	6	1446595	1447099	+	534.753	promoter-TSS (CC1G_07526)	-270	CC1G_07526
peaks1767	11	672566	673257	+	534.354	exon (CC1G_10967, exon 5 of 6)	1597	CC1G_10967
peaks8425	8	2395576	2396443	+	534.291	promoter-TSS (CC1G_15092)	75	CC1G_15092
peaks6149	5	1507509	1508063	+	534.256	promoter-TSS (CC1G_00283)	397	CC1G_00284
peaks1811	11	775763	776565	+	533.772	promoter-TSS (CC1G_15686)	-259	CC1G_15686
peaks5405	4	2281843	2283212	+	533.714	intron (CC1G_07057, intron 2 of 4)	1003	CC1G_07057
peaks4574	3	2634835	2635974	+	532.242	intron (CC1G_03236, intron 2 of 2)	699	CC1G_03236
peaks6485	5	2496060	2496670	+	531.94	promoter-TSS (CC1G_01455)	-647	CC1G_01455
peaks2761	13	735510	736295	+	530.213	promoter-TSS (CC1G_04765)	-265	CC1G_04765
peaks2297	12	947093	948044	+	529.992	exon (CC1G_10803, exon 4 of 6)	646	CC1G_10803
peaks4764	3	3305567	3306069	+	529.948	promoter-TSS (CC1G_14287)	-326	CC1G_14287
peaks5667	4	3082772	3083194	+	529.761	promoter-TSS (CC1G_08080)	-42	CC1G_08080
peaks1934	11	1288007	1288808	+	528.994	promoter-TSS (CC1G_11327)	579	CC1G_11326
peaks996	1	3729214	3730781	+	528.655	exon (CC1G_00728, exon 3 of 4)	1044	CC1G_00728
peaks6991	6	1420778	1421269	+	527.82	TTS (CC1G_07520)	2542	CC1G_07519
peaks330	1	1406549	1406966	+	527.643	exon (CC1G_13631, exon 5 of 8)	878	CC1G_13631
peaks5890	5	580566	582021	+	524.867	Intergenic	-1134	CC1G_08208
peaks7168	7	585788	586550	+	524.799	promoter-TSS (CC1G_03982)	-233	CC1G_03982
peaks4153	3	1375013	1376081	+	523.574	promoter-TSS (CC1G_12099)	-755	CC1G_12099
peaks8972	Mt	35834	42442	+	523.356	promoter-TSS (CC1G_22224)	482	ENSRNAG049972520
peaks4326	3	1817061	1818198	+	522.829	exon (CC1G_02009, exon 8 of 20)	2456	CC1G_02009
peaks1649	10	2226830	2227312	+	522.425	promoter-TSS (CC1G_12454)	-555	CC1G_12454
peaks8900	9	2077808	2078431	+	521.358	exon (CC1G_15211, exon 2 of 3)	400	CC1G_15211
peaks6394	5	2187501	2188291	+	520.804	exon (CC1G_01329, exon 10 of 11)	2545	CC1G_14675
peaks3508	2	2534355	2536458	+	519.345	exon (CC1G_03906, exon 3 of 13)	561	CC1G_03906
peaks6019	5	1091669	1092129	+	518.671	promoter-TSS (CC1G_00091)	-46	CC1G_00090
peaks7113	7	369893	370522	+	518.56	promoter-TSS (CC1G_10448)	-26	CC1G_10448
peaks4380	3	1982074	1983152	+	516.981	exon (CC1G_07354, exon 7 of 8)	1036	CC1G_07354
peaks2321	12	1009923	1010367	+	516.435	Intergenic	-2325	CC1G_11596
peaks3983	3	727118	727818	+	515.689	exon (CC1G_04654, exon 1 of 2)	1683	CC1G_04654
peaks4140	3	1342631	1343048	+	514.578	promoter-TSS (CC1G_12089)	-343	CC1G_12089
peaks5046	4	1084472	1084971	+	513.136	promoter-TSS (CC1G_11662)	294	CC1G_11661
peaks2383	12	1325004	1327299	+	511.218	exon (CC1G_06470, exon 2 of 3)	636	CC1G_06470
peaks4201	3	1509152	1510016	+	509.728	exon (CC1G_01892, exon 8 of 16)	1753	CC1G_01892
peaks7111	7	346737	347429	+	509.623	promoter-TSS (CC1G_10458)	-541	CC1G_10458
peaks853	1	3251229	3251877	+	507.583	promoter-TSS (CC1G_00562)	-989	CC1G_00562
peaks4175	3	1426920	1428862	+	507.509	exon (CC1G_11833, exon 1 of 3)	112	CC1G_11833
peaks3704	2	3233103	3233584	+	507.423	exon (CC1G_10384, exon 3 of 11)	538	CC1G_10384
peaks2223	12	551555	552332	+	505.529	promoter-TSS (CC1G_15400)	46	CC1G_15400
peaks2469	12	1587178	1587654	+	504.786	promoter-TSS (CC1G_07300)	-271	CC1G_07300
peaks5749	4	3290929	3291408	+	503.752	promoter-TSS (CC1G_04078)	-630	CC1G_14501
peaks6307	5	1945722	1946489	+	502.732	exon (CC1G_00453, exon 3 of 3)	1872	CC1G_00453
peaks1111	1	4105427	4105865	+	502.593	promoter-TSS (CC1G_11423)	-279	CC1G_11423
peaks1342	10	945114	945579	+	502.467	exon (CC1G_15289, exon 1 of 1)	271	CC1G_15289
peaks8457	9	61681	62239	+	502.314	promoter-TSS (CC1G_15106)	67	CC1G_15106
peaks5736	4	3252623	3253092	+	502.053	promoter-TSS (CC1G_04067)	-245	CC1G_04067
peaks2527	12	1764146	1765133	+	501.968	TTS (CC1G_07762)	1178	CC1G_07762
peaks394	1	1616158	1616743	+	501.088	promoter-TSS (CC1G_11304)	-543	CC1G_11304
peaks1251	10	532092	533827	+	500.568	TTS (CC1G_01630)	-1342	CC1G_01629
peaks1772	11	690444	690915	+	500.367	exon (CC1G_10972, exon 2 of 3)	568	CC1G_10972
peaks8491	9	529293	530798	+	499.885	promoter-TSS (CC1G_07464)	-142	CC1G_07464
peaks40	1	299817	301048	+	499.509	promoter-TSS (CC1G_02816)	-657	CC1G_02816
peaks2606	13	159214	160100	+	499.274	promoter-TSS (CC1G_05605)	51	CC1G_05605
peaks5656	4	3050408	3050862	+	498.813	promoter-TSS (CC1G_14483)	-509	CC1G_14483
peaks7694	7	2609529	2610205	+	497.831	promoter-TSS (CC1G_05906)	-431	CC1G_05906
peaks3422	2	2298445	2299270	+	497.372	promoter-TSS (CC1G_03808)	-69	CC1G_03808
peaks4272	3	1701369	1702568	+	496.838	promoter-TSS (CC1G_01966)	-534	CC1G_01966
peaks7395	7	1396110	1396736	+	494.884	promoter-TSS (CC1G_00905)	-251	CC1G_00905
peaks5109	4	1306978	1308446	+	494.511	TTS (CC1G_14365)	612	CC1G_14365
peaks4812	3	3595522	3595993	+	494.305	promoter-TSS (CC1G_09293)	-43	CC1G_14307
peaks6680	5	3424623	3425303	+	494.224	promoter-TSS (CC1G_14741)	-549	CC1G_14741
peaks663	1	2709655	2710087	+	494.136	promoter-TSS (CC1G_01853)	-110	CC1G_01853
peaks5442	4	2366644	2367060	+	493.261	exon (CC1G_14435, exon 5 of 20)	779	CC1G_14435
peaks8605	9	980486	981099	+	491.998	TTS (CC1G_02502)	416	CC1G_02502
peaks1279	10	616534	617765	+	489.249	TTS (CC1G_01663)	2003	CC1G_01663
peaks5457	4	2406909	2407932	+	489.122	promoter-TSS (CC1G_07097)	-119	CC1G_07097
peaks246	1	1049721	1050894	+	489.077	exon (CC1G_08642, exon 11 of 16)	2623	CC1G_08642
peaks5329	4	2071785	2072416	+	488.637	promoter-TSS (CC1G_06413)	-654	CC1G_06413
peaks397	1	1632910	1634538	+	488.09	promoter-TSS (CC1G_13639)	-193	CC1G_13639
peaks5566	4	2768513	2768979	+	486.405	promoter-TSS (CC1G_06167)	84	CC1G_06167
peaks7709	7	2654837	2656217	+	486.182	promoter-TSS (CC1G_05920)	-252	CC1G_05920
peaks5306	4	1997717	1999167	+	486.023	promoter-TSS (CC1G_06385)	-485	CC1G_06385
peaks1264	10	575456	576018	+	485.901	intron (CC1G_01647, intron 4 of 5)	860	CC1G_01647
peaks1782	11	709882	711519	+	485.812	TTS (CC1G_10978)	1165	CC1G_10978
peaks8668	9	1190160	1190586	+	485.185	TTS (CC1G_15176)	635	CC1G_15175
peaks5034	4	1036443	1037584	+	485.098	Intergenic	-1183	CC1G_14351
peaks8	1	38143	38797	+	484.689	promoter-TSS (CC1G_13549)	-55	CC1G_13549
peaks294	1	1268516	1269318	+	483.335	TTS (CC1G_11225)	2521	CC1G_11225
peaks1000	1	3736732	3737658	+	483.08	promoter-TSS (CC1G_13776)	38	CC1G_13776
peaks4842	4	173282	173991	+	483.009	promoter-TSS (CC1G_02592)	-182	CC1G_02592
peaks8898	9	2074542	2076050	+	482.831	Intergenic	-1278	CC1G_08590
peaks995	1	3728060	3728706	+	481.809	promoter-TSS (CC1G_00728)	-570	CC1G_00728
peaks1193	10	342342	343633	+	481.4	Intergenic	3598	CC1G_15256
peaks4603	3	2716192	2716788	+	481.224	promoter-TSS (CC1G_03271)	-140	CC1G_03271
peaks7335	7	1232579	1233034	+	480.913	intron (CC1G_00850, intron 6 of 12)	834	CC1G_00850
peaks2765	13	747643	748071	+	480.826	promoter-TSS (CC1G_04771)	-176	CC1G_15796
peaks6649	5	3247522	3247925	+	480.576	promoter-TSS (CC1G_12995)	-265	CC1G_12995
peaks4461	3	2299000	2300168	+	480.283	promoter-TSS (CC1G_06829)	-506	CC1G_06829
peaks1590	10	1904386	1905040	+	479.979	promoter-TSS (CC1G_02198)	-424	CC1G_02198
peaks5930	5	762311	763150	+	479.122	promoter-TSS (CC1G_09941)	-591	CC1G_09941
peaks5806	5	219712	220485	+	478.64	promoter-TSS (ENSRNAG049972617)	-21	CC1G_06695
peaks3724	2	3279668	3280087	+	477.306	intron (CC1G_10404, intron 4 of 4)	932	CC1G_10404
peaks8883	9	2025200	2025619	+	476.715	exon (CC1G_08570, exon 9 of 22)	2626	CC1G_08570
peaks8190	8	1495822	1496436	+	475.824	TTS (CC1G_02998)	3333	CC1G_02996
peaks4006	3	815227	815701	+	475.731	TTS (CC1G_04691)	-1005	CC1G_04689
peaks4356	3	1906480	1908248	+	475.292	promoter-TSS (CC1G_02043)	-17	CC1G_14201
peaks5029	4	1010174	1010654	+	474.899	intron (CC1G_14350, intron 7 of 12)	2225	CC1G_14350
peaks4655	3	2911401	2912337	+	473.675	promoter-TSS (CC1G_14266)	-83	CC1G_14266
peaks4378	3	1977034	1977473	+	472.506	TTS (CC1G_07351)	400	CC1G_07352
peaks4712	3	3108961	3109364	+	472.463	promoter-TSS (CC1G_02319)	-652	CC1G_02318
peaks3957	3	636213	636796	+	471.913	exon (CC1G_04621, exon 1 of 1)	291	CC1G_04621
peaks4823	4	75012	75482	+	471.513	promoter-TSS (CC1G_13054)	171	CC1G_13052
peaks7368	7	1317486	1317916	+	470.788	TTS (CC1G_00879)	1814	CC1G_00879
peaks3456	2	2401217	2401770	+	470.628	exon (CC1G_03850, exon 6 of 8)	1713	CC1G_03850
peaks2553	12	1855687	1856131	+	470.173	promoter-TSS (CC1G_07795)	-333	CC1G_07795
peaks1965	11	1413823	1414396	+	470.083	promoter-TSS (CC1G_20249)	54	CC1G_05514
peaks6903	6	1024548	1025259	+	467.812	Intergenic	-1599	CC1G_15576
peaks4346	3	1872173	1873426	+	467.495	TTS (CC1G_02029)	1528	CC1G_02029
peaks8137	8	1374222	1374686	+	466.29	TTS (CC1G_02960)	1747	CC1G_02960
peaks2067	11	1847440	1847907	+	465.813	exon (CC1G_15745, exon 2 of 2)	151	CC1G_15745
peaks6524	5	2645055	2645503	+	465.063	TTS (CC1G_08148)	-1046	CC1G_08147
peaks6363	5	2086866	2087899	+	463.508	promoter-TSS (CC1G_01292)	-590	CC1G_01292
peaks999	1	3735899	3736417	+	463.324	promoter-TSS (CC1G_13776)	-999	CC1G_13776
peaks8700	9	1281152	1281913	+	462.671	promoter-TSS (CC1G_15182)	441	CC1G_07723
peaks3614	2	2839486	2839939	+	462.495	TTS (CC1G_09172)	970	CC1G_09173
peaks7782	8	121195	121955	+	460.998	intron (CC1G_05361, intron 3 of 8)	517	CC1G_05361
peaks8687	9	1263599	1264599	+	460.979	Intergenic	-2852	CC1G_07719
peaks4587	3	2657859	2659375	+	460.699	TTS (CC1G_03246)	1624	CC1G_03245
peaks6703	6	132027	132583	+	460.46	promoter-TSS (CC1G_11856)	-120	CC1G_11856
peaks4289	3	1742275	1742753	+	460.082	promoter-TSS (CC1G_01981)	-925	CC1G_01981
peaks4254	3	1636138	1637141	+	459.821	promoter-TSS (CC1G_01941)	-547	CC1G_01941
peaks1594	10	1916992	1917487	+	459.301	promoter-TSS (CC1G_02204)	-109	CC1G_02204
peaks896	1	3402303	3402783	+	459.118	TTS (CC1G_00623)	2600	CC1G_00623
peaks6585	5	2894936	2895760	+	458.929	promoter-TSS (CC1G_14715)	-989	CC1G_14715
peaks5967	5	922679	923136	+	457.722	Intergenic	-1012	CC1G_00023
peaks4348	3	1878528	1879065	+	457.431	promoter-TSS (CC1G_02031)	-533	CC1G_02031
peaks5222	4	1729009	1729553	+	456.358	promoter-TSS (CC1G_06287)	-421	CC1G_06287
peaks8413	8	2331340	2332183	+	455.214	TTS (CC1G_03120)	1001	CC1G_03119
peaks3227	2	1603407	1603931	+	454.723	promoter-TSS (CC1G_04274)	-448	CC1G_04274
peaks936	1	3535774	3536211	+	452.834	promoter-TSS (CC1G_00669)	-7	CC1G_00669
peaks1885	11	1054923	1055407	+	452.795	intron (CC1G_05323, intron 4 of 7)	1554	CC1G_05323
peaks1806	11	766181	766885	+	452.21	promoter-TSS (CC1G_05220)	-643	CC1G_05220
peaks4423	3	2086577	2087669	+	452.192	promoter-TSS (CC1G_07398)	-946	CC1G_07398
peaks3182	2	1449787	1450245	+	451.48	promoter-TSS (CC1G_04213)	-374	CC1G_04213
peaks4688	3	3037477	3037899	+	450.7	promoter-TSS (CC1G_02290)	-203	CC1G_02290
peaks595	1	2355761	2356213	+	450.121	intron (CC1G_13691, intron 6 of 18)	858	CC1G_13691
peaks152	1	732137	732578	+	449.249	TTS (CC1G_04357)	1942	CC1G_04357
peaks2707	13	576347	577052	+	447.494	Intergenic	-1379	CC1G_04712
peaks7781	8	113800	114232	+	446.905	promoter-TSS (CC1G_05357)	-615	CC1G_05357
peaks7269	7	1036590	1037058	+	445.975	intron (CC1G_00790, intron 4 of 11)	728	CC1G_00790
peaks7806	8	226298	226737	+	444.894	promoter-TSS (CC1G_05403)	-340	CC1G_05404
peaks3860	3	227043	227505	+	443.63	promoter-TSS (CC1G_05994)	-123	CC1G_05994
peaks6543	5	2683021	2684754	+	443.265	promoter-TSS (CC1G_08161)	5	CC1G_08161
peaks3788	2	3645760	3646166	+	443.101	promoter-TSS (CC1G_04924)	-91	CC1G_20043
peaks1689	11	143357	143853	+	442.383	TTS (CC1G_10615)	1527	CC1G_10615
peaks7222	7	841556	842437	+	442.368	promoter-TSS (CC1G_09880)	-641	CC1G_09880
peaks1803	11	752714	753156	+	441.745	promoter-TSS (CC1G_05216)	-384	CC1G_05216
peaks4561	3	2607773	2608281	+	441.506	TTS (CC1G_03226)	1974	CC1G_03225
peaks699	1	2805734	2806808	+	441.322	promoter-TSS (CC1G_06552)	-10	CC1G_06552
peaks4743	3	3222086	3223033	+	441.244	Intergenic	-4217	CC1G_14282
peaks7597	7	2258958	2259353	+	440.706	Intergenic	3239	CC1G_05750
peaks7154	7	546788	547317	+	440.465	TTS (CC1G_03967)	273	CC1G_03968
peaks3264	2	1698648	1699352	+	438.819	promoter-TSS (CC1G_04317)	-259	CC1G_04317
peaks2710	13	582479	583143	+	437.9	TTS (CC1G_04712)	4693	CC1G_04713
peaks5075	4	1203051	1203464	+	437.728	promoter-TSS (CC1G_07839)	-609	CC1G_07839
peaks7765	7	2936842	2937281	+	437.588	promoter-TSS (CC1G_08436)	-85	CC1G_08436
peaks5152	4	1413998	1414427	+	437.338	promoter-TSS (CC1G_11167)	-170	CC1G_11166
peaks6142	5	1477823	1478541	+	436.71	promoter-TSS (CC1G_00274)	8	CC1G_14621
peaks7349	7	1264872	1267156	+	436.575	TTS (CC1G_00858)	2709	CC1G_00858
peaks4657	3	2913616	2914504	+	436.518	exon (CC1G_02249, exon 2 of 3)	1533	CC1G_02249
peaks7729	7	2747524	2747972	+	436.012	TTS (CC1G_05946)	2183	CC1G_05946
peaks3994	3	771785	772241	+	435.952	exon (CC1G_14119, exon 1 of 1)	169	CC1G_14119
peaks8786	9	1589427	1590860	+	435.876	exon (CC1G_11075, exon 2 of 3)	1351	CC1G_11075
peaks5548	4	2722779	2723287	+	435.025	promoter-TSS (CC1G_10058)	-504	CC1G_10058
peaks7002	6	1473145	1473786	+	434.422	TTS (CC1G_07533)	1117	CC1G_07533
peaks8453	9	47388	47707	+	434.213	Intergenic	-1291	CC1G_15104
peaks2605	13	156489	156910	+	433.844	promoter-TSS (CC1G_05604)	31	CC1G_05604
peaks4707	3	3102448	3102929	+	433.262	intron (CC1G_02317, intron 9 of 14)	1505	CC1G_02317
peaks2958	2	581424	582204	+	432.423	TTS (CC1G_10577)	2860	CC1G_10577
peaks5067	4	1181658	1182557	+	432.183	promoter-TSS (CC1G_07831)	-283	CC1G_07831
peaks1437	10	1293736	1294181	+	431.697	exon (CC1G_09726, exon 9 of 10)	2588	CC1G_09726
peaks3559	2	2682730	2684934	+	431.596	exon (CC1G_10817, exon 4 of 5)	2245	CC1G_10817
peaks4883	4	347648	348078	+	431.103	TTS (CC1G_14321)	731	CC1G_14320
peaks8556	9	704535	705015	+	431.04	TTS (CC1G_10726)	1314	CC1G_10726
peaks5538	4	2693618	2694016	+	430.303	exon (CC1G_10047, exon 1 of 5)	575	CC1G_10047
peaks8622	9	1039782	1040765	+	429.959	promoter-TSS (CC1G_02522)	-234	CC1G_02522
peaks8335	8	1953485	1953928	+	428.673	intron (CC1G_05057, intron 2 of 2)	993	CC1G_05057
peaks5646	4	3007326	3008097	+	428.634	Intergenic	-1162	CC1G_06252
peaks1793	11	726401	727047	+	428.142	exon (CC1G_10983, exon 4 of 8)	852	CC1G_10983
peaks2488	12	1654353	1654850	+	424.337	promoter-TSS (CC1G_15451)	-292	CC1G_15451
peaks6263	5	1807310	1807973	+	423.453	promoter-TSS (CC1G_14648)	-633	CC1G_14648
peaks1300	10	681128	682214	+	423.432	exon (CC1G_09421, exon 3 of 5)	528	CC1G_09421
peaks591	1	2344766	2345175	+	422.672	TTS (CC1G_01705)	2178	CC1G_13688
peaks6686	5	3432726	3433151	+	422.463	TTS (CC1G_12253)	1844	CC1G_12253
peaks2835	2	12170	12614	+	422.295	exon (CC1G_13813, exon 6 of 15)	1116	CC1G_13813
peaks8584	9	898325	899518	+	421.965	promoter-TSS (CC1G_02468)	-323	CC1G_02468
peaks7169	7	587209	588241	+	421.724	promoter-TSS (CC1G_14777)	-372	CC1G_14777
peaks8182	8	1475209	1475661	+	421.513	exon (CC1G_02987, exon 7 of 17)	2210	CC1G_02987
peaks3315	2	1828916	1829491	+	421.438	promoter-TSS (CC1G_05090)	-515	CC1G_05090
peaks7536	7	2026134	2027284	+	421.421	TTS (CC1G_05666)	1318	CC1G_05666
peaks6624	5	3042957	3043577	+	421.207	promoter-TSS (CC1G_07882)	-351	CC1G_07882
peaks1745	11	469241	469901	+	420.978	promoter-TSS (CC1G_09650)	-311	CC1G_09651
peaks5789	5	153678	154209	+	419.886	intron (CC1G_14535, intron 7 of 10)	763	CC1G_14535
peaks914	1	3473248	3473875	+	419.588	promoter-TSS (CC1G_13758)	-156	CC1G_13758
peaks8962	9	2396894	2397989	+	419.234	promoter-TSS (CC1G_09981)	-569	CC1G_09982
peaks839	1	3200320	3200808	+	418.835	promoter-TSS (CC1G_00547)	-685	CC1G_00547
peaks4527	3	2511041	2511639	+	418.832	promoter-TSS (CC1G_14241)	248	CC1G_03189
peaks8293	8	1779092	1779505	+	418.459	promoter-TSS (CC1G_15042)	-65	CC1G_15042
peaks878	1	3330976	3331504	+	417.654	promoter-TSS (CC1G_13749)	-748	CC1G_13749
peaks5922	5	738374	738900	+	416.846	promoter-TSS (CC1G_14563)	-775	CC1G_14563
peaks388	1	1585073	1585704	+	416.552	promoter-TSS (CC1G_11292)	62	CC1G_11292
peaks4068	3	1077656	1079218	+	416.147	intron (CC1G_04534, intron 6 of 9)	-1221	CC1G_14134
peaks7851	8	376667	377637	+	416.015	exon (CC1G_14952, exon 7 of 9)	-1419	CC1G_08004
peaks550	1	2215926	2216566	+	415.75	exon (CC1G_13678, exon 33 of 57)	5744	CC1G_13678
peaks3516	2	2563113	2564165	+	415.686	TTS (CC1G_03918)	1173	CC1G_03918
peaks5205	4	1678224	1678808	+	415.191	exon (CC1G_06267, exon 4 of 6)	1448	CC1G_06267
peaks2668	13	450260	450912	+	414.952	promoter-TSS (CC1G_07965)	-735	CC1G_07965
peaks4322	3	1809689	1810506	+	414.849	TTS (CC1G_02007)	1922	CC1G_02006
peaks2465	12	1571826	1572312	+	413.98	promoter-TSS (CC1G_07294)	-298	CC1G_07294
peaks7538	7	2029850	2030676	+	413.621	Intergenic	-1538	CC1G_14873
peaks2939	2	487265	487679	+	413.554	Intergenic	-1927	CC1G_10092
peaks4602	3	2714515	2714927	+	413.533	TTS (CC1G_03270)	1201	CC1G_03269
peaks7244	7	925794	926210	+	413.533	promoter-TSS (CC1G_00750)	-79	CC1G_00750
peaks6361	5	2080483	2081220	+	413.529	exon (CC1G_01290, exon 5 of 6)	951	CC1G_01290
peaks5826	5	305323	305638	+	413.403	promoter-TSS (CC1G_14542)	-282	CC1G_14542
peaks1425	10	1257311	1258871	+	413.167	promoter-TSS (CC1G_09712)	-408	CC1G_09712
peaks228	1	996842	997256	+	412.75	exon (CC1G_08629, exon 10 of 14)	-2398	CC1G_08628
peaks1097	1	4041804	4042525	+	411.895	promoter-TSS (CC1G_08816)	-366	CC1G_08816
peaks6353	5	2062551	2062991	+	411.467	TTS (CC1G_01281)	1434	CC1G_01282
peaks6834	6	789106	789718	+	410.981	promoter-TSS (CC1G_12483)	-544	CC1G_12483
peaks948	1	3559419	3559958	+	410.575	promoter-TSS (CC1G_00678)	-396	CC1G_00678
peaks1560	10	1827662	1828109	+	410.337	promoter-TSS (CC1G_02167)	-176	CC1G_02167
peaks542	1	2162092	2162511	+	409.738	promoter-TSS (CC1G_03743)	-268	CC1G_03744
peaks6768	6	599122	599586	+	408.812	exon (CC1G_15543, exon 5 of 6)	1068	CC1G_15543
peaks8713	9	1336645	1337040	+	408.726	TTS (CC1G_07741)	2899	CC1G_07741
peaks1602	10	1931844	1932611	+	408.263	exon (CC1G_02207, exon 4 of 5)	1175	CC1G_02207
peaks7811	8	234690	235213	+	406.481	Intergenic	-1106	CC1G_05406
peaks3404	2	2248449	2249486	+	405.766	promoter-TSS (CC1G_03785)	-110	CC1G_03785
peaks8591	9	953609	956229	+	405.643	TTS (CC1G_15162)	223	CC1G_02491
peaks3414	2	2281448	2282062	+	405.462	TTS (CC1G_03801)	3082	CC1G_03801
peaks1465	10	1434407	1434832	+	405.261	promoter-TSS (CC1G_11194)	-208	CC1G_11194
peaks1231	10	475712	476517	+	405.214	Intergenic	3617	CC1G_01611
peaks4132	3	1321196	1321914	+	405.101	promoter-TSS (CC1G_09354)	-827	CC1G_09354
peaks8046	8	1031176	1031717	+	404.807	promoter-TSS (CC1G_07170)	-614	CC1G_07170
peaks5644	4	3004797	3006178	+	404.776	TTS (CC1G_06251)	1062	CC1G_06252
peaks1842	11	886702	887118	+	404.646	exon (CC1G_05262, exon 1 of 5)	295	CC1G_05262
peaks4706	3	3098534	3098974	+	404.599	TTS (CC1G_02315)	515	CC1G_14276
peaks8689	9	1265831	1267090	+	404.093	Intergenic	4124	CC1G_07721
peaks1196	10	352050	352907	+	404.035	TTS (CC1G_01574)	2288	CC1G_01573
peaks4493	3	2395952	2397292	+	403.935	TTS (CC1G_06868)	-1739	CC1G_06870
peaks2923	2	425983	426992	+	403.741	Intergenic	3924	CC1G_10078
peaks5432	4	2334800	2335885	+	403.713	promoter-TSS (CC1G_07071)	-80	CC1G_07071
peaks1477	10	1456796	1457249	+	403.703	exon (CC1G_11201, exon 8 of 15)	-1998	CC1G_11200
peaks378	1	1559816	1560510	+	402.986	exon (CC1G_13638, exon 4 of 4)	-1954	CC1G_12662
peaks1898	11	1108030	1108934	+	402.905	promoter-TSS (CC1G_15705)	148	CC1G_11614
peaks5137	4	1389824	1390350	+	402.55	promoter-TSS (CC1G_20090)	-816	CC1G_20090
peaks5834	5	358637	359872	+	402.434	promoter-TSS (CC1G_06644)	-76	CC1G_06644
peaks805	1	3089835	3090702	+	402.078	TTS (CC1G_00503)	1042	CC1G_00502
peaks5925	5	741538	742828	+	402.078	TTS (CC1G_09946)	1884	CC1G_09946
peaks1503	10	1546826	1547445	+	401.535	exon (CC1G_11726, exon 2 of 10)	203	CC1G_11726
peaks3681	2	3111049	3112102	+	401.485	exon (CC1G_06137, exon 7 of 8)	-1568	CC1G_06138
peaks5662	4	3069150	3070717	+	401.469	promoter-TSS (CC1G_08074)	-237	CC1G_08074
peaks3827	3	127646	128080	+	400.776	promoter-TSS (CC1G_05959)	-957	CC1G_05959
peaks8237	8	1611635	1612383	+	400.603	promoter-TSS (CC1G_03034)	-454	CC1G_03034
peaks1225	10	457398	458699	+	400.565	promoter-TSS (CC1G_01606)	-876	CC1G_01606
peaks6306	5	1942897	1943389	+	399.974	TTS (CC1G_00451)	743	CC1G_00452
peaks2855	2	105162	105652	+	399.633	promoter-TSS (CC1G_08292)	-546	CC1G_08292
peaks3416	2	2285019	2285444	+	399.317	promoter-TSS (CC1G_03801)	-394	CC1G_03801
peaks2959	2	585394	585946	+	398.918	promoter-TSS (CC1G_10577)	-852	CC1G_10578
peaks4993	4	835755	836135	+	398.89	exon (CC1G_10757, exon 12 of 17)	2583	CC1G_10757
peaks359	1	1502667	1503177	+	398.001	TTS (CC1G_10532)	-1165	CC1G_10531
peaks7088	7	143214	143953	+	397.103	Intergenic	3025	CC1G_10372
peaks4980	4	751848	752248	+	396.376	promoter-TSS (CC1G_12397)	-95	CC1G_12398
peaks123	1	624371	624806	+	396.071	Intergenic	-6658	CC1G_04329
peaks3167	2	1403702	1404200	+	395.061	TTS (CC1G_04197)	1068	CC1G_04198
peaks1615	10	1983872	1984383	+	394.85	promoter-TSS (CC1G_02231)	-742	CC1G_02231
peaks4307	3	1771487	1771991	+	394.708	TTS (CC1G_01993)	367	CC1G_01992
peaks8678	9	1226426	1227147	+	394.695	promoter-TSS (CC1G_07706)	-214	CC1G_07706
peaks8717	9	1344888	1345361	+	394.609	promoter-TSS (CC1G_07617)	-573	CC1G_07618
peaks5648	4	3014048	3014788	+	394.581	TTS (CC1G_06254)	248	CC1G_06255
peaks5482	4	2508431	2508914	+	394.424	promoter-TSS (ENSRNAG049972607)	578	CC1G_07570
peaks6124	5	1443265	1443944	+	394.397	promoter-TSS (CC1G_00258)	-424	CC1G_00258
peaks5986	5	981842	982794	+	394.382	exon (CC1G_14580, exon 9 of 17)	1649	CC1G_14580
peaks1174	10	287011	287418	+	394.374	promoter-TSS (CC1G_15251)	-508	CC1G_15251
peaks3028	2	880554	880972	+	394.138	promoter-TSS (CC1G_01070)	101	CC1G_13863
peaks2193	12	400850	401371	+	393.922	exon (CC1G_15391, exon 6 of 9)	714	CC1G_15391
peaks2276	12	795958	796644	+	393.914	promoter-TSS (CC1G_09797)	127	CC1G_09798
peaks8850	9	1895201	1896441	+	393.69	Intergenic	3085	CC1G_03586
peaks7184	7	667040	667443	+	393.359	TTS (CC1G_04009)	3550	CC1G_04010
peaks3282	2	1734974	1735408	+	393.238	exon (CC1G_11932, exon 3 of 3)	1244	CC1G_11932
peaks581	1	2317548	2318524	+	393.158	promoter-TSS (CC1G_13686)	-775	CC1G_13686
peaks8522	9	602268	602710	+	392.625	promoter-TSS (CC1G_15138)	-93	CC1G_15138
peaks8632	9	1065834	1066673	+	392.27	promoter-TSS (CC1G_02530)	-932	CC1G_02530
peaks6751	6	557572	558005	+	392.243	TTS (CC1G_06910)	405	CC1G_06909
peaks8903	9	2089197	2090027	+	390.68	promoter-TSS (CC1G_08595)	21	CC1G_08595
peaks2	1	8079	8465	+	389.911	promoter-TSS (CC1G_13546)	-487	CC1G_13546
peaks7478	7	1744362	1744807	+	389.812	exon (CC1G_09022, exon 12 of 18)	1817	CC1G_09022
peaks1030	1	3825741	3826234	+	388.542	TTS (CC1G_10111)	1800	CC1G_10111
peaks1223	10	455318	455774	+	388.542	exon (CC1G_01604, exon 5 of 5)	-1482	CC1G_01605
peaks4007	3	816890	817641	+	388.135	exon (CC1G_04691, exon 5 of 7)	926	CC1G_04691
peaks2656	13	418097	419456	+	387.506	exon (CC1G_07957, exon 5 of 9)	1177	CC1G_07957
peaks4253	3	1634251	1635085	+	387.489	exon (CC1G_01941, exon 8 of 14)	1424	CC1G_01941
peaks1217	10	437167	438109	+	386.557	TTS (CC1G_01598)	1999	CC1G_01598
peaks5559	4	2759944	2760498	+	386.508	promoter-TSS (CC1G_06163)	-736	CC1G_06163
peaks7646	7	2442415	2443072	+	386.498	TTS (CC1G_08355)	2998	CC1G_08355
peaks628	1	2524638	2525051	+	386.22	TTS (CC1G_01770)	346	CC1G_01771
peaks1964	11	1412714	1413167	+	385.883	promoter-TSS (CC1G_05515)	-230	CC1G_05515
peaks6182	5	1574471	1575936	+	385.727	exon (CC1G_00308, exon 3 of 5)	1267	CC1G_00308
peaks6214	5	1665524	1666384	+	385.7	exon (CC1G_00341, exon 3 of 5)	720	CC1G_00341
peaks8233	8	1601480	1602608	+	385.346	TTS (CC1G_03032)	1890	CC1G_03032
peaks8701	9	1288996	1289952	+	385.249	intron (CC1G_07727, intron 3 of 5)	816	CC1G_07727
peaks129	1	639565	640048	+	385.185	Intergenic	-1554	CC1G_04330
peaks546	1	2193659	2194563	+	385.089	TTS (CC1G_03757)	979	CC1G_03758
peaks3933	3	559643	560269	+	384.893	promoter-TSS (CC1G_14097)	-903	CC1G_14097
peaks1769	11	675139	676635	+	384.549	Intergenic	-1379	CC1G_10967
peaks2906	2	357384	358201	+	384.303	promoter-TSS (CC1G_10684)	515	CC1G_20022
peaks5524	4	2652359	2653034	+	384.294	intron (CC1G_10029, intron 2 of 7)	304	CC1G_10029
peaks6614	5	3010553	3011280	+	384.087	exon (CC1G_12428, exon 6 of 7)	893	CC1G_12428
peaks810	1	3107495	3109174	+	383.736	promoter-TSS (CC1G_00509)	-831	CC1G_00509
peaks4487	3	2379725	2380242	+	383.46	TTS (CC1G_06862)	2027	CC1G_06863
peaks4754	3	3267554	3268179	+	382.622	promoter-TSS (CC1G_14286)	-647	CC1G_02371
peaks3449	2	2387919	2388651	+	382.409	Intergenic	-2116	CC1G_13967
peaks1951	11	1366000	1367466	+	381.609	promoter-TSS (CC1G_05531)	-73	CC1G_05531
peaks8940	9	2231994	2232639	+	380.918	TTS (CC1G_08524)	1620	CC1G_08524
peaks7427	7	1540099	1540545	+	380.139	promoter-TSS (CC1G_00955)	-115	CC1G_00955
peaks931	1	3522026	3522455	+	379.323	exon (CC1G_00664, exon 2 of 9)	933	CC1G_00664
peaks1362	10	1012420	1012969	+	378.334	TTS (CC1G_15293)	511	CC1G_08766
peaks2949	2	513554	514344	+	378.313	Intergenic	-3414	CC1G_13839
peaks1431	10	1273092	1273868	+	377.577	promoter-TSS (CC1G_09717)	-119	CC1G_09717
peaks2528	12	1765765	1766355	+	377.565	exon (CC1G_07764, exon 6 of 9)	1562	CC1G_07764
peaks1242	10	517198	518030	+	377.487	exon (CC1G_01623, exon 3 of 5)	721	CC1G_01623
peaks8416	8	2336338	2336824	+	377.487	exon (CC1G_03121, exon 4 of 12)	1110	CC1G_03121
peaks4250	3	1631058	1631441	+	377.122	TTS (CC1G_01940)	750	CC1G_01939
peaks3084	2	1059816	1060244	+	376.756	exon (CC1G_01147, exon 3 of 4)	730	CC1G_01147
peaks6781	6	639489	640068	+	376.752	promoter-TSS (CC1G_06938)	267	CC1G_15544
peaks2629	13	275552	276251	+	376.725	TTS (CC1G_05650)	-1344	ENSRNAG049972744
peaks5804	5	213790	214607	+	376.7	promoter-TSS (CC1G_06697)	-157	CC1G_06697
peaks4275	3	1713988	1714841	+	376.694	TTS (CC1G_01971)	366	CC1G_01972
peaks5232	4	1751084	1751626	+	376.308	intron (CC1G_06296, intron 1 of 4)	147	CC1G_06296
peaks4370	3	1955783	1956312	+	375.06	promoter-TSS (CC1G_14206)	-249	CC1G_14206
peaks51	1	337898	338441	+	375.053	promoter-TSS (CC1G_02833)	-104	CC1G_02833
peaks7109	7	242564	243003	+	375.018	Intergenic	-1089	CC1G_09770
peaks4278	3	1720447	1720860	+	374.42	promoter-TSS (CC1G_01974)	-195	CC1G_01975
peaks6319	5	1977235	1977709	+	374.385	promoter-TSS (CC1G_00469)	608	CC1G_00468
peaks15	1	145744	146391	+	374.28	promoter-TSS (CC1G_02761)	-575	CC1G_02761
peaks1009	1	3759357	3761545	+	374.177	promoter-TSS (CC1G_00735)	10	CC1G_00735
peaks5979	5	971091	971521	+	373.958	exon (CC1G_00040, exon 2 of 4)	1087	CC1G_00040
peaks1186	10	328752	329251	+	373.734	promoter-TSS (CC1G_15254)	-260	CC1G_15254
peaks3272	2	1722476	1723581	+	373.73	promoter-TSS (CC1G_11927)	-668	CC1G_11927
peaks6647	5	3224470	3225223	+	373.407	promoter-TSS (CC1G_12581)	-124	CC1G_12581
peaks1923	11	1245896	1247074	+	373.319	promoter-TSS (CC1G_11341)	34	CC1G_11341
peaks505	1	2019208	2019733	+	373.136	promoter-TSS (CC1G_03684)	146	CC1G_03685
peaks5387	4	2227340	2228491	+	372.891	promoter-TSS (CC1G_12567)	-607	CC1G_12566
peaks6674	5	3381820	3382208	+	372.609	exon (CC1G_11008, exon 2 of 4)	512	CC1G_11008
peaks1986	11	1509086	1509799	+	371.853	promoter-TSS (CC1G_15727)	-924	CC1G_15727
peaks7573	7	2167402	2167981	+	371.312	exon (CC1G_14879, exon 4 of 13)	786	CC1G_14879
peaks5365	4	2172862	2173285	+	371.095	promoter-TSS (CC1G_14423)	-35	CC1G_14423
peaks8390	8	2232427	2232816	+	370.813	TTS (CC1G_03089)	1564	CC1G_03089
peaks2927	2	435776	436195	+	370.701	promoter-TSS (CC1G_10081)	-87	CC1G_10081
peaks6829	6	771082	771478	+	370.178	promoter-TSS (CC1G_12476)	-163	CC1G_12476
peaks5278	4	1924978	1926418	+	369.918	exon (CC1G_06362, exon 1 of 4)	931	CC1G_06362
peaks2763	13	742779	743401	+	369.901	promoter-TSS (CC1G_04770)	-480	CC1G_04770
peaks7687	7	2599231	2599737	+	369.842	TTS (CC1G_05901)	575	CC1G_05900
peaks6613	5	3009628	3010232	+	368.953	promoter-TSS (CC1G_12428)	-78	CC1G_12427
peaks7777	8	98818	99312	+	368.636	TTS (CC1G_05353)	-1242	CC1G_05354
peaks1333	10	850878	851315	+	368.599	promoter-TSS (CC1G_11041)	-94	CC1G_11040
peaks3050	2	950154	951489	+	368.118	TTS (CC1G_01099)	1958	CC1G_01100
peaks2462	12	1566744	1567663	+	367.253	promoter-TSS (CC1G_07293)	-157	CC1G_07293
peaks1070	1	3950443	3951042	+	367.067	TTS (CC1G_08783)	1832	CC1G_08783
peaks761	1	2988493	2989134	+	366.964	TTS (CC1G_06627)	-1031	CC1G_06626
peaks5219	4	1715867	1716372	+	366.655	TTS (CC1G_06281)	1439	CC1G_06281
peaks7582	7	2200158	2200608	+	366.498	promoter-TSS (CC1G_05727)	-350	CC1G_05727
peaks6193	5	1601234	1601670	+	366.4	promoter-TSS (CC1G_00315)	-84	CC1G_00316
peaks3963	3	648887	649534	+	365.601	Intergenic	2167	CC1G_04626
peaks2791	13	789323	789813	+	365.355	promoter-TSS (CC1G_04788)	-83	CC1G_04787
peaks5439	4	2354588	2354916	+	363.94	promoter-TSS (CC1G_07078)	-520	CC1G_07078
peaks5102	4	1288239	1288624	+	363.3	promoter-TSS (CC1G_07869)	-71	CC1G_07869
peaks3610	2	2834721	2835318	+	363.088	Intergenic	-1726	CC1G_09170
peaks8262	8	1662326	1662762	+	362.482	Intergenic	-2569	CC1G_04953
peaks6765	6	595685	596232	+	362.078	exon (CC1G_06923, exon 2 of 2)	827	CC1G_06923
peaks3096	2	1089937	1090494	+	361.945	TTS (CC1G_01159)	1762	CC1G_01159
peaks6592	5	2919949	2921087	+	361.908	exon (CC1G_08849, exon 8 of 8)	1996	CC1G_20125
peaks2343	12	1196591	1197176	+	361.288	promoter-TSS (CC1G_15431)	766	CC1G_09912
peaks2670	13	453240	453971	+	361.197	promoter-TSS (CC1G_07967)	-351	CC1G_07967
peaks5757	4	3401939	3402391	+	360.8	Intergenic	2283	CC1G_14511
peaks1025	1	3807402	3808419	+	360.481	exon (CC1G_10103, exon 1 of 2)	1026	CC1G_10103
peaks6492	5	2507112	2507574	+	360.435	intron (CC1G_01460, intron 1 of 6)	271	CC1G_01460
peaks5950	5	822141	823188	+	360.407	exon (CC1G_14570, exon 8 of 16)	2319	CC1G_14570
peaks1619	10	2019480	2020247	+	360.407	promoter-TSS (CC1G_02242)	99	CC1G_02242
peaks1383	10	1093582	1094026	+	360.263	intron (CC1G_15300, intron 2 of 5)	339	CC1G_15300
peaks4801	3	3496706	3497153	+	360.192	Intergenic	-1282	CC1G_09258
peaks8334	8	1952398	1952780	+	360.102	promoter-TSS (CC1G_05057)	-124	CC1G_05057
peaks6900	6	1022384	1022995	+	359.985	promoter-TSS (CC1G_15575)	-445	CC1G_15575
peaks5596	4	2850404	2850969	+	359.863	TTS (CC1G_06195)	307	CC1G_06196
peaks3254	2	1670351	1670900	+	359.377	exon (CC1G_04303, exon 7 of 13)	1920	CC1G_04302
peaks7544	7	2039758	2040111	+	359.138	TTS (CC1G_05668)	1279	CC1G_05668
peaks3594	2	2780904	2782269	+	358.926	exon (CC1G_09151, exon 17 of 23)	2107	CC1G_09150
peaks941	1	3542583	3543395	+	358.665	exon (CC1G_13761, exon 3 of 5)	2344	CC1G_13761
peaks7991	8	862034	863523	+	358.384	exon (CC1G_03453, exon 8 of 13)	1327	CC1G_03453
peaks8548	9	673354	674125	+	357.875	exon (CC1G_10716, exon 4 of 11)	1082	CC1G_10716
peaks3381	2	2070345	2071169	+	357.363	promoter-TSS (CC1G_05184)	-882	CC1G_05184
peaks5244	4	1808129	1809162	+	357.253	intron (CC1G_06320, intron 1 of 1)	397	CC1G_06320
peaks5739	4	3266973	3267441	+	356.624	promoter-TSS (CC1G_04069)	-101	CC1G_04069
peaks5643	4	3003599	3004539	+	356.506	TTS (CC1G_06252)	2480	CC1G_06252
peaks3568	2	2701634	2702593	+	356.387	exon (CC1G_13982, exon 6 of 8)	1094	CC1G_13982
peaks8703	9	1291739	1292812	+	355.521	promoter-TSS (CC1G_07729)	-379	CC1G_07729
peaks6475	5	2451154	2451683	+	355.083	promoter-TSS (CC1G_01435)	-882	CC1G_01435
peaks4306	3	1770364	1771258	+	355.078	TTS (CC1G_01991)	1295	CC1G_01992
peaks1380	10	1088774	1089687	+	355.069	Intergenic	-1932	CC1G_20187
peaks1090	1	4014655	4015063	+	354.935	exon (CC1G_08805, exon 5 of 5)	-1102	CC1G_08804
peaks1178	10	296122	297063	+	354.7	exon (CC1G_01562, exon 3 of 28)	1220	CC1G_01562
peaks1921	11	1241341	1241910	+	353.643	TTS (CC1G_11342)	1760	CC1G_11342
peaks2228	12	601854	602523	+	353.289	TTS (CC1G_08450)	836	CC1G_08449
peaks5539	4	2694939	2696760	+	352.971	TTS (CC1G_10047)	1977	CC1G_10048
peaks3543	2	2649560	2649971	+	352.932	promoter-TSS (CC1G_11525)	-616	CC1G_11525
peaks8790	9	1602463	1603626	+	352.743	promoter-TSS (CC1G_11081)	-12	CC1G_11081
peaks218	1	968404	969654	+	352.662	exon (CC1G_13607, exon 5 of 7)	2048	CC1G_13607
peaks3773	2	3576193	3576693	+	352.375	promoter-TSS (CC1G_04898)	-592	CC1G_04899
peaks6447	5	2373395	2374019	+	351.755	TTS (CC1G_14685)	1557	CC1G_01407
peaks4329	3	1828512	1829283	+	351.076	promoter-TSS (CC1G_02013)	-192	CC1G_14190
peaks2110	12	110167	110616	+	350.989	exon (CC1G_10502, exon 3 of 14)	450	CC1G_10502
peaks4129	3	1309941	1310857	+	350.973	promoter-TSS (CC1G_09349)	-323	CC1G_09349
peaks2867	2	193523	193897	+	350.86	promoter-TSS (CC1G_10175)	689	CC1G_13823
peaks2302	12	957223	957532	+	350.835	Intergenic	5059	CC1G_10805
peaks7135	7	464430	464941	+	350.787	TTS (CC1G_03938)	-1271	CC1G_14770
peaks7369	7	1319645	1320432	+	350.769	promoter-TSS (CC1G_00880)	-523	CC1G_00879
peaks3848	3	187311	188053	+	350.612	TTS (CC1G_05977)	2321	CC1G_05977
peaks2368	12	1271793	1273270	+	350.509	exon (CC1G_06451, exon 11 of 18)	3024	CC1G_06451
peaks7356	7	1284718	1286343	+	349.464	intron (CC1G_00866, intron 3 of 5)	600	CC1G_00866
peaks8333	8	1951600	1952072	+	349.42	promoter-TSS (CC1G_05057)	-877	CC1G_05057
peaks3197	2	1497242	1498411	+	349.349	promoter-TSS (CC1G_04232)	-599	CC1G_04232
peaks8783	9	1584861	1585547	+	349.085	promoter-TSS (CC1G_11073)	-121	CC1G_11073
peaks4809	3	3562662	3563128	+	348.288	promoter-TSS (CC1G_09281)	-234	CC1G_09281
peaks835	1	3183755	3184209	+	347.252	promoter-TSS (CC1G_00538)	-60	CC1G_00538
peaks201	1	891845	892477	+	346.092	exon (CC1G_13603, exon 31 of 43)	2964	CC1G_04414
peaks4667	3	2941599	2942377	+	345.839	promoter-TSS (CC1G_02256)	-235	CC1G_02257
peaks137	1	664950	665471	+	345.79	TTS (CC1G_04337)	1128	CC1G_04337
peaks8547	9	671720	672176	+	344.735	promoter-TSS (CC1G_10716)	-243	CC1G_15142
peaks8684	9	1258629	1259679	+	344.501	TTS (CC1G_07718)	1714	CC1G_07718
peaks903	1	3419268	3419725	+	344.397	promoter-TSS (CC1G_00627)	556	CC1G_13752
peaks4781	3	3402396	3402757	+	344.372	intron (CC1G_11801, intron 4 of 7)	1959	CC1G_11801
peaks4279	3	1723920	1724561	+	344.226	TTS (CC1G_01976)	3392	CC1G_01975
peaks122	1	623262	623905	+	344.168	Intergenic	-6576	CC1G_13580
peaks2077	11	1880119	1880629	+	343.938	exon (CC1G_08963, exon 6 of 7)	-1246	CC1G_08962
peaks7367	7	1316213	1316666	+	343.826	Intergenic	-1667	CC1G_00878
peaks1020	1	3790007	3790445	+	343.588	promoter-TSS (CC1G_10097)	-186	CC1G_10097
peaks2873	2	223314	223779	+	343.588	promoter-TSS (CC1G_10188)	-482	CC1G_10188
peaks5958	5	843722	844386	+	343.461	promoter-TSS (CC1G_11383)	-920	CC1G_11383
peaks2013	11	1617593	1618032	+	343.243	TTS (CC1G_05449)	3754	CC1G_05449
peaks771	1	3005694	3006587	+	343.134	promoter-TSS (CC1G_00474)	-941	CC1G_00474
peaks6215	5	1674422	1675831	+	343.044	TTS (CC1G_00344)	1909	CC1G_00344
peaks5238	4	1774266	1774968	+	342.766	promoter-TSS (CC1G_06304)	-342	CC1G_06304
peaks3120	2	1149296	1150135	+	342.765	exon (CC1G_01185, exon 4 of 8)	2147	CC1G_01185
peaks2204	12	447669	448852	+	342.345	exon (CC1G_11247, exon 9 of 14)	2270	CC1G_11247
peaks5136	4	1388113	1388581	+	342.339	promoter-TSS (ENSRNAG049972610)	-828	ENSRNAG049972610
peaks8665	9	1181020	1182324	+	341.968	intron (CC1G_07691, intron 3 of 3)	955	CC1G_07691
peaks7388	7	1379582	1380016	+	341.752	Intergenic	-1577	CC1G_00898
peaks4217	3	1545955	1546428	+	341.525	TTS (CC1G_01906)	2315	CC1G_01907
peaks8496	9	535252	536376	+	341.234	promoter-TSS (CC1G_07467)	-989	CC1G_07467
peaks6692	6	97638	97925	+	340.989	promoter-TSS (CC1G_11842)	-283	CC1G_11842
peaks1538	10	1741296	1742222	+	340.565	promoter-TSS (CC1G_02139)	-945	CC1G_02139
peaks8309	8	1877541	1877999	+	340.468	promoter-TSS (CC1G_15052)	-403	CC1G_15052
peaks2740	13	680808	681527	+	340.182	exon (CC1G_04751, exon 1 of 3)	580	CC1G_04751
peaks6352	5	2060473	2061015	+	340.18	promoter-TSS (CC1G_01281)	-330	CC1G_01281
peaks2435	12	1476385	1479999	+	340.119	TTS (CC1G_06528)	-1070	CC1G_06529
peaks455	1	1821961	1822383	+	339.217	exon (CC1G_06789, exon 2 of 3)	-1408	CC1G_06788
peaks3591	2	2778644	2779078	+	338.759	promoter-TSS (CC1G_09149)	-264	CC1G_09149
peaks3801	2	3723278	3724220	+	338.678	promoter-TSS (CC1G_14053)	-627	CC1G_14053
peaks6245	5	1755603	1756225	+	338.444	promoter-TSS (CC1G_00381)	9	CC1G_00381
peaks2801	13	818444	819128	+	338.183	promoter-TSS (CC1G_04797)	-253	CC1G_04797
peaks1534	10	1723286	1723933	+	337.992	Intergenic	1424	CC1G_02132
peaks5558	4	2758818	2759239	+	337.615	promoter-TSS (CC1G_10069)	-226	CC1G_10069
peaks7118	7	391538	392117	+	337.464	promoter-TSS (CC1G_10441)	-28	CC1G_10441
peaks4771	3	3330246	3330755	+	337.452	intron (CC1G_02392, intron 1 of 1)	2075	CC1G_02392
peaks3980	3	720605	721102	+	337.442	TTS (CC1G_04652)	1171	CC1G_04652
peaks7745	7	2824143	2824533	+	337.205	exon (CC1G_08397, exon 1 of 3)	556	CC1G_08397
peaks4134	3	1326005	1326760	+	336.695	promoter-TSS (CC1G_09355)	-231	CC1G_09355
peaks4765	3	3306569	3307172	+	336.149	TTS (CC1G_02384)	103	CC1G_02383
peaks2671	13	463728	465119	+	336.118	exon (CC1G_07970, exon 9 of 9)	-2205	CC1G_07971
peaks6126	5	1445624	1446121	+	336.02	TTS (CC1G_00258)	1306	CC1G_00259
peaks8060	8	1088711	1089517	+	335.903	promoter-TSS (CC1G_07187)	-486	CC1G_07187
peaks4664	3	2927413	2928288	+	335.574	Intergenic	-2631	CC1G_02253
peaks5376	4	2202515	2203084	+	334.984	promoter-TSS (CC1G_12417)	-909	CC1G_12417
peaks3828	3	130648	131247	+	334.974	promoter-TSS (CC1G_05960)	-690	CC1G_05960
peaks8719	9	1349614	1350330	+	334.618	promoter-TSS (CC1G_07620)	-722	CC1G_07619
peaks540	1	2159481	2160024	+	334.485	TTS (CC1G_03743)	982	CC1G_03742
peaks5584	4	2818719	2819710	+	334.411	intron (CC1G_06185, intron 5 of 6)	1581	CC1G_06185
peaks1375	10	1071800	1072224	+	334.129	exon (CC1G_09109, exon 9 of 14)	-2085	CC1G_09110
peaks854	1	3252381	3252925	+	333.062	Intergenic	-1228	CC1G_00563
peaks7697	7	2621026	2621502	+	332.65	TTS (CC1G_05910)	301	CC1G_05909
peaks7267	7	1015416	1015960	+	332.592	promoter-TSS (CC1G_00781)	-393	CC1G_00781
peaks1764	11	660019	660996	+	332.578	TTS (CC1G_10965)	-1615	CC1G_10963
peaks3733	2	3410913	3412015	+	332.553	exon (CC1G_04830, exon 1 of 21)	166	CC1G_04830
peaks4255	3	1637649	1638896	+	331.917	promoter-TSS (CC1G_01942)	54	CC1G_01942
peaks3232	2	1620593	1621040	+	330.846	TTS (CC1G_04279)	1809	CC1G_04278
peaks4195	3	1490063	1490518	+	330.765	exon (CC1G_01887, exon 13 of 22)	4451	CC1G_01887
peaks8847	9	1886305	1886705	+	330.586	TTS (CC1G_03584)	227	CC1G_03583
peaks4711	3	3105369	3105937	+	330.456	exon (CC1G_02318, exon 8 of 8)	-1460	CC1G_02317
peaks3924	3	517388	517843	+	330.243	TTS (CC1G_04585)	345	CC1G_04586
peaks5696	4	3148817	3150199	+	330.201	intron (CC1G_08102, intron 8 of 15)	1573	CC1G_08102
peaks6165	5	1541973	1542390	+	330.156	TTS (CC1G_00293)	-1241	CC1G_00294
peaks5415	4	2299752	2300173	+	330.143	exon (CC1G_07062, exon 12 of 14)	2413	CC1G_07062
peaks3135	2	1214053	1214488	+	329.983	promoter-TSS (CC1G_01213)	-125	CC1G_01213
peaks6264	5	1809087	1809537	+	329.85	TTS (CC1G_14648)	1038	CC1G_14648
peaks7436	7	1555585	1556311	+	329.436	promoter-TSS (CC1G_14839)	-632	CC1G_14839
peaks1550	10	1771910	1772600	+	329.31	exon (CC1G_02149, exon 6 of 6)	1745	CC1G_02149
peaks5562	4	2762548	2763013	+	329.145	promoter-TSS (CC1G_06164)	-471	CC1G_06164
peaks1092	1	4016680	4017512	+	328.838	promoter-TSS (CC1G_08805)	-735	CC1G_08805
peaks160	1	778412	778854	+	328.423	promoter-TSS (CC1G_13595)	-741	CC1G_13595
peaks2227	12	584830	585261	+	328.247	TTS (CC1G_08439)	2324	CC1G_08439
peaks6337	5	2012438	2012884	+	327.87	promoter-TSS (CC1G_01261)	-499	CC1G_01261
peaks7637	7	2393314	2393694	+	327.621	promoter-TSS (CC1G_08336)	-171	CC1G_08336
peaks4041	3	961396	961983	+	327.363	promoter-TSS (CC1G_04491)	-135	CC1G_04491
peaks8910	9	2110908	2111321	+	327.261	Intergenic	5013	CC1G_08604
peaks1432	10	1274719	1275776	+	327.238	promoter-TSS (CC1G_09718)	-574	CC1G_09718
peaks1668	11	28638	29046	+	327.033	promoter-TSS (CC1G_12036)	-293	CC1G_12036
peaks497	1	1992583	1992954	+	325.377	TTS (CC1G_03671)	2472	CC1G_03671
peaks3514	2	2560829	2561854	+	325.227	TTS (CC1G_03916)	346	CC1G_03917
peaks4943	4	600692	601198	+	324.662	promoter-TSS (CC1G_14333)	-276	CC1G_14333
peaks3323	2	1856150	1856536	+	324.41	exon (CC1G_13933, exon 8 of 13)	3493	CC1G_13933
peaks3625	2	2870748	2872228	+	323.798	promoter-TSS (CC1G_09188)	217	CC1G_09189
peaks7839	8	336178	336580	+	323.669	TTS (CC1G_05442)	143	CC1G_05443
peaks5893	5	598995	599449	+	323.558	exon (CC1G_08203, exon 2 of 2)	662	CC1G_08203
peaks688	1	2779458	2780115	+	323.39	promoter-TSS (CC1G_06540)	577	CC1G_06541
peaks5976	5	949907	950355	+	323.303	promoter-TSS (CC1G_00034)	308	CC1G_00033
peaks7796	8	180734	181543	+	322.338	TTS (CC1G_05384)	-1140	CC1G_14938
peaks5257	4	1850814	1851267	+	322.263	intron (CC1G_14401, intron 7 of 15)	-1508	CC1G_14400
peaks922	1	3504461	3504998	+	321.771	exon (CC1G_00658, exon 4 of 4)	1065	CC1G_00658
peaks8754	9	1469187	1469609	+	321.713	promoter-TSS (CC1G_07661)	-131	CC1G_07662
peaks962	1	3618834	3620427	+	321.45	exon (CC1G_00698, exon 3 of 3)	3445	CC1G_00698
peaks1355	10	992878	993561	+	321.32	TTS (CC1G_08756)	514	CC1G_08757
peaks5660	4	3061076	3061659	+	321.065	exon (CC1G_08071, exon 7 of 8)	-2134	CC1G_08072
peaks1273	10	600155	600666	+	320.923	exon (CC1G_01657, exon 2 of 4)	357	CC1G_01657
peaks8666	9	1183938	1184718	+	320.205	exon (CC1G_07692, exon 12 of 12)	2321	CC1G_07692
peaks2544	12	1826550	1826951	+	319.875	exon (CC1G_07783, exon 1 of 8)	389	CC1G_07783
peaks2517	12	1731002	1731447	+	319.599	TTS (CC1G_07750)	1293	CC1G_07750
peaks2485	12	1644772	1645395	+	319.402	promoter-TSS (CC1G_07319)	-191	CC1G_07318
peaks4382	3	1986266	1986759	+	319.204	TTS (CC1G_07357)	831	CC1G_07356
peaks89	1	491746	492217	+	319.113	promoter-TSS (CC1G_02884)	-172	CC1G_02884
peaks1341	10	943690	944157	+	318.878	TTS (CC1G_08737)	-1152	CC1G_15289
peaks2893	2	327809	328738	+	318.159	promoter-TSS (CC1G_10675)	-441	CC1G_10675
peaks7877	8	468457	469292	+	317.62	promoter-TSS (CC1G_08034)	-464	CC1G_08034
peaks7477	7	1743343	1743776	+	317.244	exon (CC1G_09022, exon 17 of 18)	-1186	CC1G_14849
peaks580	1	2310278	2310668	+	317.082	promoter-TSS (CC1G_01692)	-242	CC1G_01692
peaks2388	12	1333274	1334384	+	316.56	TTS (CC1G_06472)	2919	CC1G_06472
peaks1750	11	482383	483102	+	316.173	promoter-TSS (CC1G_15662)	363	CC1G_09655
peaks7316	7	1193224	1193664	+	316.089	exon (CC1G_00839, exon 3 of 13)	3802	CC1G_00839
peaks8439	8	2456032	2456543	+	315.863	promoter-TSS (CC1G_03171)	-310	CC1G_03171
peaks1566	10	1842268	1843381	+	315.841	promoter-TSS (CC1G_02174)	719	CC1G_02173
peaks2787	13	783399	783796	+	315.745	TTS (CC1G_04784)	1248	CC1G_04784
peaks1228	10	470484	470963	+	315.701	promoter-TSS (CC1G_01610)	-995	CC1G_01610
peaks3090	2	1072221	1073083	+	315.585	intron (CC1G_01153, intron 8 of 18)	955	CC1G_01153
peaks8140	8	1377963	1378386	+	315.189	exon (CC1G_02961, exon 2 of 9)	1460	CC1G_02961
peaks8918	9	2127339	2127817	+	315.081	promoter-TSS (CC1G_08611)	481	CC1G_08610
peaks972	1	3649435	3649827	+	314.878	promoter-TSS (CC1G_00706)	-874	CC1G_00706
peaks8501	9	550073	551046	+	314.572	promoter-TSS (CC1G_07470)	-383	CC1G_07470
peaks7648	7	2449505	2450008	+	312.865	TTS (CC1G_08359)	1132	CC1G_08358
peaks6258	5	1798251	1798789	+	312.861	TTS (CC1G_00398)	1618	CC1G_00397
peaks4284	3	1733907	1734546	+	311.771	promoter-TSS (CC1G_01978)	-329	CC1G_01978
peaks217	1	959531	960038	+	311.581	promoter-TSS (CC1G_04442)	50	CC1G_04442
peaks6459	5	2402708	2403367	+	311.569	promoter-TSS (CC1G_01418)	-590	CC1G_01417
peaks7282	7	1088041	1088545	+	311.281	exon (CC1G_00803, exon 1 of 10)	1730	CC1G_00803
peaks2946	2	510528	511454	+	310.93	Intergenic	5456	CC1G_10094
peaks8686	9	1261408	1262761	+	310.903	promoter-TSS (CC1G_07719)	-837	CC1G_07719
peaks4471	3	2328299	2329098	+	310.795	promoter-TSS (CC1G_06842)	-247	CC1G_06842
peaks1971	11	1441888	1442351	+	310.443	TTS (CC1G_15721)	523	CC1G_15721
peaks7827	8	295185	295622	+	310.26	promoter-TSS (CC1G_05428)	-428	CC1G_05428
peaks8864	9	1957432	1957878	+	310.162	TTS (CC1G_03609)	1493	CC1G_03609
peaks3303	2	1789743	1790499	+	310.161	TTS (CC1G_05078)	1608	CC1G_05078
peaks2628	13	272645	273148	+	308.82	promoter-TSS (CC1G_05650)	-212	CC1G_05650
peaks8523	9	605652	606073	+	308.594	TTS (CC1G_15138)	1119	CC1G_15139
peaks5499	4	2558964	2559382	+	308.063	exon (CC1G_07588, exon 13 of 16)	-1060	CC1G_07589
peaks1573	10	1865328	1866910	+	308.018	TTS (CC1G_02183)	1132	CC1G_02183
peaks2353	12	1212800	1213278	+	307.689	promoter-TSS (CC1G_09916)	-677	CC1G_09916
peaks7748	7	2874139	2874608	+	307.622	TTS (CC1G_08419)	1549	CC1G_08419
peaks2475	12	1605783	1606272	+	307.464	promoter-TSS (CC1G_07307)	296	CC1G_07308
peaks6936	6	1184452	1184873	+	307.437	exon (CC1G_11988, exon 11 of 12)	2307	CC1G_11988
peaks435	1	1758494	1758880	+	307.368	promoter-TSS (CC1G_06761)	-691	CC1G_06761
peaks1109	1	4094992	4095574	+	307.157	TTS (CC1G_11418)	-1025	CC1G_11419
peaks5790	5	154825	155619	+	307.003	promoter-TSS (CC1G_14535)	446	CC1G_08883
peaks3593	2	2780116	2780528	+	306.675	TTS (CC1G_09150)	843	CC1G_09150
peaks4548	3	2553847	2554584	+	306.648	intron (CC1G_03201, intron 4 of 9)	1114	CC1G_03201
peaks4194	3	1481178	1481623	+	306.512	intron (CC1G_14172, intron 10 of 14)	-1021	CC1G_14173
peaks5087	4	1246273	1246751	+	306.174	promoter-TSS (CC1G_07853)	-93	CC1G_07853
peaks2490	12	1659650	1660114	+	305.9	TTS (CC1G_15453)	1209	CC1G_07324
peaks1610	10	1973709	1974296	+	305.759	TTS (CC1G_02227)	1390	CC1G_02226
peaks4588	3	2662187	2663043	+	305.659	TTS (CC1G_20062)	763	CC1G_03248
peaks1004	1	3748935	3750202	+	305.311	promoter-TSS (CC1G_13779)	-937	CC1G_13779
peaks406	1	1657153	1657545	+	304.892	promoter-TSS (CC1G_13641)	-25	CC1G_13641
peaks7903	8	527908	528306	+	304.379	TTS (CC1G_13074)	1051	CC1G_13074
peaks8472	9	177636	178563	+	304.304	promoter-TSS (CC1G_07030)	-649	CC1G_07030
peaks4400	3	2032098	2032557	+	303.93	intron (CC1G_07378, intron 2 of 7)	270	CC1G_07378
peaks7327	7	1210960	1211415	+	303.471	promoter-TSS (CC1G_00844)	-332	CC1G_00844
peaks1337	10	920500	922298	+	303.402	exon (CC1G_08727, exon 8 of 16)	1359	CC1G_08727
peaks7740	7	2808620	2809004	+	302.68	promoter-TSS (CC1G_08391)	-152	CC1G_08391
peaks5357	4	2151074	2151467	+	301.813	exon (CC1G_06440, exon 9 of 9)	2420	CC1G_06441
peaks4988	4	815086	815761	+	301.353	promoter-TSS (CC1G_10747)	-364	CC1G_10747
peaks7736	7	2770109	2770917	+	301.094	promoter-TSS (CC1G_05954)	-514	CC1G_05954
peaks7737	7	2771283	2771977	+	300.78	TTS (CC1G_05955)	1365	CC1G_05955
peaks4755	3	3279192	3279714	+	300.467	promoter-TSS (CC1G_02374)	-565	CC1G_02374
peaks3246	2	1658431	1658830	+	300.372	promoter-TSS (CC1G_04297)	198	CC1G_13917
peaks5824	5	294995	295385	+	300.042	Intergenic	-1744	CC1G_06664
peaks7362	7	1308091	1308486	+	299.512	promoter-TSS (CC1G_00874)	-92	CC1G_00875
peaks5693	4	3143789	3144344	+	299.451	Intergenic	-1368	CC1G_14490
peaks5059	4	1158080	1158571	+	299.148	promoter-TSS (CC1G_07821)	-75	CC1G_07821
peaks734	1	2912437	2913112	+	299.13	exon (CC1G_13722, exon 3 of 12)	314	CC1G_13722
peaks7094	7	160641	161066	+	299.11	promoter-TSS (CC1G_10366)	-492	CC1G_10366
peaks5529	4	2671712	2672219	+	299.013	promoter-TSS (CC1G_10038)	672	CC1G_14452
peaks6230	5	1710591	1711660	+	298.671	exon (CC1G_00358, exon 1 of 6)	330	CC1G_00358
peaks6516	5	2614842	2615359	+	298.409	promoter-TSS (CC1G_08135)	-318	CC1G_08135
peaks6884	6	984213	985010	+	297.668	promoter-TSS (CC1G_09845)	59	CC1G_09845
peaks8059	8	1087114	1087645	+	297.601	promoter-TSS (CC1G_07186)	-124	CC1G_07186
peaks821	1	3128647	3129578	+	297.49	promoter-TSS (CC1G_00517)	-638	CC1G_00518
peaks3719	2	3272791	3273420	+	296.963	promoter-TSS (CC1G_10401)	-209	CC1G_10401
peaks6872	6	937077	937447	+	296.775	promoter-TSS (CC1G_09830)	-644	CC1G_09830
peaks1748	11	477133	477644	+	296.558	intron (CC1G_09654, intron 2 of 7)	472	CC1G_09654
peaks6062	5	1235195	1235620	+	296.532	TTS (CC1G_14598)	1031	CC1G_00160
peaks7103	7	190638	191115	+	296.439	promoter-TSS (CC1G_10352)	16	CC1G_10352
peaks6969	6	1307539	1308078	+	296.427	TTS (CC1G_09538)	398	CC1G_09538
peaks5358	4	2151691	2152223	+	295.195	TTS (CC1G_06440)	1733	CC1G_06441
peaks6039	5	1158838	1159286	+	295.09	promoter-TSS (CC1G_00124)	-277	CC1G_00124
peaks4086	3	1159977	1160882	+	294.305	TTS (CC1G_04563)	1619	CC1G_04563
peaks768	1	3003610	3004250	+	293.997	Intergenic	-3151	CC1G_00474
peaks2313	12	997288	997921	+	293.993	TTS (CC1G_15418)	321	CC1G_15418
peaks5216	4	1702375	1702953	+	293.969	promoter-TSS (CC1G_06275)	264	CC1G_06276
peaks1280	10	618528	619312	+	293.92	Intergenic	3774	CC1G_01663
peaks4459	3	2291187	2291698	+	293.8	TTS (CC1G_06824)	2666	CC1G_06825
peaks1796	11	734229	734638	+	293.744	exon (CC1G_05208, exon 4 of 12)	579	CC1G_05208
peaks8358	8	2117874	2118295	+	293.662	exon (CC1G_03044, exon 2 of 6)	1783	CC1G_03044
peaks6699	6	123017	123380	+	293.615	promoter-TSS (CC1G_11852)	616	CC1G_11851
peaks8651	9	1136703	1137411	+	293.428	intron (CC1G_02555, intron 5 of 15)	876	CC1G_02555
peaks7880	8	474868	475263	+	292.985	promoter-TSS (CC1G_14958)	-921	CC1G_14958
peaks2091	11	1915660	1916095	+	292.979	promoter-TSS (CC1G_08946)	-705	CC1G_08946
peaks7117	7	390001	390555	+	292.909	promoter-TSS (CC1G_14768)	-265	CC1G_14768
peaks1752	11	491184	491641	+	292.669	promoter-TSS (CC1G_15665)	89	CC1G_15665
peaks5594	4	2848425	2848799	+	292.362	promoter-TSS (CC1G_06194)	-79	CC1G_06195
peaks5578	4	2794728	2795505	+	292.215	promoter-TSS (CC1G_06177)	-517	CC1G_06177
peaks6335	5	2010681	2011202	+	292.156	promoter-TSS (CC1G_01260)	-216	CC1G_01260
peaks4359	3	1914774	1916139	+	291.579	promoter-TSS (CC1G_02045)	274	CC1G_02046
peaks2667	13	447110	448051	+	291.221	exon (CC1G_07965, exon 7 of 7)	-1921	CC1G_07964
peaks4557	3	2587054	2587845	+	291.095	intron (CC1G_03217, intron 11 of 17)	-1635	CC1G_03216
peaks6168	5	1551105	1551539	+	290.479	exon (CC1G_00299, exon 2 of 2)	1093	CC1G_00299
peaks1023	1	3802230	3803541	+	290.147	promoter-TSS (CC1G_10101)	-619	CC1G_10101
peaks5555	4	2744548	2745610	+	289.256	exon (CC1G_10064, exon 5 of 8)	1154	CC1G_10064
peaks311	1	1324257	1324628	+	289.109	promoter-TSS (CC1G_10258)	-58	CC1G_10259
peaks5593	4	2841226	2841726	+	289.028	intron (CC1G_06191, intron 1 of 2)	379	CC1G_06191
peaks4617	3	2766098	2766536	+	288.406	exon (CC1G_14255, exon 6 of 10)	-1464	CC1G_14256
peaks2859	2	128477	129070	+	288.16	TTS (CC1G_13819)	1467	CC1G_08300
peaks4014	3	891842	892553	+	287.553	TTS (CC1G_04464)	2821	CC1G_04464
peaks1521	10	1661245	1661934	+	287.419	promoter-TSS (CC1G_02104)	-804	CC1G_02104
peaks2196	12	404550	404984	+	287.23	promoter-TSS (CC1G_05872)	-273	CC1G_05872
peaks3012	2	831469	832563	+	287.178	TTS (CC1G_13860)	769	CC1G_01052
peaks7896	8	507456	508252	+	287.109	promoter-TSS (CC1G_08049)	-791	CC1G_08049
peaks8812	9	1727170	1727635	+	286.163	exon (CC1G_03518, exon 13 of 16)	3268	CC1G_03520
peaks3481	2	2471828	2472368	+	286.09	TTS (CC1G_03882)	933	CC1G_03883
peaks6752	6	562173	562687	+	285.616	exon (CC1G_06911, exon 1 of 6)	601	CC1G_06911
peaks91	1	536862	537317	+	285.537	promoter-TSS (CC1G_12161)	-429	CC1G_12161
peaks1856	11	921199	921627	+	285.5	promoter-TSS (CC1G_05274)	-520	CC1G_05274
peaks4922	4	498421	498834	+	285.418	promoter-TSS (CC1G_02717)	-22	CC1G_02717
peaks8331	8	1948791	1949749	+	285.414	promoter-TSS (CC1G_05056)	-277	CC1G_05056
peaks8281	8	1732126	1732634	+	285.225	promoter-TSS (CC1G_04979)	-934	CC1G_04979
peaks2977	2	653014	653523	+	285.065	exon (CC1G_12292, exon 6 of 6)	-1035	CC1G_12291
peaks99	1	569468	569845	+	284.807	TTS (CC1G_12062)	2129	CC1G_12064
peaks1600	10	1929477	1929844	+	284.524	Intergenic	-1392	CC1G_02207
peaks5496	4	2556144	2556607	+	284.269	promoter-TSS (CC1G_07587)	-322	CC1G_07587
peaks7064	6	1982000	1982987	+	283.973	exon (CC1G_07213, exon 8 of 9)	-1076	CC1G_07214
peaks4294	3	1751218	1751743	+	283.896	TTS (CC1G_14187)	458	CC1G_01984
peaks7276	7	1065649	1066048	+	283.866	promoter-TSS (CC1G_14815)	-212	CC1G_14815
peaks5623	4	2954102	2954566	+	283.458	TTS (CC1G_14474)	1122	CC1G_06236
peaks5479	4	2503522	2504063	+	283.036	exon (CC1G_07569, exon 4 of 9)	1630	CC1G_07569
peaks366	1	1514378	1515139	+	282.828	TTS (CC1G_10537)	1418	CC1G_10538
peaks192	1	875943	876998	+	282.637	intron (CC1G_04407, intron 6 of 13)	956	CC1G_04407
peaks7715	7	2667634	2668163	+	282.459	TTS (CC1G_05923)	758	CC1G_05924
peaks7997	8	875427	875937	+	282.137	promoter-TSS (CC1G_03458)	-13	CC1G_03458
peaks7759	7	2919866	2920294	+	282.136	Intergenic	-2045	CC1G_08432
peaks5887	5	574312	574775	+	281.312	TTS (CC1G_08211)	1216	CC1G_08211
peaks37	1	288536	289087	+	280.759	exon (CC1G_02812, exon 4 of 12)	503	CC1G_02812
peaks1514	10	1625118	1625644	+	280.652	intron (CC1G_02088, intron 2 of 3)	957	CC1G_02088
peaks3500	2	2519181	2520548	+	280.24	promoter-TSS (CC1G_03902)	399	CC1G_03901
peaks2450	12	1525415	1526563	+	280.099	promoter-TSS (CC1G_07280)	-370	CC1G_07280
peaks5769	5	5672	6030	+	280.081	promoter-TSS (CC1G_20103)	-335	CC1G_12871
peaks7375	7	1346969	1347536	+	279.715	exon (CC1G_00889, exon 6 of 9)	-1394	CC1G_00890
peaks3894	3	399811	400170	+	278.227	Intergenic	2597	CC1G_11118
peaks1695	11	159816	160252	+	278.024	promoter-TSS (CC1G_10621)	-348	CC1G_10621
peaks4024	3	917661	918052	+	277.864	Intergenic	3198	CC1G_04474
peaks6340	5	2018874	2020093	+	277.847	TTS (CC1G_01262)	2934	CC1G_01262
peaks5919	5	723460	724327	+	277.732	exon (CC1G_09952, exon 2 of 6)	268	CC1G_09952
peaks1730	11	415261	416104	+	277.73	TTS (CC1G_09583)	1793	CC1G_09582
peaks1052	1	3918404	3919176	+	277.727	Intergenic	3360	CC1G_13792
peaks3596	2	2784214	2784662	+	277.244	exon (CC1G_09151, exon 3 of 23)	582	CC1G_09151
peaks8655	9	1148718	1149162	+	277.181	promoter-TSS (CC1G_02558)	-526	CC1G_02558
peaks5395	4	2253834	2254984	+	277.048	TTS (CC1G_07047)	1676	CC1G_07046
peaks5598	4	2859692	2860146	+	276.846	promoter-TSS (CC1G_14464)	-234	CC1G_14464
peaks5714	4	3205386	3205791	+	276.634	intron (CC1G_04051, intron 3 of 8)	1119	CC1G_04051
peaks6771	6	608735	609465	+	276.626	promoter-TSS (CC1G_06927)	-424	CC1G_06927
peaks5989	5	988471	989193	+	276.446	promoter-TSS (CC1G_00048)	-767	CC1G_00048
peaks3160	2	1381864	1382213	+	276.357	TTS (CC1G_04187)	538	CC1G_04186
peaks6198	5	1613201	1613642	+	276.087	exon (CC1G_00323, exon 6 of 14)	986	CC1G_00323
peaks8667	9	1185073	1186103	+	275.847	exon (CC1G_07692, exon 7 of 12)	1061	CC1G_07692
peaks1537	10	1739783	1740203	+	275.012	TTS (CC1G_02138)	565	CC1G_02138
peaks4854	4	212258	212650	+	274.782	exon (CC1G_02608, exon 1 of 6)	372	CC1G_02608
peaks751	1	2959401	2959810	+	274.229	exon (CC1G_06618, exon 10 of 13)	1700	CC1G_06618
peaks5089	4	1255116	1256180	+	273.99	promoter-TSS (CC1G_14362)	25	CC1G_14362
peaks7503	7	1845400	1845886	+	273.901	exon (CC1G_12057, exon 10 of 12)	1997	CC1G_12056
peaks8947	9	2350620	2351056	+	273.774	promoter-TSS (CC1G_11914)	-500	CC1G_11914
peaks6443	5	2352698	2353708	+	273.512	TTS (CC1G_01400)	1574	CC1G_01401
peaks8216	8	1548590	1549057	+	273.315	promoter-TSS (CC1G_15026)	-185	CC1G_15026
peaks7500	7	1827737	1828188	+	272.973	promoter-TSS (CC1G_14860)	-663	CC1G_14860
peaks4219	3	1548688	1549223	+	272.688	promoter-TSS (CC1G_01907)	-449	CC1G_01907
peaks4234	3	1593717	1594535	+	272.558	exon (CC1G_01924, exon 6 of 8)	-1424	CC1G_01925
peaks8310	8	1878641	1879055	+	271.444	promoter-TSS (CC1G_15053)	675	CC1G_15052
peaks3253	2	1669121	1669642	+	271.208	promoter-TSS (CC1G_04301)	676	CC1G_04302
peaks4317	3	1795609	1796430	+	271.119	promoter-TSS (CC1G_02002)	-52	CC1G_02002
peaks446	1	1801095	1801467	+	271.04	exon (CC1G_06782, exon 5 of 7)	981	CC1G_06782
peaks1755	11	512394	512818	+	270.582	exon (CC1G_09665, exon 6 of 13)	-2031	CC1G_09664
peaks612	1	2441490	2442210	+	270.178	promoter-TSS (CC1G_01743)	-393	CC1G_01743
peaks3682	2	3112396	3113498	+	269.799	promoter-TSS (CC1G_06138)	-196	CC1G_06138
peaks1392	10	1109107	1110463	+	269.596	exon (CC1G_09115, exon 8 of 10)	1162	CC1G_09115
peaks6498	5	2516904	2518289	+	269.435	exon (CC1G_01461, exon 1 of 2)	1158	CC1G_01461
peaks471	1	1886551	1887309	+	269.063	exon (CC1G_03627, exon 7 of 10)	-1097	CC1G_03628
peaks6813	6	719168	720168	+	269.044	TTS (CC1G_06966)	204	CC1G_06965
peaks8276	8	1720700	1721233	+	268.98	promoter-TSS (CC1G_04975)	-211	CC1G_04975
peaks1563	10	1836181	1836678	+	268.928	promoter-TSS (CC1G_02170)	-77	CC1G_02170
peaks881	1	3345970	3346392	+	268.917	exon (CC1G_00600, exon 1 of 1)	209	CC1G_00600
peaks4920	4	482854	483895	+	268.324	promoter-TSS (CC1G_02713)	-919	CC1G_02713
peaks5747	4	3281524	3282618	+	268.324	TTS (CC1G_04074)	-1100	CC1G_04075
peaks7557	7	2093458	2094068	+	268.268	promoter-TSS (CC1G_05689)	82	CC1G_05690
peaks6399	5	2194544	2195017	+	267.814	TTS (CC1G_01331)	165	CC1G_14677
peaks676	1	2746619	2746983	+	267.757	exon (CC1G_01869, exon 3 of 11)	788	CC1G_01869
peaks2455	12	1535921	1537425	+	267.733	promoter-TSS (CC1G_07283)	-137	CC1G_07283
peaks6003	5	1051087	1051457	+	267.409	promoter-TSS (CC1G_00078)	22	CC1G_00077
peaks2904	2	350958	351355	+	267.324	exon (CC1G_10683, exon 3 of 5)	1360	CC1G_10683
peaks6119	5	1430314	1431091	+	266.698	TTS (CC1G_00250)	3488	CC1G_00250
peaks1434	10	1277507	1278262	+	266.3	promoter-TSS (CC1G_09720)	74	CC1G_09720
peaks2572	12	2003707	2004071	+	266.299	promoter-TSS (CC1G_10244)	-269	CC1G_10244
peaks8763	9	1505182	1505706	+	266.274	promoter-TSS (CC1G_07677)	-163	CC1G_07676
peaks3069	2	1016701	1017683	+	265.945	TTS (CC1G_01128)	552	CC1G_01128
peaks557	1	2235472	2235881	+	265.886	TTS (CC1G_13679)	836	CC1G_13679
peaks6300	5	1932113	1932511	+	265.368	promoter-TSS (CC1G_00448)	-606	CC1G_00448
peaks5557	4	2747893	2748919	+	265.284	exon (CC1G_10065, exon 8 of 10)	-1312	CC1G_14456
peaks3104	2	1108548	1108902	+	265.21	promoter-TSS (CC1G_01166)	-256	CC1G_01166
peaks8750	9	1459165	1460630	+	265.197	promoter-TSS (CC1G_15187)	23	CC1G_15187
peaks5135	4	1387055	1387609	+	264.713	TTS (CC1G_11158)	268	CC1G_14370
peaks7786	8	132224	132816	+	264.165	promoter-TSS (CC1G_05366)	-287	CC1G_05366
peaks186	1	865504	866012	+	264.067	TTS (CC1G_04404)	-2795	CC1G_04403
peaks5669	4	3087716	3088588	+	263.671	exon (CC1G_08081, exon 3 of 4)	559	CC1G_08081
peaks4504	3	2428346	2428878	+	263.589	exon (CC1G_06883, exon 2 of 3)	103	CC1G_06883
peaks5728	4	3227296	3228720	+	263.482	promoter-TSS (CC1G_04057)	-34	CC1G_14496
peaks4725	3	3174590	3175035	+	263.027	promoter-TSS (CC1G_02342)	-145	ENSRNAG049972572
peaks8398	8	2290747	2291188	+	262.851	TTS (CC1G_03110)	1532	CC1G_03110
peaks3721	2	3275029	3275425	+	262.836	Intergenic	-1212	CC1G_10402
peaks1672	11	34730	35141	+	262.794	promoter-TSS (CC1G_15638)	-906	CC1G_15638
peaks3338	2	1926218	1926756	+	262.524	promoter-TSS (CC1G_05125)	-404	CC1G_05123
peaks1068	1	3948122	3948533	+	262.35	promoter-TSS (CC1G_08781)	544	CC1G_08782
peaks5523	4	2642812	2643735	+	261.94	promoter-TSS (CC1G_14451)	-180	CC1G_14451
peaks3843	3	170703	171061	+	261.438	promoter-TSS (CC1G_05971)	-183	CC1G_05971
peaks1915	11	1230153	1230549	+	261.16	promoter-TSS (CC1G_15714)	712	CC1G_15715
peaks6904	6	1025712	1026571	+	261.077	TTS (CC1G_10300)	1316	CC1G_10300
peaks3429	2	2308933	2309303	+	261.051	TTS (CC1G_03811)	249	CC1G_03810
peaks4409	3	2051569	2052453	+	260.938	promoter-TSS (CC1G_07384)	-115	CC1G_07385
peaks4311	3	1777741	1778414	+	260.243	intron (CC1G_01994, intron 4 of 4)	882	CC1G_01994
peaks5537	4	2692055	2693311	+	259.83	promoter-TSS (CC1G_10047)	-559	CC1G_10047
peaks211	1	912589	913020	+	259.562	promoter-TSS (CC1G_04423)	-182	CC1G_04423
peaks6935	6	1181658	1182066	+	259.418	promoter-TSS (CC1G_11988)	-493	CC1G_11988
peaks3656	2	2991763	2992451	+	259.06	TTS (CC1G_06091)	1065	CC1G_06092
peaks551	1	2217417	2217826	+	258.983	exon (CC1G_13678, exon 23 of 57)	4369	CC1G_13678
peaks1562	10	1834424	1834857	+	258.779	TTS (CC1G_02170)	1712	CC1G_02170
peaks1855	11	918080	918820	+	258.718	promoter-TSS (ENSRNAG049972713)	214	CC1G_05273
peaks2066	11	1827164	1828013	+	258.676	promoter-TSS (CC1G_08979)	-151	CC1G_08979
peaks1339	10	936734	937130	+	258.674	promoter-TSS (CC1G_08733)	-477	CC1G_08733
peaks5709	4	3191887	3192332	+	258.662	promoter-TSS (CC1G_08117)	567	CC1G_08118
peaks8642	9	1104031	1104517	+	258.43	TTS (CC1G_02542)	1398	CC1G_02542
peaks7303	7	1152966	1154065	+	258.314	promoter-TSS (CC1G_00825)	-917	CC1G_00825
peaks2748	13	704965	705374	+	258.243	exon (CC1G_04758, exon 4 of 4)	1990	CC1G_04758
peaks4058	3	1037961	1038342	+	258.238	exon (CC1G_04520, exon 2 of 3)	436	CC1G_04520
peaks2595	13	93592	94188	+	258.191	promoter-TSS (CC1G_05582)	1	CC1G_05582
peaks1169	10	269141	269707	+	258.083	promoter-TSS (CC1G_01553)	-469	CC1G_01553
peaks6831	6	785467	786786	+	257.866	TTS (CC1G_12481)	501	CC1G_12482
peaks3211	2	1558136	1558546	+	257.773	exon (CC1G_13912, exon 7 of 22)	1111	CC1G_13912
peaks677	1	2747618	2748225	+	257.182	promoter-TSS (CC1G_01870)	-176	CC1G_01870
peaks5501	4	2560635	2561382	+	256.936	TTS (CC1G_07591)	775	CC1G_07589
peaks3008	2	813556	814273	+	256.793	intron (CC1G_01048, intron 7 of 12)	-2189	CC1G_13857
peaks3562	2	2690097	2690964	+	256.664	exon (CC1G_10820, exon 7 of 12)	847	CC1G_10820
peaks874	1	3313069	3313870	+	256.457	exon (CC1G_00587, exon 10 of 16)	2433	CC1G_00587
peaks7572	7	2160739	2161112	+	256.45	TTS (CC1G_05711)	1094	CC1G_05712
peaks1680	11	98068	98416	+	256.331	Intergenic	-1850	CC1G_10598
peaks390	1	1597410	1597754	+	256.187	exon (CC1G_11296, exon 8 of 11)	-1828	CC1G_11297
peaks6256	5	1787863	1788305	+	255.882	promoter-TSS (CC1G_00392)	-48	CC1G_00393
peaks3942	3	578531	579894	+	255.746	intron (CC1G_04604, intron 3 of 11)	1172	CC1G_04604
peaks3087	2	1066688	1067212	+	255.408	promoter-TSS (CC1G_01149)	687	CC1G_13871
peaks3753	2	3489607	3490214	+	255.101	promoter-TSS (CC1G_04863)	-390	CC1G_04862
peaks6662	5	3285156	3285882	+	255.09	promoter-TSS (CC1G_12146)	-202	CC1G_12146
peaks4838	4	164063	164724	+	255.038	TTS (CC1G_02588)	1241	CC1G_02588
peaks6953	6	1253640	1254020	+	254.724	TTS (CC1G_15858)	1010	CC1G_09517
peaks6665	5	3311804	3312243	+	254.661	promoter-TSS (CC1G_10986)	-49	CC1G_10986
peaks6233	5	1717363	1717800	+	254.646	exon (CC1G_00360, exon 12 of 12)	-1681	CC1G_00361
peaks7815	8	262482	262925	+	254.552	promoter-TSS (CC1G_05415)	-248	CC1G_05415
peaks430	1	1738570	1739015	+	254.412	promoter-TSS (CC1G_06750)	-872	CC1G_06750
peaks7038	6	1599950	1600311	+	254.101	promoter-TSS (CC1G_11265)	-75	CC1G_11265
peaks7247	7	932551	933129	+	254.101	promoter-TSS (CC1G_00752)	-373	CC1G_00752
peaks4800	3	3495525	3495927	+	253.762	Intergenic	-2485	CC1G_09258
peaks3910	3	448536	449391	+	253.737	TTS (CC1G_11142)	1860	CC1G_11143
peaks5514	4	2622605	2623828	+	253.688	promoter-TSS (CC1G_07608)	-869	CC1G_07608
peaks5171	4	1481192	1481814	+	253.527	promoter-TSS (CC1G_12374)	-296	CC1G_12374
peaks4305	3	1767335	1768627	+	253.479	promoter-TSS (CC1G_01990)	-695	CC1G_01990
peaks5190	4	1625734	1626136	+	253.366	promoter-TSS (CC1G_10945)	-245	CC1G_10945
peaks7910	8	552323	552799	+	252.99	promoter-TSS (CC1G_03339)	-688	CC1G_03339
peaks777	1	3023602	3023908	+	252.819	exon (CC1G_00481, exon 7 of 16)	2488	CC1G_00481
peaks1452	10	1395799	1396212	+	252.612	intron (CC1G_12347, intron 3 of 6)	645	CC1G_12347
peaks7235	7	897791	898743	+	252.574	promoter-TSS (CC1G_14802)	61	CC1G_14802
peaks5722	4	3218985	3219413	+	252.361	exon (CC1G_14494, exon 4 of 4)	1200	CC1G_14494
peaks454	1	1820775	1821279	+	251.578	promoter-TSS (CC1G_06788)	-263	CC1G_06788
peaks5678	4	3105277	3105941	+	251.44	promoter-TSS (CC1G_08088)	-104	CC1G_08088
peaks7976	8	815123	815701	+	251.345	promoter-TSS (CC1G_03436)	-416	CC1G_03436
peaks6966	6	1300844	1301362	+	250.912	promoter-TSS (CC1G_09536)	-29	CC1G_09536
peaks4900	4	417769	418580	+	250.85	promoter-TSS (CC1G_02691)	-133	CC1G_02691
peaks7758	7	2919133	2919591	+	250.743	Intergenic	-2763	CC1G_08432
peaks2779	13	763301	764026	+	250.268	exon (CC1G_04776, exon 2 of 2)	1808	CC1G_04776
peaks8211	8	1537292	1537625	+	249.994	exon (CC1G_03010, exon 13 of 23)	-2741	CC1G_03009
peaks7667	7	2548136	2549330	+	249.975	Intergenic	-2040	CC1G_05890
peaks3853	3	212997	214138	+	249.913	promoter-TSS (CC1G_05989)	147	CC1G_05988
peaks2397	12	1352575	1353160	+	249.695	promoter-TSS (CC1G_06482)	-26	CC1G_06482
peaks3601	2	2809637	2810111	+	249.504	promoter-TSS (CC1G_09162)	-457	CC1G_09162
peaks6658	5	3270544	3271067	+	249.292	TTS (CC1G_12139)	841	CC1G_12138
peaks8820	9	1764158	1764842	+	249.195	promoter-TSS (CC1G_03534)	20	CC1G_15202
peaks4807	3	3549279	3550262	+	248.416	Intergenic	-1578	CC1G_09276
peaks7490	7	1782660	1783041	+	248.36	TTS (CC1G_09036)	1030	CC1G_09037
peaks2788	13	785083	786473	+	248.285	promoter-TSS (CC1G_04785)	-567	CC1G_04785
peaks8311	8	1879640	1880794	+	247.895	TTS (CC1G_15052)	390	CC1G_15053
peaks6359	5	2074373	2074741	+	247.862	promoter-TSS (CC1G_01286)	699	CC1G_01287
peaks3915	3	478551	478959	+	247.862	Intergenic	3092	CC1G_11153
peaks4468	3	2316943	2318127	+	247.849	promoter-TSS (CC1G_06838)	-584	CC1G_06838
peaks4033	3	939150	939640	+	247.548	promoter-TSS (CC1G_04480)	-389	CC1G_04480
peaks5304	4	1994168	1995972	+	247.148	TTS (CC1G_06385)	2887	CC1G_06385
peaks1054	1	3921312	3922347	+	247.102	Intergenic	4466	CC1G_13793
peaks889	1	3388378	3389111	+	246.815	promoter-TSS (CC1G_00616)	-122	CC1G_00616
peaks1620	10	2022631	2022951	+	246.624	promoter-TSS (CC1G_02243)	-105	CC1G_02243
peaks7161	7	572909	574196	+	246.431	promoter-TSS (CC1G_03977)	-244	CC1G_03977
peaks5487	4	2530321	2530700	+	246.431	promoter-TSS (CC1G_07577)	-64	CC1G_07577
peaks1096	1	4027890	4028297	+	246.398	exon (CC1G_08809, exon 3 of 3)	766	CC1G_08809
peaks240	1	1030107	1030836	+	246.141	exon (CC1G_08637, exon 7 of 7)	2580	CC1G_08637
peaks5900	5	614022	614426	+	246.068	promoter-TSS (CC1G_14553)	-65	CC1G_14553
peaks4808	3	3560908	3561387	+	245.72	promoter-TSS (CC1G_14306)	-17	CC1G_14306
peaks3744	2	3442826	3443475	+	245.71	TTS (CC1G_04844)	565	CC1G_04845
peaks2458	12	1550859	1551239	+	245.551	intron (CC1G_07289, intron 26 of 29)	2523	CC1G_07288
peaks4281	3	1728706	1729746	+	245.312	intron (CC1G_01977, intron 11 of 14)	-1244	CC1G_01976
peaks8499	9	548286	548711	+	245.045	promoter-TSS (CC1G_07469)	-543	CC1G_07469
peaks5609	4	2898919	2899342	+	243.93	TTS (CC1G_06214)	1369	CC1G_14468
peaks2346	12	1202273	1202732	+	243.449	intron (CC1G_09914, intron 4 of 8)	1276	CC1G_09914
peaks8411	8	2327756	2328400	+	242.982	promoter-TSS (CC1G_03118)	217	CC1G_15089
peaks3539	2	2637038	2637866	+	242.879	TTS (CC1G_11517)	-1302	CC1G_11518
peaks5695	4	3147418	3148548	+	242.752	promoter-TSS (CC1G_08102)	48	CC1G_08102
peaks389	1	1588123	1588508	+	242.704	TTS (CC1G_11294)	621	CC1G_11293
peaks3642	2	2961311	2961746	+	242.63	TTS (CC1G_06082)	561	CC1G_06082
peaks7218	7	821284	821772	+	242.46	promoter-TSS (CC1G_14795)	-104	CC1G_14795
peaks6599	5	2935012	2935422	+	242.454	promoter-TSS (CC1G_08852)	-814	CC1G_08852
peaks5945	5	812323	812938	+	242.247	exon (CC1G_11394, exon 6 of 8)	2084	CC1G_11394
peaks2279	12	810346	810683	+	242.205	TTS (CC1G_09803)	1998	CC1G_09804
peaks1443	10	1364690	1365309	+	242.063	TTS (CC1G_11875)	593	CC1G_15317
peaks7141	7	509133	509446	+	242.009	promoter-TSS (CC1G_03954)	-105	CC1G_03954
peaks8033	8	992379	992787	+	241.832	exon (CC1G_07156, exon 4 of 8)	1408	CC1G_07156
peaks52	1	339456	339956	+	241.824	TTS (CC1G_02833)	1089	CC1G_02834
peaks6034	5	1144761	1145412	+	241.82	promoter-TSS (CC1G_00118)	674	CC1G_14589
peaks916	1	3483701	3484675	+	241.537	promoter-TSS (CC1G_13760)	-200	CC1G_00653
peaks5324	4	2061073	2062185	+	241.438	exon (CC1G_06409, exon 8 of 12)	2691	CC1G_06409
peaks3824	3	119805	120790	+	241.322	promoter-TSS (CC1G_09635)	-347	CC1G_09635
peaks8132	8	1359305	1359833	+	241.22	promoter-TSS (CC1G_15012)	-987	CC1G_15012
peaks7091	7	153272	153817	+	241.073	exon (CC1G_10369, exon 5 of 12)	1213	CC1G_10369
peaks6088	5	1317858	1318487	+	240.919	TTS (CC1G_00196)	1002	CC1G_00197
peaks6329	5	1997100	1997488	+	240.913	promoter-TSS (CC1G_01252)	-220	CC1G_01252
peaks8774	9	1550616	1551080	+	240.177	promoter-TSS (CC1G_20179)	412	CC1G_15192
peaks8035	8	1001437	1002312	+	239.905	promoter-TSS (CC1G_07160)	-761	CC1G_07160
peaks2157	12	294387	294807	+	239.644	exon (CC1G_05832, exon 1 of 1)	1147	CC1G_05832
peaks1605	10	1944459	1944812	+	239.407	promoter-TSS (CC1G_15349)	227	CC1G_02213
peaks8002	8	889257	889918	+	239.361	exon (CC1G_03464, exon 3 of 3)	1117	CC1G_03464
peaks6246	5	1760586	1760940	+	239.301	TTS (CC1G_00386)	988	CC1G_00385
peaks7346	7	1248886	1249379	+	238.937	exon (CC1G_00853, exon 5 of 8)	1337	CC1G_00853
peaks7517	7	1964758	1965134	+	238.88	exon (CC1G_11572, exon 4 of 4)	-1703	CC1G_11571
peaks3615	2	2840463	2841225	+	238.804	promoter-TSS (CC1G_20033)	43	ENSRNAG049972554
peaks5096	4	1272714	1273150	+	238.776	Intergenic	-1906	CC1G_07860
peaks7791	8	157275	158163	+	238.403	intron (CC1G_14936, intron 7 of 8)	-2050	CC1G_05374
peaks3049	2	949211	949926	+	238.267	TTS (CC1G_01100)	2243	CC1G_01099
peaks3555	2	2670208	2671195	+	237.676	exon (CC1G_10813, exon 6 of 12)	1907	CC1G_10813
peaks3725	2	3284512	3285456	+	237.645	promoter-TSS (CC1G_10406)	10	CC1G_10406
peaks5402	4	2278050	2278785	+	237.475	Intergenic	-1756	CC1G_07056
peaks8766	9	1511717	1512081	+	237.451	TTS (CC1G_07679)	1919	CC1G_07679
peaks4555	3	2579314	2580358	+	237.411	TTS (CC1G_03214)	1500	CC1G_03213
peaks1044	1	3902895	3903261	+	237.392	promoter-TSS (CC1G_13022)	-571	CC1G_13022
peaks1059	1	3927073	3927505	+	237.272	promoter-TSS (CC1G_13793)	-994	CC1G_13793
peaks8983	cont3.29	1139	1870	+	237.183	promoter-TSS (CC1G_13274)	-829	CC1G_13274
peaks3005	2	796318	797145	+	237.183	TTS (CC1G_01042)	570	CC1G_01043
peaks2492	12	1664557	1664953	+	237.126	promoter-TSS (CC1G_15454)	-658	CC1G_15454
peaks8872	9	1984570	1985326	+	237.069	intron (CC1G_03619, intron 1 of 1)	421	CC1G_03619
peaks8423	8	2388140	2388912	+	236.755	promoter-TSS (CC1G_03143)	-128	CC1G_03143
peaks2996	2	745334	746464	+	236.75	promoter-TSS (CC1G_01022)	-731	CC1G_01022
peaks7798	8	209912	210386	+	236.67	promoter-TSS (CC1G_14941)	-321	CC1G_14941
peaks8203	8	1521357	1521735	+	236.529	promoter-TSS (CC1G_03004)	504	CC1G_03005
peaks915	1	3475179	3475669	+	235.996	promoter-TSS (CC1G_13759)	-312	CC1G_13759
peaks5259	4	1855597	1856917	+	235.212	promoter-TSS (CC1G_14403)	-518	CC1G_14403
peaks6453	5	2390883	2391495	+	235.171	exon (CC1G_01412, exon 7 of 11)	2087	CC1G_01412
peaks6436	5	2315566	2316331	+	235.077	exon (CC1G_01383, exon 3 of 3)	-1086	CC1G_01384
peaks691	1	2784900	2785829	+	234.99	promoter-TSS (CC1G_06545)	-215	CC1G_06545
peaks1379	10	1087447	1088267	+	234.876	promoter-TSS (CC1G_20187)	-559	CC1G_20187
peaks6563	5	2794911	2795386	+	234.787	promoter-TSS (CC1G_10642)	-97	ENSRNAG049972622
peaks3513	2	2559617	2560606	+	234.615	TTS (CC1G_03917)	821	CC1G_03916
peaks5430	4	2327574	2329222	+	234.462	exon (CC1G_07068, exon 5 of 7)	-1287	CC1G_07069
peaks7852	8	378892	379393	+	234.462	promoter-TSS (CC1G_08005)	-381	CC1G_14952
peaks7613	7	2304804	2305222	+	234.347	promoter-TSS (CC1G_12220)	-639	CC1G_12220
peaks317	1	1364581	1365058	+	234.189	exon (CC1G_10276, exon 5 of 6)	1109	CC1G_10276
peaks6530	5	2654185	2654631	+	233.979	promoter-TSS (CC1G_08150)	-444	CC1G_08151
peaks7386	7	1376538	1377532	+	233.95	TTS (CC1G_00897)	2266	CC1G_00897
peaks3647	2	2974964	2975726	+	233.692	exon (CC1G_14004, exon 3 of 5)	1907	CC1G_14004
peaks5506	4	2574111	2574949	+	233.516	promoter-TSS (CC1G_07595)	-1000	CC1G_07595
peaks4878	4	333544	334371	+	233.365	exon (CC1G_02654, exon 2 of 8)	348	CC1G_02654
peaks7627	7	2354905	2355356	+	233.334	promoter-TSS (CC1G_08320)	-331	CC1G_08320
peaks5364	4	2171211	2171593	+	233.309	exon (CC1G_12977, exon 7 of 15)	889	CC1G_12977
peaks2306	12	981709	982170	+	232.816	promoter-TSS (CC1G_11590)	-310	CC1G_11590
peaks7408	7	1453414	1453795	+	232.799	exon (CC1G_00923, exon 2 of 2)	1600	CC1G_00923
peaks8539	9	659925	660596	+	232.339	Intergenic	-1326	CC1G_10712
peaks8613	9	1014280	1014848	+	231.512	promoter-TSS (CC1G_02512)	-337	CC1G_15167
peaks5346	4	2112345	2112898	+	231.121	promoter-TSS (CC1G_06427)	-890	CC1G_06427
peaks126	1	632821	634112	+	231.046	exon (CC1G_04329, exon 4 of 6)	2220	CC1G_04329
peaks2018	11	1623789	1624231	+	230.661	Intergenic	-2540	CC1G_15737
peaks8844	9	1865073	1865487	+	230.636	promoter-TSS (CC1G_03575)	701	CC1G_03574
peaks7260	7	983534	984175	+	230.622	TTS (CC1G_00772)	1165	CC1G_00771
peaks784	1	3042527	3042911	+	230.543	promoter-TSS (CC1G_00485)	167	CC1G_00486
peaks2769	13	752494	753035	+	230.329	promoter-TSS (CC1G_15798)	-162	CC1G_15798
peaks6177	5	1561757	1562251	+	230.251	exon (CC1G_00304, exon 5 of 7)	1548	CC1G_00304
peaks8133	8	1362608	1363028	+	230.081	promoter-TSS (CC1G_02953)	-406	CC1G_02953
peaks5142	4	1396161	1397086	+	229.663	Intergenic	2789	CC1G_14371
peaks360	1	1503456	1504193	+	229.542	intron (CC1G_10532, intron 7 of 12)	965	CC1G_10532
peaks8625	9	1047165	1048667	+	229.539	exon (CC1G_02524, exon 3 of 6)	1686	CC1G_02524
peaks8017	8	933904	934750	+	229.532	exon (CC1G_07124, exon 11 of 15)	3937	CC1G_07125
peaks8621	9	1032730	1033208	+	229.172	promoter-TSS (CC1G_02519)	-615	CC1G_02519
peaks7846	8	361908	362603	+	228.913	exon (CC1G_08000, exon 1 of 13)	155	CC1G_08000
peaks3768	2	3565050	3565351	+	228.849	Intergenic	3397	CC1G_04896
peaks779	1	3026942	3027301	+	228.61	promoter-TSS (CC1G_00482)	-598	CC1G_00482
peaks2453	12	1531888	1532538	+	227.701	promoter-TSS (CC1G_15447)	-554	CC1G_15447
peaks7448	7	1618521	1618856	+	227.496	exon (CC1G_00989, exon 5 of 10)	795	CC1G_00989
peaks3758	2	3514437	3514863	+	227.108	promoter-TSS (CC1G_04872)	-892	CC1G_04872
peaks7411	7	1460619	1460978	+	226.77	exon (CC1G_00926, exon 15 of 16)	-1226	CC1G_00925
peaks2239	12	681363	681885	+	226.585	promoter-TSS (CC1G_08478)	-24	CC1G_08478
peaks1139	10	174757	175325	+	226.406	promoter-TSS (CC1G_01526)	-393	CC1G_01526
peaks3302	2	1788247	1789534	+	226.236	TTS (CC1G_05077)	377	CC1G_05078
peaks1509	10	1607332	1607762	+	225.85	exon (CC1G_15327, exon 5 of 6)	1081	CC1G_15327
peaks4627	3	2814838	2815950	+	225.85	exon (CC1G_03304, exon 2 of 15)	796	CC1G_03304
peaks1711	11	251421	252012	+	225.607	promoter-TSS (CC1G_11374)	-411	CC1G_11374
peaks4345	3	1871463	1871810	+	225.3	promoter-TSS (CC1G_02028)	365	CC1G_02029
peaks6158	5	1531036	1531443	+	225.019	exon (CC1G_14625, exon 9 of 14)	-1360	CC1G_00291
peaks2960	2	587818	588648	+	225.019	exon (CC1G_10579, exon 1 of 1)	1201	CC1G_10579
peaks8502	9	551416	551950	+	225.013	exon (CC1G_07470, exon 2 of 2)	741	CC1G_07470
peaks6721	6	400626	401479	+	224.61	TTS (CC1G_08663)	1583	CC1G_08663
peaks7601	7	2269978	2270608	+	224.563	TTS (CC1G_05756)	800	CC1G_05756
peaks331	1	1407759	1408086	+	224.092	promoter-TSS (CC1G_13632)	39	CC1G_13632
peaks5764	4	3517997	3518390	+	223.886	promoter-TSS (CC1G_04163)	-205	CC1G_04163
peaks8464	9	143664	144198	+	223.772	promoter-TSS (CC1G_15112)	-58	CC1G_07019
peaks8531	9	636438	636808	+	223.767	promoter-TSS (CC1G_10706)	-551	CC1G_10706
peaks267	1	1127421	1127823	+	223.611	TTS (CC1G_13434)	-2041	CC1G_13195
peaks8072	8	1131163	1131760	+	223.514	intron (CC1G_11687, intron 5 of 7)	1088	CC1G_11687
peaks8718	9	1345896	1346313	+	223.308	intron (CC1G_07618, intron 1 of 5)	407	CC1G_07618
peaks6089	5	1324989	1325493	+	223.05	intron (CC1G_14606, intron 4 of 6)	-1199	CC1G_00199
peaks6712	6	220891	221222	+	222.685	promoter-TSS (CC1G_12109)	-82	CC1G_12109
peaks4732	3	3203614	3204206	+	222.303	promoter-TSS (CC1G_02355)	-354	CC1G_02355
peaks291	1	1263000	1263864	+	222.248	TTS (CC1G_11223)	1653	CC1G_11223
peaks6470	5	2425832	2426176	+	222.238	promoter-TSS (CC1G_01424)	49	CC1G_01424
peaks2802	13	821875	823513	+	222.21	intron (CC1G_15800, intron 3 of 4)	742	CC1G_15800
peaks5206	4	1679050	1679651	+	222.084	exon (CC1G_06267, exon 2 of 6)	614	CC1G_06267
peaks4092	3	1191980	1192486	+	221.778	TTS (CC1G_04574)	1129	CC1G_04575
peaks2495	12	1684684	1685097	+	221.714	promoter-TSS (CC1G_07332)	286	CC1G_15455
peaks1729	11	414349	414941	+	221.659	TTS (CC1G_09581)	756	CC1G_09582
peaks5760	4	3410369	3410816	+	221.375	TTS (CC1G_04123)	2458	CC1G_04123
peaks1346	10	956543	957340	+	221.362	TTS (CC1G_08741)	2180	CC1G_15290
peaks5302	4	1990399	1990992	+	221.048	promoter-TSS (CC1G_06384)	-736	CC1G_06384
peaks651	1	2638595	2639347	+	220.933	exon (CC1G_01824, exon 3 of 4)	-1026	CC1G_01823
peaks3743	2	3439613	3440183	+	220.884	promoter-TSS (CC1G_04844)	-290	CC1G_04844
peaks3284	2	1740165	1740984	+	220.632	promoter-TSS (CC1G_11933)	760	CC1G_13920
peaks3379	2	2063411	2063777	+	220.621	promoter-TSS (CC1G_05179)	525	CC1G_05180
peaks5007	4	970131	971591	+	220.616	exon (CC1G_11893, exon 11 of 11)	-2365	CC1G_11892
peaks5960	5	859557	860476	+	220.311	TTS (CC1G_11378)	1189	CC1G_11377
peaks7900	8	513343	514180	+	220.19	promoter-TSS (CC1G_08052)	139	CC1G_08053
peaks2588	13	66280	66648	+	220.152	promoter-TSS (CC1G_15760)	-158	CC1G_15760
peaks2754	13	716353	716731	+	220.05	promoter-TSS (CC1G_04761)	-1	CC1G_04761
peaks11	1	133268	134197	+	219.672	TTS (CC1G_02757)	809	CC1G_02757
peaks1572	10	1863302	1864364	+	219.466	TTS (CC1G_02182)	713	CC1G_15346
peaks3460	2	2411134	2411519	+	219.266	exon (CC1G_03853, exon 4 of 6)	3128	CC1G_03853
peaks5839	5	378512	379134	+	218.974	promoter-TSS (CC1G_06637)	79	CC1G_06637
peaks3858	3	223360	223729	+	218.805	promoter-TSS (CC1G_05993)	-207	CC1G_05993
peaks3134	2	1212320	1212880	+	218.689	TTS (CC1G_01213)	1335	CC1G_01212
peaks2169	12	323474	323813	+	218.653	Intergenic	-1496	CC1G_05844
peaks4597	3	2688283	2688762	+	218.646	Intergenic	2642	CC1G_14253
peaks6595	5	2927262	2928275	+	218.59	exon (CC1G_14717, exon 16 of 29)	-5071	CC1G_08849
peaks6917	6	1094674	1095252	+	218.567	exon (CC1G_10330, exon 2 of 5)	203	CC1G_10330
peaks4204	3	1511826	1512479	+	218.451	promoter-TSS (CC1G_01892)	-815	CC1G_01892
peaks5143	4	1399448	1399974	+	218.44	promoter-TSS (CC1G_14371)	-299	CC1G_14371
peaks3851	3	211098	211526	+	218.383	TTS (CC1G_05988)	1119	CC1G_05987
peaks38	1	294455	295343	+	218.066	promoter-TSS (CC1G_13567)	-56	CC1G_13567
peaks7070	6	2017564	2017939	+	218.023	promoter-TSS (CC1G_07204)	-779	CC1G_07204
peaks3018	2	862718	863804	+	217.948	promoter-TSS (CC1G_01062)	-75	CC1G_01064
peaks674	1	2741455	2742146	+	217.902	promoter-TSS (CC1G_01868)	73	CC1G_01868
peaks3495	2	2511805	2512590	+	217.737	exon (CC1G_03897, exon 9 of 20)	1781	CC1G_03897
peaks5688	4	3134886	3135910	+	217.699	TTS (CC1G_08099)	2387	CC1G_08099
peaks185	1	864802	865168	+	217.628	TTS (CC1G_04404)	-2022	CC1G_04403
peaks3467	2	2423955	2424822	+	217.487	promoter-TSS (CC1G_03858)	425	CC1G_03859
peaks882	1	3361287	3361570	+	217.326	promoter-TSS (CC1G_00606)	-94	CC1G_00607
peaks2757	13	728307	729426	+	217.276	exon (CC1G_04764, exon 6 of 10)	4028	CC1G_04764
peaks8441	8	2463089	2463502	+	217.201	promoter-TSS (CC1G_03175)	-959	CC1G_03175
peaks4523	3	2490565	2491131	+	216.897	TTS (CC1G_12639)	297	CC1G_12638
peaks3505	2	2530060	2531331	+	216.891	TTS (CC1G_03905)	666	CC1G_03905
peaks800	1	3081479	3081975	+	216.791	TTS (CC1G_00498)	-1006	CC1G_00499
peaks6358	5	2070969	2071618	+	216.715	TTS (CC1G_01286)	1783	CC1G_01285
peaks4773	3	3338901	3339294	+	216.688	promoter-TSS (CC1G_02395)	-386	CC1G_02395
peaks762	1	2989567	2990345	+	216.45	exon (CC1G_06627, exon 2 of 4)	260	CC1G_06627
peaks1345	10	947908	948387	+	216.126	promoter-TSS (CC1G_08739)	-260	CC1G_08739
peaks537	1	2151789	2152242	+	216.097	exon (CC1G_03740, exon 7 of 13)	2277	CC1G_03739
peaks1087	1	4000641	4001281	+	215.83	intron (CC1G_08799, intron 5 of 6)	753	CC1G_08799
peaks7561	7	2109801	2110176	+	215.7	promoter-TSS (CC1G_05696)	-432	CC1G_05696
peaks6408	5	2211169	2211544	+	215.683	promoter-TSS (CC1G_01337)	58	CC1G_01337
peaks7569	7	2141298	2142217	+	215.622	promoter-TSS (CC1G_05707)	-762	CC1G_05707
peaks76	1	397750	398454	+	214.945	promoter-TSS (CC1G_02855)	-510	CC1G_02855
peaks4384	3	1987612	1988391	+	214.52	TTS (CC1G_07358)	102	CC1G_07357
peaks7808	8	230424	230861	+	214.18	promoter-TSS (CC1G_05405)	-731	CC1G_05405
peaks3048	2	948441	949018	+	213.957	intron (CC1G_01099, intron 9 of 16)	1404	CC1G_01099
peaks325	1	1392640	1393015	+	213.92	TTS (CC1G_10288)	1673	CC1G_10288
peaks634	1	2567939	2568337	+	213.472	promoter-TSS (CC1G_13701)	536	CC1G_01791
peaks8280	8	1730529	1730889	+	213.162	exon (CC1G_04979, exon 4 of 7)	737	CC1G_04979
peaks4802	3	3497696	3498256	+	213.053	promoter-TSS (CC1G_09258)	-235	CC1G_09258
peaks1943	11	1343077	1343678	+	213.032	TTS (CC1G_15719)	1624	CC1G_15719
peaks6299	5	1927489	1927989	+	213.028	exon (CC1G_00447, exon 7 of 10)	3914	CC1G_00447
peaks5177	4	1515296	1515856	+	212.855	promoter-TSS (CC1G_13460)	-721	CC1G_13460
peaks2756	13	724807	725852	+	212.664	promoter-TSS (CC1G_04763)	-982	CC1G_04763
peaks1671	11	31082	31476	+	212.557	TTS (CC1G_12036)	2144	CC1G_12036
peaks1785	11	714529	715023	+	212.497	exon (CC1G_10979, exon 2 of 4)	1326	CC1G_10979
peaks4152	3	1373560	1374201	+	212.342	exon (CC1G_12099, exon 3 of 3)	912	CC1G_12099
peaks5895	5	606514	606928	+	212.098	promoter-TSS (CC1G_08199)	-462	CC1G_08199
peaks6321	5	1980260	1981251	+	211.955	promoter-TSS (CC1G_00470)	-609	CC1G_00470
peaks8201	8	1517837	1518290	+	211.439	exon (CC1G_03004, exon 6 of 18)	2557	CC1G_03004
peaks2499	12	1692388	1693009	+	211.412	promoter-TSS (CC1G_07334)	-344	CC1G_15456
peaks1679	11	92985	93381	+	211.178	TTS (CC1G_10594)	551	CC1G_10593
peaks1128	10	144079	144414	+	211.119	promoter-TSS (CC1G_15242)	-395	CC1G_15242
peaks3740	2	3433644	3434296	+	211.083	TTS (CC1G_04842)	229	CC1G_04841
peaks8603	9	975254	976102	+	210.867	promoter-TSS (CC1G_02500)	-313	CC1G_02500
peaks3396	2	2221777	2222578	+	210.705	intron (CC1G_11764, intron 7 of 7)	1932	CC1G_11764
peaks5683	4	3126015	3126565	+	210.543	promoter-TSS (CC1G_08095)	2	CC1G_08095
peaks6081	5	1292707	1293224	+	210.477	promoter-TSS (CC1G_14602)	-175	CC1G_14602
[truncated: 6,996 more rows]

## Sheet: NsdD2-ChIP2VSinput2_annotation
Dataset 2 NsdD2-ChIP2 VS input2_annotation
PeakID	Chr	Start	End	Strand	Peak Score	Annotation	Distance to TSS	Nearest PromoterID
peaks437	1	3167795	3170714	+	64985.6	promoter-TSS (CC1G_00534)	-975	CC1G_00534
peaks609	10	43596	44667	+	58917.1	Intergenic	-1743	CC1G_15233
peaks4045	7	1548775	1550042	+	48684.7	promoter-TSS (CC1G_00958)	-133	CC1G_00958
peaks148	1	1031676	1034151	+	46348.2	intron (CC1G_08637, intron 1 of 6)	138	CC1G_08637
peaks1884	2	2590672	2591898	+	41008.3	promoter-TSS (CC1G_11499)	-107	CC1G_11499
peaks3100	4	3405735	3408128	+	38878.2	promoter-TSS (CC1G_04121)	-497	CC1G_04121
peaks1739	2	1617961	1620192	+	38699.9	promoter-TSS (CC1G_04277)	69	CC1G_04278
peaks1596	2	504821	506280	+	34238.8	promoter-TSS (CC1G_10094)	15	CC1G_10094
peaks4601	8	2469588	2472289	+	34071.8	promoter-TSS (CC1G_15099)	-559	CC1G_15099
peaks2812	4	1679881	1681272	+	33941.3	promoter-TSS (CC1G_06268)	219	CC1G_14387
peaks3395	5	1819479	1820977	+	33622.4	promoter-TSS (CC1G_00407)	-170	CC1G_00407
peaks1160	11	1873176	1877944	+	33373.7	exon (CC1G_08965, exon 1 of 3)	140	CC1G_08965
peaks4100	7	2032996	2034930	+	32544.6	promoter-TSS (CC1G_05667)	13	CC1G_05667
peaks4733	9	1269795	1271721	+	31878.3	promoter-TSS (CC1G_07721)	-174	CC1G_07721
peaks1503	13	764798	767146	+	31623	promoter-TSS (CC1G_04777)	-162	CC1G_04777
peaks4310	8	537916	539852	+	31358.2	Intergenic	-2068	CC1G_13077
peaks4819	9	1837140	1838334	+	30901.8	promoter-TSS (CC1G_03564)	-387	CC1G_03563
peaks1797	2	1889409	1890440	+	30666.5	promoter-TSS (CC1G_05112)	-467	CC1G_05112
peaks4422	8	1245269	1247086	+	29640.6	Intergenic	-1031	CC1G_02915
peaks782	10	1096493	1097633	+	25048.2	promoter-TSS (CC1G_09114)	-255	CC1G_09114
peaks2499	3	2805565	2806641	+	24410.2	promoter-TSS (CC1G_14259)	-300	CC1G_14259
peaks565	1	3915361	3916455	+	24365	promoter-TSS (CC1G_08772)	478	CC1G_13792
peaks3599	5	3261192	3263654	+	24013.3	promoter-TSS (CC1G_14734)	383	CC1G_14735
peaks1846	2	2394356	2396750	+	23923	promoter-TSS (CC1G_03849)	-490	CC1G_03849
peaks3524	5	2515237	2516826	+	23603.9	promoter-TSS (CC1G_01461)	-407	CC1G_01461
peaks4366	8	880300	881965	+	23373.3	exon (CC1G_03462, exon 5 of 8)	1768	CC1G_03462
peaks1473	13	587487	590910	+	23219.1	Intergenic	-1694	CC1G_04713
peaks4167	7	2556906	2559897	+	23121.7	exon (CC1G_05892, exon 1 of 3)	215	CC1G_05892
peaks3436	5	2015679	2017376	+	22106.2	promoter-TSS (CC1G_01262)	-22	CC1G_01262
peaks2441	3	2531248	2532414	+	21824.5	promoter-TSS (CC1G_03194)	-362	CC1G_03194
peaks1004	11	711905	713655	+	21744.9	promoter-TSS (CC1G_10978)	-670	CC1G_10979
peaks4910	cont3.30	3091	4378	+	21318.2	promoter-TSS (CC1G_13402)	-195	CC1G_13402
peaks4441	8	1382295	1383482	+	20581.6	intron (CC1G_02962, intron 2 of 6)	1220	CC1G_02962
peaks2977	4	2680876	2682805	+	19315	promoter-TSS (CC1G_14454)	-537	CC1G_14454
peaks3522	5	2510371	2511713	+	19051.8	promoter-TSS (CC1G_14693)	-250	CC1G_14693
peaks1262	12	1000921	1002004	+	18822.6	promoter-TSS (CC1G_11595)	-140	CC1G_11595
peaks2809	4	1676123	1677298	+	18729.5	promoter-TSS (CC1G_06265)	-69	CC1G_06265
peaks1501	13	760455	762032	+	17947.7	promoter-TSS (CC1G_04776)	-512	CC1G_04775
peaks4250	8	159975	160947	+	17815.2	promoter-TSS (CC1G_05377)	-684	CC1G_14936
peaks2475	3	2655423	2657432	+	17805.8	promoter-TSS (CC1G_03245)	-566	CC1G_03245
peaks532	1	3732410	3733508	+	17582.3	exon (CC1G_13775, exon 2 of 5)	695	CC1G_13775
peaks3945	7	906663	907608	+	17297.7	promoter-TSS (CC1G_09899)	-235	CC1G_09899
peaks3437	5	2018871	2023053	+	17146.8	Intergenic	3887	CC1G_01263
peaks3985	7	1195391	1196700	+	16293.5	exon (CC1G_00839, exon 4 of 13)	6403	CC1G_00839
peaks149	1	1037757	1039083	+	15967.1	Intergenic	-1119	CC1G_08638
peaks2563	3	3234917	3236758	+	15909.5	TTS (CC1G_14283)	726	CC1G_14283
peaks1362	12	1767252	1768302	+	15865.6	promoter-TSS (CC1G_07764)	-155	CC1G_07764
peaks436	1	3163224	3167363	+	15831.9	Intergenic	2998	CC1G_00533
peaks4876	9	2186890	2188710	+	15625.5	promoter-TSS (CC1G_08510)	-1000	CC1G_08510
peaks2845	4	1930285	1932861	+	15574.8	Intergenic	-2882	CC1G_06364
peaks2104	3	380539	381480	+	15572.6	intron (CC1G_06049, intron 2 of 9)	302	CC1G_06049
peaks150	1	1040549	1043460	+	15237.8	Intergenic	2485	CC1G_08640
peaks380	1	2890664	2891676	+	14687.6	promoter-TSS (CC1G_06585)	-266	CC1G_06587
peaks4128	7	2218489	2221660	+	14145.5	promoter-TSS (CC1G_05736)	459	CC1G_05737
peaks4368	8	885345	888862	+	13921.6	TTS (CC1G_14980)	-1367	CC1G_03464
peaks3428	5	1988311	1991970	+	13829.3	promoter-TSS (CC1G_14664)	-915	CC1G_14664
peaks3961	7	1058492	1059434	+	13740.3	intron (CC1G_14813, intron 15 of 20)	3252	CC1G_14813
peaks2068	3	146955	147969	+	13602.1	promoter-TSS (CC1G_05965)	607	CC1G_14065
peaks81	1	630384	631463	+	13338	promoter-TSS (CC1G_04329)	-323	CC1G_04329
peaks3826	6	1929057	1930779	+	13082.8	promoter-TSS (CC1G_07228)	-712	CC1G_07228
peaks2684	4	744947	746200	+	12536.8	promoter-TSS (CC1G_12395)	-381	CC1G_12395
peaks1076	11	1235763	1237581	+	12139.7	promoter-TSS (CC1G_10883)	-337	CC1G_10883
peaks3795	6	1482448	1484432	+	12107.4	promoter-TSS (CC1G_07536)	-235	CC1G_07536
peaks4650	9	664399	665396	+	11846.9	promoter-TSS (CC1G_10713)	-410	CC1G_10713
peaks1560	2	238291	239177	+	11743.1	promoter-TSS (CC1G_10193)	-424	CC1G_10193
peaks3079	4	3216570	3217677	+	11527.7	TTS (CC1G_14494)	3276	CC1G_14494
peaks2884	4	2178266	2179289	+	11493.4	TTS (CC1G_12979)	-1150	CC1G_12980
peaks552	1	3809760	3810785	+	11048.8	promoter-TSS (CC1G_10104)	-150	CC1G_10105
peaks151	1	1044789	1049065	+	10972.5	Intergenic	2185	CC1G_08641
peaks4551	8	2026654	2027548	+	10874.7	promoter-TSS (CC1G_12449)	-164	CC1G_12449
peaks3253	5	1014168	1015050	+	10836.3	promoter-TSS (CC1G_14581)	-91	CC1G_14581
peaks2050	2	3731056	3731972	+	10679	promoter-TSS (CC1G_04951)	-103	CC1G_04951
peaks2347	3	1912172	1913239	+	10613.6	promoter-TSS (CC1G_02044)	-173	CC1G_02044
peaks3054	4	3095386	3096319	+	10562.4	TTS (CC1G_08083)	2910	CC1G_08083
peaks464	1	3301912	3303459	+	10497.9	promoter-TSS (CC1G_00584)	-546	CC1G_00584
peaks1280	12	1276916	1277883	+	10390.9	promoter-TSS (CC1G_06452)	-174	CC1G_06452
peaks1227	12	621299	624862	+	9971.44	exon (CC1G_08456, exon 2 of 4)	733	CC1G_08456
peaks1697	2	1257991	1259040	+	9812	promoter-TSS (CC1G_01233)	-366	CC1G_01234
peaks1971	2	3090742	3091585	+	9811.79	promoter-TSS (CC1G_06131)	-522	CC1G_14009
peaks621	10	162471	163359	+	9800.52	Intergenic	-1194	CC1G_01520
peaks1905	2	2687304	2688496	+	9535.28	intron (CC1G_10819, intron 3 of 3)	1565	CC1G_10819
peaks4281	8	375379	377666	+	9509.11	promoter-TSS (CC1G_08004)	-789	CC1G_08004
peaks1675	2	1085293	1088233	+	9259.06	promoter-TSS (CC1G_01158)	-389	CC1G_01158
peaks1685	2	1123191	1124290	+	9070.12	promoter-TSS (CC1G_01171)	-510	CC1G_01171
peaks3128	5	178034	180378	+	9061.11	TTS (CC1G_14536)	990	CC1G_14536
peaks3439	5	2027715	2032245	+	8908.04	Intergenic	2270	CC1G_01266
peaks2165	3	889250	890127	+	8899.27	promoter-TSS (CC1G_04463)	312	CC1G_04464
peaks3847	7	135566	137669	+	8791.96	Intergenic	-1325	CC1G_10373
peaks2807	4	1668552	1673286	+	8677.65	Intergenic	3840	CC1G_06264
peaks2769	4	1351908	1353489	+	8628.24	promoter-TSS (CC1G_11645)	-654	CC1G_11645
peaks3205	5	739172	740198	+	8606.59	promoter-TSS (CC1G_09946)	273	CC1G_14563
peaks3827	6	1931188	1934295	+	8549.78	exon (CC1G_07228, exon 9 of 21)	2111	CC1G_07228
peaks3030	4	2966681	2968027	+	8337.3	promoter-TSS (CC1G_06239)	-401	CC1G_06239
peaks285	1	2149069	2150118	+	8334.31	promoter-TSS (CC1G_03739)	-145	CC1G_03739
peaks504	1	3544994	3547393	+	8085.08	promoter-TSS (CC1G_00673)	34	CC1G_00673
peaks708	10	625396	631273	+	8007.5	TTS (CC1G_09403)	569	CC1G_09404
peaks1835	2	2306607	2308441	+	7986.49	TTS (CC1G_03810)	118	CC1G_13964
peaks4309	8	536122	537512	+	7839.19	promoter-TSS (CC1G_13077)	-1	CC1G_13077
peaks1028	11	829330	830956	+	7823.29	TTS (CC1G_05242)	1963	CC1G_05242
peaks4461	8	1499452	1502002	+	7804.43	promoter-TSS (CC1G_02998)	-989	CC1G_02998
peaks3501	5	2408042	2409507	+	7712.25	promoter-TSS (CC1G_01421)	-947	CC1G_01421
peaks3689	6	710408	713100	+	7576.99	promoter-TSS (CC1G_06962)	7	CC1G_06962
peaks3668	6	595648	598445	+	7497.21	promoter-TSS (CC1G_06923)	-261	CC1G_06923
peaks1767	2	1729693	1731684	+	7486.5	promoter-TSS (CC1G_11930)	383	CC1G_11931
peaks3995	7	1237119	1238501	+	7256.88	promoter-TSS (CC1G_00851)	-349	CC1G_00851
peaks904	10	1980356	1982972	+	7090.01	promoter-TSS (CC1G_02230)	88	CC1G_02230
peaks723	10	679763	681843	+	7013.11	promoter-TSS (CC1G_09420)	-611	CC1G_09420
peaks264	1	1988867	1989826	+	6983.01	promoter-TSS (CC1G_03670)	-454	CC1G_03670
peaks4699	9	1055778	1057340	+	6966.42	promoter-TSS (CC1G_02527)	-475	CC1G_02527
peaks1794	2	1880800	1883343	+	6953.11	promoter-TSS (CC1G_05111)	-991	CC1G_05111
peaks1059	11	1066714	1068305	+	6562.68	promoter-TSS (CC1G_15702)	59	CC1G_15702
peaks1192	12	298839	300179	+	6496	promoter-TSS (CC1G_05834)	-525	CC1G_05834
peaks2707	4	977510	979088	+	6465.08	promoter-TSS (CC1G_11894)	-551	CC1G_11894
peaks2169	3	904100	905735	+	6419.54	promoter-TSS (CC1G_04469)	-582	CC1G_04469
peaks4794	9	1596592	1600838	+	6410.13	exon (CC1G_11080, exon 3 of 6)	990	CC1G_11080
peaks2532	3	3046725	3047608	+	6244.38	promoter-TSS (CC1G_02296)	-113	CC1G_02296
peaks4832	9	1920894	1921810	+	6168.28	promoter-TSS (CC1G_03598)	-28	CC1G_03598
peaks3547	5	2673399	2677765	+	6102.71	Intergenic	-1751	CC1G_08160
peaks3622	5	3434429	3435738	+	6016.89	promoter-TSS (CC1G_12253)	-301	CC1G_12253
peaks3083	4	3223383	3226171	+	5926.44	Intergenic	-2322	CC1G_14495
peaks4010	7	1314431	1315226	+	5899.03	promoter-TSS (CC1G_00878)	-56	CC1G_00878
peaks315	1	2352266	2353493	+	5880.18	promoter-TSS (CC1G_01707)	-835	CC1G_01707
peaks3430	5	1995525	1996829	+	5846.14	TTS (CC1G_14665)	897	CC1G_01252
peaks3848	7	141021	141866	+	5799.05	Intergenic	3501	CC1G_10373
peaks1452	13	465981	466832	+	5798.74	promoter-TSS (CC1G_07971)	-222	CC1G_07971
peaks2342	3	1886051	1887110	+	5645.87	promoter-TSS (CC1G_02034)	-414	CC1G_02034
peaks928	10	2247257	2248566	+	5622.33	TTS (CC1G_12460)	-1126	CC1G_12461
peaks4889	9	2369967	2372528	+	5616.79	exon (CC1G_11922, exon 4 of 4)	883	CC1G_11922
peaks4019	7	1373109	1374684	+	5575.14	promoter-TSS (CC1G_00896)	-511	CC1G_00896
peaks4484	8	1630285	1633332	+	5563.67	exon (CC1G_15030, exon 1 of 18)	158	CC1G_15030
peaks4833	9	1922613	1923972	+	5534.08	Intergenic	-1968	CC1G_03598
peaks1217	12	528582	529302	+	5517.43	promoter-TSS (CC1G_12393)	-206	CC1G_12393
peaks1416	13	231273	232149	+	5513.69	promoter-TSS (CC1G_05632)	-766	CC1G_05632
peaks1132	11	1625266	1626534	+	5420.28	promoter-TSS (CC1G_15737)	-650	CC1G_15737
peaks543	1	3762361	3765202	+	5299.99	Intergenic	1978	CC1G_00736
peaks673	10	471968	473114	+	5155.75	Intergenic	-2813	CC1G_01610
peaks737	10	815467	816257	+	5116.4	promoter-TSS (CC1G_11027)	-539	CC1G_11027
peaks2127	3	587789	588858	+	5106.38	promoter-TSS (CC1G_04606)	-405	CC1G_04606
peaks4108	7	2076755	2078050	+	5092.91	promoter-TSS (CC1G_05683)	-656	CC1G_05683
peaks4395	8	1033832	1034586	+	5037.2	Intergenic	2149	CC1G_07170
peaks997	11	674238	676593	+	4982.73	promoter-TSS (CC1G_10967)	-907	CC1G_10967
peaks1629	2	816084	819573	+	4971.88	Intergenic	-1590	CC1G_01048
peaks2482	3	2681809	2684061	+	4924.5	TTS (CC1G_03257)	1511	CC1G_03257
peaks4872	9	2133862	2134848	+	4915.13	Intergenic	-1014	CC1G_08613
peaks3158	5	387839	389998	+	4812.63	promoter-TSS (CC1G_06635)	-511	CC1G_06634
peaks1550	2	156840	158038	+	4805.41	intron (CC1G_08311, intron 2 of 10)	548	CC1G_08311
peaks2715	4	1032613	1034191	+	4721.33	exon (CC1G_12714, exon 3 of 6)	679	CC1G_12714
peaks2273	3	1542350	1543137	+	4651.29	promoter-TSS (CC1G_01906)	-791	CC1G_01906
peaks404	1	2996398	2998442	+	4650.55	exon (CC1G_13727, exon 4 of 5)	2246	CC1G_13727
peaks4126	7	2214508	2216758	+	4619.03	promoter-TSS (CC1G_14882)	-813	CC1G_14882
peaks4528	8	1862986	1863854	+	4590.28	promoter-TSS (CC1G_15050)	-427	CC1G_15050
peaks144	1	1020147	1022897	+	4551.85	promoter-TSS (CC1G_13613)	85	CC1G_13613
peaks4426	8	1307007	1307800	+	4537.78	exon (CC1G_15009, exon 2 of 4)	391	CC1G_15009
peaks2814	4	1692147	1693135	+	4512.29	Intergenic	2978	CC1G_06271
peaks1439	13	386628	387978	+	4465.09	TTS (CC1G_07948)	2079	CC1G_07948
peaks40	1	364622	365525	+	4458.89	exon (CC1G_02844, exon 1 of 1)	912	CC1G_02844
peaks4421	8	1231180	1232569	+	4407.9	intron (CC1G_15002, intron 15 of 19)	-1691	CC1G_02908
peaks665	10	420321	425228	+	4329.8	intron (CC1G_15266, intron 7 of 13)	1531	CC1G_15266
peaks512	1	3611961	3616307	+	4324.87	intron (CC1G_13767, intron 4 of 10)	933	CC1G_13767
peaks1581	2	425832	427097	+	4277.94	Intergenic	3901	CC1G_10078
peaks1871	2	2514958	2517061	+	4269.48	promoter-TSS (CC1G_03900)	-779	CC1G_03900
peaks3071	4	3161470	3162226	+	4250.96	promoter-TSS (CC1G_20102)	-171	CC1G_08107
peaks2841	4	1870161	1872609	+	4246.4	TTS (CC1G_14406)	776	CC1G_14406
peaks2269	3	1529683	1532423	+	4101.34	promoter-TSS (CC1G_01903)	-247	CC1G_01903
peaks1180	12	150760	151684	+	4089.28	promoter-TSS (CC1G_05781)	-267	CC1G_05781
peaks3969	7	1109446	1110353	+	4071	TTS (CC1G_00810)	1407	CC1G_00810
peaks4008	7	1310782	1312114	+	3994.25	TTS (CC1G_00877)	1615	CC1G_00877
peaks2624	4	200138	200961	+	3993.67	promoter-TSS (CC1G_02604)	-622	CC1G_02604
peaks2344	3	1903150	1905689	+	3991.38	TTS (CC1G_02041)	638	CC1G_14200
peaks2249	3	1424381	1425173	+	3974.52	promoter-TSS (CC1G_11831)	-174	CC1G_11831
peaks4446	8	1395752	1398611	+	3968.56	TTS (CC1G_15014)	1899	CC1G_15014
peaks4016	7	1344426	1345902	+	3911.29	intron (CC1G_00889, intron 1 of 8)	127	CC1G_00889
peaks1996	2	3264691	3265945	+	3909.01	promoter-TSS (CC1G_10398)	-482	CC1G_10398
peaks766	10	1016942	1018614	+	3864.75	promoter-TSS (CC1G_08767)	619	CC1G_15295
peaks2112	3	445623	446841	+	3785.65	promoter-TSS (CC1G_11142)	37	CC1G_11141
peaks1687	2	1152308	1154203	+	3754.16	intron (CC1G_01186, intron 6 of 6)	1000	CC1G_01186
peaks2764	4	1307022	1309743	+	3747.29	promoter-TSS (CC1G_07875)	-818	CC1G_07875
peaks591	1	4022345	4024081	+	3725.79	promoter-TSS (CC1G_08807)	-748	CC1G_08807
peaks12	1	137940	138735	+	3712.65	promoter-TSS (CC1G_02758)	-76	CC1G_02758
peaks1064	11	1106893	1107765	+	3654.5	promoter-TSS (CC1G_11613)	-717	CC1G_11613
peaks386	1	2921488	2923456	+	3633.32	TTS (CC1G_06603)	795	CC1G_06603
peaks4734	9	1274026	1275252	+	3626.92	Intergenic	-1646	CC1G_15181
peaks3931	7	774085	774943	+	3619.12	TTS (CC1G_04043)	3696	CC1G_04043
peaks2910	4	2296110	2298577	+	3581.83	TTS (CC1G_07061)	1307	CC1G_07061
peaks2598	3	3515150	3516902	+	3567.04	promoter-TSS (CC1G_09266)	-44	CC1G_09266
peaks2469	3	2645013	2646903	+	3560.7	promoter-TSS (CC1G_03240)	21	CC1G_03240
peaks4003	7	1268576	1270726	+	3548.49	promoter-TSS (CC1G_00859)	-731	CC1G_00859
peaks2984	4	2724457	2726473	+	3542.04	TTS (ENSRNAG049972594)	773	ENSRNAG049972594
peaks677	10	479442	480441	+	3534.46	promoter-TSS (CC1G_01611)	-210	CC1G_01611
peaks1862	2	2470203	2471213	+	3489.18	promoter-TSS (CC1G_03881)	47	CC1G_03881
peaks2979	4	2689904	2691098	+	3444.17	promoter-TSS (CC1G_14455)	-148	CC1G_14455
peaks273	1	2093436	2094220	+	3415.97	TTS (CC1G_03716)	2356	CC1G_03716
peaks603	1	4108838	4110006	+	3399.86	Intergenic	3382	CC1G_11424
peaks3429	5	1993112	1994842	+	3399.38	promoter-TSS (CC1G_14665)	-283	CC1G_14665
peaks3033	4	2983779	2984561	+	3353.68	Intergenic	-2384	CC1G_06245
peaks2828	4	1803838	1805208	+	3353.57	promoter-TSS (CC1G_06318)	-495	CC1G_06318
peaks3125	5	165412	166535	+	3341.55	TTS (CC1G_08879)	1156	CC1G_08879
peaks3127	5	172364	174436	+	3337.1	promoter-TSS (CC1G_08877)	-624	CC1G_08877
peaks3352	5	1564542	1565746	+	3336.01	promoter-TSS (CC1G_00305)	-639	CC1G_00305
peaks1366	12	1821356	1822122	+	3334.96	promoter-TSS (CC1G_15465)	-205	CC1G_15465
peaks201	1	1503564	1506083	+	3297.49	promoter-TSS (CC1G_10532)	-34	CC1G_10532
peaks1037	11	895699	896842	+	3296.04	promoter-TSS (CC1G_05266)	584	CC1G_05265
peaks837	10	1482905	1483550	+	3273.45	promoter-TSS (CC1G_11208)	-345	CC1G_11208
peaks2200	3	1079810	1080604	+	3252.48	promoter-TSS (CC1G_04534)	-476	CC1G_04534
peaks1348	12	1687846	1688589	+	3252.47	promoter-TSS (CC1G_07333)	-857	CC1G_07333
peaks4591	8	2405462	2406598	+	3244.88	promoter-TSS (CC1G_03151)	59	CC1G_03153
peaks3069	4	3150959	3151723	+	3232.75	TTS (CC1G_08102)	-1611	CC1G_08103
peaks1513	13	830457	831546	+	3224.48	promoter-TSS (CC1G_04799)	-171	CC1G_04799
peaks2297	3	1683390	1685446	+	3223.13	promoter-TSS (CC1G_01962)	-812	CC1G_01962
peaks1619	2	713898	714846	+	3209.2	promoter-TSS (CC1G_01009)	-130	CC1G_01009
peaks3780	6	1370559	1372640	+	3158.44	promoter-TSS (CC1G_07503)	96	CC1G_07502
peaks3371	5	1689645	1690684	+	3144.34	promoter-TSS (CC1G_00351)	-371	CC1G_00351
peaks2283	3	1619440	1620935	+	3130.27	TTS (CC1G_01937)	1861	CC1G_01937
peaks2139	3	648026	649613	+	3084.65	Intergenic	-2479	CC1G_04625
peaks4625	9	524582	526871	+	3078.83	TTS (CC1G_07462)	2596	CC1G_07461
peaks1903	2	2682743	2684976	+	3057.96	exon (CC1G_10817, exon 4 of 5)	2218	CC1G_10817
peaks147	1	1027728	1028998	+	3048.93	TTS (CC1G_08637)	-3731	CC1G_08636
peaks1856	2	2420404	2421109	+	3026.64	promoter-TSS (CC1G_03857)	21	CC1G_03857
peaks852	10	1621269	1623039	+	3009.04	exon (CC1G_02087, exon 4 of 8)	1581	CC1G_02087
peaks1062	11	1074717	1075584	+	2972.84	promoter-TSS (CC1G_15703)	-110	CC1G_15704
peaks2367	3	2029368	2030045	+	2955.81	promoter-TSS (CC1G_07375)	-162	CC1G_07376
peaks967	11	385001	385922	+	2941.03	promoter-TSS (CC1G_09572)	-110	CC1G_09572
peaks2362	3	1990388	1991797	+	2909.69	promoter-TSS (CC1G_07359)	-796	CC1G_07359
peaks4758	9	1403300	1405368	+	2883.21	Intergenic	3219	CC1G_07644
peaks1738	2	1615771	1616810	+	2847.64	TTS (CC1G_04277)	2242	CC1G_04277
peaks647	10	325314	329270	+	2845.32	exon (CC1G_15254, exon 6 of 15)	1449	CC1G_15254
peaks3901	7	584416	585342	+	2834.96	promoter-TSS (CC1G_03981)	-962	CC1G_03981
peaks921	10	2201450	2203745	+	2826.6	intron (CC1G_12687, intron 3 of 3)	612	CC1G_12687
peaks2932	4	2404138	2405743	+	2817.93	promoter-TSS (CC1G_07096)	-508	CC1G_07096
peaks929	11	2145	3029	+	2812.84	promoter-TSS (CC1G_12024)	-826	CC1G_12025
peaks1816	2	2055910	2056666	+	2810.79	exon (CC1G_05178, exon 5 of 8)	1258	CC1G_05178
peaks3063	4	3137506	3138868	+	2806.34	promoter-TSS (CC1G_08099)	-402	CC1G_08099
peaks3457	5	2156176	2157548	+	2782.33	TTS (CC1G_01321)	3773	CC1G_01321
peaks619	10	158835	159549	+	2764.02	Intergenic	-1762	CC1G_01518
peaks779	10	1090944	1092852	+	2762.21	Intergenic	-1567	CC1G_15300
peaks341	1	2575018	2575977	+	2742.95	promoter-TSS (CC1G_01794)	13	CC1G_01794
peaks3736	6	1009032	1010225	+	2733.97	promoter-TSS (CC1G_09857)	-329	CC1G_09857
peaks1118	11	1512916	1515307	+	2729.43	promoter-TSS (CC1G_15728)	70	CC1G_15728
peaks4169	7	2564646	2567342	+	2710.59	Intergenic	-2140	CC1G_05893
peaks395	1	2962844	2963656	+	2699.8	exon (CC1G_06619, exon 13 of 23)	-1945	CC1G_06618
peaks4779	9	1533803	1534922	+	2696.6	promoter-TSS (CC1G_11053)	-338	CC1G_11053
peaks4298	8	475865	476739	+	2686.51	promoter-TSS (CC1G_08036)	316	CC1G_14958
peaks4717	9	1167012	1168639	+	2671.22	TTS (CC1G_07688)	1435	CC1G_07688
peaks1244	12	795804	796592	+	2664.2	promoter-TSS (CC1G_09797)	24	CC1G_09798
peaks1486	13	707283	709677	+	2660.69	Intergenic	-1922	CC1G_04759
peaks916	10	2163744	2164529	+	2654.85	promoter-TSS (CC1G_15358)	174	CC1G_10874
peaks3470	5	2202997	2204276	+	2650.62	TTS (CC1G_01334)	-1359	CC1G_01333
peaks2209	3	1194342	1195525	+	2650.23	promoter-TSS (CC1G_09304)	-34	CC1G_09303
peaks2442	3	2532928	2533713	+	2632.73	Intergenic	-1851	CC1G_03194
peaks3275	5	1096221	1097560	+	2592.58	promoter-TSS (CC1G_00092)	-416	CC1G_00092
peaks3074	4	3200986	3202374	+	2592.31	promoter-TSS (CC1G_04050)	-421	CC1G_04050
peaks1195	12	322157	322878	+	2591.81	Intergenic	-2622	CC1G_05844
peaks2250	3	1425975	1427428	+	2577.46	TTS (CC1G_11832)	-1078	CC1G_11833
peaks2660	4	545166	545756	+	2574.01	promoter-TSS (CC1G_14328)	-422	CC1G_14328
peaks2714	4	1028739	1031970	+	2567.63	Intergenic	3727	CC1G_12714
peaks1634	2	859239	861347	+	2557.12	exon (CC1G_01062, exon 3 of 4)	2292	CC1G_01062
peaks1733	2	1579937	1580723	+	2542.62	promoter-TSS (CC1G_04264)	-257	CC1G_04265
peaks1983	2	3139156	3139857	+	2541.12	promoter-TSS (CC1G_06151)	-356	CC1G_06151
peaks3872	7	421516	422280	+	2523.56	promoter-TSS (CC1G_10428)	-273	CC1G_10428
peaks3315	5	1334531	1335937	+	2510.12	promoter-TSS (CC1G_00202)	-568	CC1G_00202
peaks122	1	869199	869945	+	2507.5	promoter-TSS (CC1G_04404)	-457	CC1G_04404
peaks4741	9	1302026	1302770	+	2504	promoter-TSS (CC1G_07732)	-265	CC1G_07732
peaks3578	5	3037014	3037888	+	2485.7	promoter-TSS (CC1G_07880)	-435	CC1G_07880
peaks4229	7	2909511	2912108	+	2478	Intergenic	-1440	CC1G_08430
peaks1655	2	972451	973900	+	2477.31	promoter-TSS (CC1G_01112)	-250	CC1G_01112
peaks1239	12	742326	743915	+	2472.19	promoter-TSS (CC1G_09782)	-666	CC1G_09782
peaks3846	7	93873	94564	+	2465.22	Intergenic	-3147	CC1G_10145
peaks4715	9	1160023	1161969	+	2457.05	promoter-TSS (CC1G_07687)	-919	CC1G_07687
peaks362	1	2776811	2778323	+	2456.11	exon (CC1G_06540, exon 9 of 21)	1494	CC1G_06540
peaks1284	12	1317285	1318086	+	2448.12	TTS (CC1G_06467)	1614	CC1G_06467
peaks2483	3	2684329	2686176	+	2446.19	promoter-TSS (CC1G_14253)	-628	CC1G_14253
peaks760	10	995059	996122	+	2446.1	TTS (CC1G_08758)	1024	CC1G_08758
peaks1181	12	152344	153476	+	2443.76	promoter-TSS (CC1G_05783)	-606	CC1G_05783
peaks4098	7	2027798	2028507	+	2438.63	TTS (CC1G_14873)	573	CC1G_14873
peaks1474	13	592123	593477	+	2438.46	intron (CC1G_04714, intron 6 of 9)	1814	CC1G_04714
peaks4656	9	675647	677673	+	2435.4	Intergenic	-2201	CC1G_10717
peaks4473	8	1574359	1575168	+	2429.35	promoter-TSS (CC1G_03022)	-102	CC1G_03022
peaks2051	2	3734530	3735831	+	2425.21	Intergenic	-1096	CC1G_14054
peaks1091	11	1339145	1340148	+	2415.69	promoter-TSS (CC1G_05540)	-302	CC1G_05541
peaks3236	5	926563	927472	+	2409.8	exon (CC1G_00024, exon 2 of 3)	2671	CC1G_00024
peaks925	10	2237840	2238623	+	2401.79	Intergenic	-1302	CC1G_12458
peaks4549	8	2019906	2020652	+	2371.92	promoter-TSS (CC1G_12447)	-310	CC1G_12447
peaks2533	3	3052478	3053244	+	2370.4	intron (CC1G_02298, intron 4 of 6)	949	CC1G_02298
peaks1650	2	945273	945990	+	2361.67	intron (CC1G_01098, intron 8 of 9)	-1022	CC1G_01097
peaks457	1	3281147	3281979	+	2356.03	exon (CC1G_00576, exon 9 of 9)	-1481	CC1G_00574
peaks952	11	160528	161818	+	2341.09	intron (CC1G_10621, intron 4 of 9)	791	CC1G_10621
peaks425	1	3087203	3087860	+	2340.31	exon (CC1G_13734, exon 8 of 20)	1461	CC1G_13734
peaks1066	11	1110444	1111300	+	2324.3	TTS (CC1G_11614)	106	CC1G_11615
peaks2207	3	1181408	1182466	+	2319.8	promoter-TSS (CC1G_04571)	-377	CC1G_04571
peaks2114	3	467861	468927	+	2319.61	promoter-TSS (CC1G_11150)	-824	CC1G_11150
peaks2212	3	1222767	1224444	+	2318.26	promoter-TSS (CC1G_14145)	-560	CC1G_14145
peaks3303	5	1269495	1270179	+	2311.63	TTS (CC1G_00177)	2131	CC1G_00177
peaks2466	3	2636852	2638545	+	2301.99	Intergenic	-1595	CC1G_03236
peaks2176	3	944115	944793	+	2297.41	promoter-TSS (CC1G_14127)	-568	CC1G_14127
peaks2642	4	399765	401370	+	2268.75	promoter-TSS (CC1G_02685)	-113	CC1G_02685
peaks4796	9	1610707	1611422	+	2258.17	promoter-TSS (CC1G_11084)	-172	CC1G_11084
peaks1698	2	1320933	1321762	+	2258.01	TTS (CC1G_12013)	2868	CC1G_12013
peaks577	1	3948908	3949878	+	2255.87	promoter-TSS (CC1G_08782)	-522	CC1G_08782
peaks2520	3	2927337	2928036	+	2253.89	Intergenic	-2467	CC1G_02253
peaks3451	5	2086706	2087882	+	2242.75	promoter-TSS (CC1G_01292)	-502	CC1G_01292
peaks2840	4	1868966	1869687	+	2237.3	promoter-TSS (CC1G_06343)	-160	CC1G_06343
peaks3346	5	1540137	1540798	+	2236.21	promoter-TSS (CC1G_00293)	-103	CC1G_00293
peaks1557	2	230004	230660	+	2234.03	TTS (CC1G_10192)	2160	CC1G_10191
peaks2753	4	1271453	1272409	+	2213.41	promoter-TSS (CC1G_07860)	-905	CC1G_07860
peaks2906	4	2290327	2291983	+	2212.78	promoter-TSS (CC1G_07060)	-614	CC1G_07060
peaks3407	5	1901716	1902607	+	2195.82	promoter-TSS (CC1G_00437)	-53	CC1G_00438
peaks2898	4	2255573	2256744	+	2193.85	exon (CC1G_07047, exon 3 of 4)	1102	CC1G_07047
peaks3567	5	2958687	2960151	+	2180.06	exon (CC1G_08860, exon 6 of 7)	1539	CC1G_08860
peaks1053	11	1032304	1033349	+	2172.92	promoter-TSS (CC1G_05318)	-923	CC1G_05318
peaks2036	2	3602815	3603556	+	2165.15	promoter-TSS (CC1G_04909)	614	CC1G_20039
peaks3162	5	422992	423872	+	2158.21	promoter-TSS (CC1G_11108)	-495	CC1G_11108
peaks3499	5	2397572	2398923	+	2157.79	exon (CC1G_01415, exon 13 of 19)	-1119	CC1G_14686
peaks4418	8	1225111	1226632	+	2149.72	promoter-TSS (CC1G_02904)	-569	CC1G_02904
peaks822	10	1402880	1404260	+	2140.68	promoter-TSS (CC1G_15320)	-182	CC1G_15320
peaks4340	8	722349	723376	+	2134.65	promoter-TSS (CC1G_03397)	-971	CC1G_03397
peaks1520	13	903636	905186	+	2132.42	promoter-TSS (CC1G_12334)	-601	CC1G_12334
peaks4161	7	2540983	2541704	+	2128.12	promoter-TSS (CC1G_05888)	-142	CC1G_05888
peaks2880	4	2153567	2154321	+	2123.59	promoter-TSS (CC1G_06441)	-254	CC1G_06441
peaks2616	4	122019	123311	+	2121.25	promoter-TSS (CC1G_02572)	-756	CC1G_02572
peaks1939	2	2850112	2850901	+	2120.55	promoter-TSS (CC1G_13994)	-104	CC1G_13994
peaks3658	6	550541	551850	+	2115.55	Intergenic	2894	CC1G_06907
peaks3052	4	3090926	3093689	+	2115.5	promoter-TSS (CC1G_08083)	-635	CC1G_08083
peaks2409	3	2365077	2366345	+	2112.18	intron (CC1G_06858, intron 2 of 3)	609	CC1G_06858
peaks2194	3	1038727	1040035	+	2106.94	promoter-TSS (CC1G_04520)	-794	CC1G_04520
peaks4370	8	893390	894151	+	2103.68	exon (CC1G_03465, exon 9 of 17)	1547	CC1G_03465
peaks3078	4	3214736	3215992	+	2095.25	Intergenic	3068	CC1G_04055
peaks2486	3	2694254	2695641	+	2091.89	promoter-TSS (CC1G_03260)	-940	CC1G_03260
peaks3471	5	2205966	2207264	+	2083.57	promoter-TSS (CC1G_01334)	-315	CC1G_01334
peaks727	10	703442	704176	+	2081.43	promoter-TSS (CC1G_09431)	-271	CC1G_09431
peaks247	1	1868693	1869577	+	2074.73	promoter-TSS (CC1G_06811)	-953	CC1G_06811
peaks3055	4	3098384	3099255	+	2070.8	TTS (CC1G_14486)	193	CC1G_08084
peaks3294	5	1219466	1220413	+	2065.66	promoter-TSS (CC1G_14596)	-516	CC1G_14596
peaks1283	12	1301840	1302719	+	2059.55	promoter-TSS (CC1G_06460)	-308	CC1G_06460
peaks4583	8	2336346	2337993	+	2056.66	exon (CC1G_03121, exon 3 of 12)	522	CC1G_03121
peaks369	1	2807403	2808631	+	2055.28	TTS (CC1G_06554)	1288	CC1G_06553
peaks4477	8	1589294	1590155	+	2042.89	TTS (CC1G_03026)	-1067	CC1G_03028
peaks1172	12	102104	102775	+	2040.74	promoter-TSS (CC1G_10499)	-522	CC1G_10499
peaks4495	8	1660190	1661350	+	2022.49	Intergenic	-4157	CC1G_15032
peaks1722	2	1493015	1495557	+	2014.44	TTS (CC1G_04230)	-1173	CC1G_13909
peaks2934	4	2409292	2410465	+	2011.57	exon (CC1G_07098, exon 1 of 2)	1244	CC1G_07098
peaks1736	2	1597658	1598501	+	2007.36	promoter-TSS (CC1G_04273)	-616	CC1G_04273
peaks2124	3	573959	574844	+	1998.14	TTS (CC1G_04602)	1595	CC1G_04602
peaks113	1	850828	851835	+	1980.45	Intergenic	-5656	CC1G_04402
peaks1326	12	1533874	1534893	+	1974.54	promoter-TSS (CC1G_07282)	-476	CC1G_07282
peaks1193	12	304543	305240	+	1974.22	TTS (CC1G_05835)	768	CC1G_05836
peaks1161	11	1878290	1879579	+	1947.95	promoter-TSS (CC1G_15750)	-182	CC1G_08963
peaks3362	5	1630199	1630912	+	1943.09	exon (CC1G_00331, exon 6 of 17)	3212	CC1G_00331
peaks3010	4	2841062	2841814	+	1935.52	exon (CC1G_06191, exon 2 of 3)	417	CC1G_06191
peaks4736	9	1277235	1277942	+	1929.51	TTS (CC1G_15181)	1303	CC1G_15181
peaks4760	9	1410575	1411846	+	1917.69	exon (CC1G_07645, exon 14 of 16)	2902	CC1G_07645
peaks3465	5	2187542	2188752	+	1910.38	TTS (CC1G_14675)	2294	CC1G_14675
peaks4135	7	2281280	2282250	+	1908.86	exon (CC1G_05762, exon 6 of 11)	1186	CC1G_05762
peaks3716	6	844553	845511	+	1891.89	TTS (CC1G_11458)	464	CC1G_11457
peaks1208	12	440575	441256	+	1890.25	promoter-TSS (CC1G_11245)	-527	CC1G_11245
peaks3271	5	1086127	1088433	+	1885.3	exon (CC1G_00089, exon 8 of 8)	1859	CC1G_00089
peaks2602	3	3564594	3565229	+	1873.59	exon (CC1G_09281, exon 10 of 10)	1782	CC1G_09281
peaks90	1	669808	670690	+	1859.84	promoter-TSS (CC1G_13584)	-7	CC1G_13584
peaks2145	3	703617	704340	+	1849.62	promoter-TSS (CC1G_04646)	-548	CC1G_04646
peaks3735	6	999384	1000007	+	1845.52	promoter-TSS (CC1G_09852)	-469	CC1G_09853
peaks2612	4	82516	84328	+	1840.71	promoter-TSS (CC1G_12848)	624	CC1G_14310
peaks2478	3	2664078	2665327	+	1840.59	TTS (CC1G_03250)	925	CC1G_03249
peaks2238	3	1371086	1372419	+	1835.79	promoter-TSS (CC1G_12098)	-956	CC1G_12098
peaks675	10	474477	475371	+	1833	Intergenic	4807	CC1G_01611
peaks241	1	1821816	1822630	+	1818.17	exon (CC1G_06789, exon 2 of 3)	-1459	CC1G_06788
peaks976	11	427231	430104	+	1796.77	promoter-TSS (CC1G_09587)	-438	CC1G_09587
peaks1686	2	1149312	1150217	+	1795.36	intron (CC1G_01185, intron 3 of 7)	2098	CC1G_01185
peaks2833	4	1836476	1837130	+	1782.75	TTS (CC1G_06331)	735	CC1G_06330
peaks1558	2	232763	235367	+	1781.79	Intergenic	-1233	CC1G_10192
peaks3799	6	1490869	1493300	+	1774.07	Intergenic	-1160	CC1G_07539
peaks1048	11	951942	952969	+	1757.22	TTS (CC1G_05283)	-1352	CC1G_05282
peaks225	1	1727185	1728452	+	1751.56	promoter-TSS (CC1G_06744)	15	CC1G_06744
peaks84	1	638567	639211	+	1741.54	promoter-TSS (CC1G_13581)	-825	CC1G_13581
peaks4079	7	1799273	1800528	+	1738	promoter-TSS (CC1G_14857)	-665	CC1G_12045
peaks408	1	3008443	3009441	+	1737.84	promoter-TSS (CC1G_00475)	-399	CC1G_00475
peaks691	10	567935	568717	+	1736.65	promoter-TSS (CC1G_01642)	-161	CC1G_01643
peaks2075	3	169229	169874	+	1734.1	Intergenic	-1514	CC1G_05971
peaks2177	3	945454	946558	+	1731.84	promoter-TSS (CC1G_04483)	-139	CC1G_04483
peaks3844	7	77102	77900	+	1729.25	promoter-TSS (CC1G_10148)	-698	CC1G_10148
peaks2976	4	2678088	2679358	+	1729.11	TTS (CC1G_14453)	951	CC1G_14453
peaks2989	4	2746069	2746945	+	1726.98	promoter-TSS (CC1G_10064)	-274	CC1G_10064
peaks2121	3	545960	546692	+	1721.64	TTS (CC1G_04596)	2769	CC1G_04596
peaks4178	7	2593632	2594747	+	1717.55	intron (CC1G_05898, intron 1 of 3)	147	CC1G_05898
peaks1012	11	743243	744626	+	1715.28	TTS (CC1G_05213)	124	CC1G_05212
peaks2519	3	2925403	2926744	+	1712.33	promoter-TSS (CC1G_02253)	-854	CC1G_02253
peaks4607	9	64030	64986	+	1708.38	promoter-TSS (CC1G_15107)	58	CC1G_15107
peaks91	1	675862	677652	+	1706.93	promoter-TSS (CC1G_04340)	-672	CC1G_04340
peaks1639	2	878097	879310	+	1700.43	promoter-TSS (CC1G_01069)	-451	CC1G_01069
peaks160	1	1122712	1124047	+	1692.28	intron (CC1G_13194, intron 1 of 3)	356	CC1G_13194
peaks97	1	725221	727051	+	1692.27	intron (CC1G_13590, intron 4 of 7)	-1090	CC1G_04356
peaks4457	8	1479494	1480415	+	1685.03	promoter-TSS (CC1G_02988)	-484	CC1G_02988
peaks4681	9	975262	975923	+	1681.28	promoter-TSS (CC1G_02500)	-227	CC1G_02500
peaks391	1	2954370	2955535	+	1678.36	exon (CC1G_06616, exon 1 of 2)	1255	CC1G_06616
peaks3610	5	3314004	3314423	+	1669.97	exon (CC1G_10987, exon 2 of 3)	536	CC1G_10987
peaks1651	2	948434	951305	+	1667.21	TTS (CC1G_01099)	2544	CC1G_01099
peaks1621	2	716396	719086	+	1663.98	promoter-TSS (CC1G_13851)	-662	CC1G_13851
peaks510	1	3603912	3606040	+	1661.24	Intergenic	-1565	CC1G_00697
peaks1607	2	589842	590839	+	1657.75	promoter-TSS (CC1G_10579)	391	CC1G_10580
peaks2528	3	2991755	2993396	+	1655.65	promoter-TSS (CC1G_14272)	86	CC1G_14272
peaks390	1	2943863	2944987	+	1649.48	TTS (CC1G_06611)	1684	CC1G_06612
peaks3553	5	2827031	2827722	+	1644.15	promoter-TSS (CC1G_10653)	-936	CC1G_10653
peaks2041	2	3660824	3661518	+	1632.62	TTS (CC1G_04933)	1839	CC1G_04933
peaks1233	12	720994	722769	+	1629.59	promoter-TSS (CC1G_08494)	-675	CC1G_08494
peaks1168	11	1921783	1922907	+	1625.44	promoter-TSS (CC1G_08944)	-631	CC1G_08944
peaks2213	3	1224728	1225860	+	1612.9	exon (CC1G_14145, exon 2 of 7)	1129	CC1G_14145
peaks3737	6	1017470	1018213	+	1605.1	TTS (CC1G_09859)	2509	CC1G_15574
peaks3866	7	375416	376234	+	1579.86	promoter-TSS (CC1G_14767)	-223	CC1G_14767
peaks4648	9	642392	643066	+	1572.3	promoter-TSS (CC1G_10707)	-215	CC1G_10707
peaks4279	8	370145	371849	+	1553.19	intron (CC1G_08002, intron 5 of 9)	819	CC1G_08002
peaks1282	12	1294647	1295958	+	1548.43	promoter-TSS (CC1G_06456)	-432	CC1G_06456
peaks3797	6	1485594	1487744	+	1548.25	exon (CC1G_07537, exon 6 of 7)	1077	CC1G_07537
peaks3574	5	3013919	3015434	+	1547.6	promoter-TSS (CC1G_12429)	-800	CC1G_12429
peaks4606	9	61629	63375	+	1500.7	promoter-TSS (CC1G_06994)	609	CC1G_15106
peaks2315	3	1743819	1744781	+	1499.35	promoter-TSS (CC1G_01982)	-382	CC1G_01982
peaks4170	7	2568532	2569881	+	1494.94	exon (CC1G_05893, exon 5 of 6)	1072	CC1G_05893
peaks3948	7	925723	926556	+	1493.84	promoter-TSS (CC1G_00751)	-216	CC1G_00750
peaks2784	4	1406506	1408773	+	1491.51	exon (CC1G_11164, exon 6 of 10)	1082	CC1G_11164
peaks4265	8	277732	278682	+	1483.48	promoter-TSS (CC1G_14944)	-231	CC1G_14944
peaks359	1	2761487	2762489	+	1482.17	exon (CC1G_01877, exon 2 of 2)	267	CC1G_01877
peaks1038	11	901845	904060	+	1473.68	TTS (CC1G_05268)	1748	CC1G_05267
peaks2236	3	1359483	1360310	+	1473.55	promoter-TSS (CC1G_12095)	-896	CC1G_12095
peaks955	11	220314	221632	+	1466.96	intron (CC1G_11360, intron 2 of 4)	275	CC1G_11360
peaks3326	5	1402358	1402965	+	1466.9	promoter-TSS (CC1G_00235)	107	CC1G_00236
peaks3446	5	2068477	2069093	+	1465.36	promoter-TSS (CC1G_01285)	-725	CC1G_01285
peaks4308	8	532983	534875	+	1464.87	exon (CC1G_13076, exon 8 of 8)	2887	CC1G_13077
peaks4682	9	977065	978773	+	1460.06	promoter-TSS (CC1G_02501)	-691	CC1G_02501
peaks2669	4	639208	639834	+	1458.92	promoter-TSS (CC1G_09060)	-230	CC1G_09060
peaks2859	4	1997675	1999173	+	1458.2	promoter-TSS (CC1G_06385)	-467	CC1G_06385
peaks336	1	2551849	2552549	+	1455.38	TTS (CC1G_01782)	1979	CC1G_01783
peaks4793	9	1594501	1595929	+	1441.38	promoter-TSS (CC1G_11078)	-279	CC1G_11079
peaks403	1	2992949	2994066	+	1440.18	exon (CC1G_06628, exon 12 of 17)	2329	CC1G_06628
peaks4580	8	2326999	2328558	+	1438.47	promoter-TSS (CC1G_15089)	-83	CC1G_15089
peaks996	11	672578	673459	+	1437.47	exon (CC1G_10967, exon 5 of 6)	1490	CC1G_10967
peaks217	1	1616121	1616752	+	1434.48	promoter-TSS (CC1G_11304)	-557	CC1G_11304
peaks4070	7	1746046	1746766	+	1425.21	promoter-TSS (CC1G_09023)	-5	CC1G_09022
peaks1319	12	1505506	1507444	+	1422.43	Intergenic	-1215	CC1G_15445
peaks3971	7	1112014	1113952	+	1420.73	TTS (CC1G_14819)	1148	CC1G_14819
peaks4182	7	2601222	2602511	+	1420.28	promoter-TSS (CC1G_05901)	-583	CC1G_05901
peaks4624	9	518894	520010	+	1413.02	promoter-TSS (CC1G_07459)	-300	CC1G_07459
peaks1054	11	1034780	1035829	+	1411.61	intron (CC1G_05319, intron 16 of 18)	1555	CC1G_05318
peaks94	1	689027	689630	+	1409.19	promoter-TSS (CC1G_04343)	-142	CC1G_04343
peaks3767	6	1246729	1247366	+	1406.64	promoter-TSS (CC1G_15590)	-335	CC1G_15590
peaks3136	5	225257	225950	+	1395.41	TTS (CC1G_06692)	906	CC1G_06692
peaks4716	9	1165989	1166651	+	1385.4	TTS (CC1G_15174)	1310	CC1G_15174
peaks3643	6	405887	406693	+	1382.88	exon (CC1G_08665, exon 5 of 5)	-1054	CC1G_08666
peaks4614	9	177417	178618	+	1382.72	promoter-TSS (CC1G_07030)	-567	CC1G_07030
peaks2604	3	3595446	3596086	+	1375.61	promoter-TSS (CC1G_09293)	-34	CC1G_14307
peaks2316	3	1749898	1750831	+	1373.28	promoter-TSS (CC1G_01984)	-658	CC1G_01984
peaks1265	12	1008055	1011249	+	1367.4	Intergenic	-2818	CC1G_11596
peaks2957	4	2558864	2559485	+	1361.1	exon (CC1G_07588, exon 13 of 16)	-1059	CC1G_07589
peaks1725	2	1540383	1541657	+	1358.76	TTS (CC1G_04250)	3884	CC1G_04250
peaks1868	2	2509713	2510393	+	1355.38	TTS (CC1G_03896)	3925	CC1G_03897
peaks1300	12	1414669	1415422	+	1352.84	promoter-TSS (CC1G_06506)	679	CC1G_06507
peaks4134	7	2273167	2274427	+	1348.99	exon (CC1G_05758, exon 9 of 11)	-1391	CC1G_05759
peaks934	11	28568	29656	+	1339.99	promoter-TSS (CC1G_12036)	-23	CC1G_12036
peaks3237	5	928909	930291	+	1329.55	Intergenic	3789	CC1G_00025
peaks706	10	622135	623984	+	1328.91	intron (CC1G_09401, intron 3 of 9)	702	CC1G_09401
peaks650	10	334829	335994	+	1328.4	promoter-TSS (CC1G_01569)	25	CC1G_01569
peaks2101	3	371374	372075	+	1321.51	promoter-TSS (CC1G_06046)	-321	CC1G_06046
peaks3053	4	3094009	3095103	+	1300.73	exon (CC1G_08083, exon 10 of 10)	1614	CC1G_08083
peaks3091	4	3263839	3264676	+	1296.83	Intergenic	2849	CC1G_04069
peaks1765	2	1726397	1727239	+	1296.53	promoter-TSS (CC1G_11928)	120	CC1G_11929
peaks2565	3	3248374	3249418	+	1292.31	promoter-TSS (CC1G_14285)	-706	CC1G_14285
peaks3008	4	2821628	2822407	+	1281.55	promoter-TSS (CC1G_06186)	-199	CC1G_06186
peaks3692	6	717625	718347	+	1279.47	promoter-TSS (CC1G_06964)	-505	CC1G_06964
peaks145	1	1024721	1025996	+	1276.74	promoter-TSS (CC1G_08636)	-726	CC1G_08636
peaks2576	3	3318592	3319900	+	1273.09	promoter-TSS (CC1G_02387)	-435	CC1G_02387
peaks3265	5	1065273	1066941	+	1270.03	promoter-TSS (CC1G_00081)	-771	CC1G_00081
peaks1335	12	1587124	1587720	+	1266.61	promoter-TSS (CC1G_07300)	-277	CC1G_07300
peaks1058	11	1054829	1055467	+	1263.4	intron (CC1G_05323, intron 4 of 7)	1571	CC1G_05323
peaks3529	5	2572653	2573701	+	1259.74	Intergenic	-1731	CC1G_08122
peaks1419	13	244617	245241	+	1258	promoter-TSS (CC1G_05636)	328	CC1G_05637
peaks3199	5	710326	711038	+	1257.69	promoter-TSS (CC1G_09956)	-633	CC1G_09956
peaks76	1	621337	622540	+	1254.8	Intergenic	-4931	CC1G_13580
peaks3782	6	1379760	1380695	+	1250.56	exon (CC1G_15593, exon 16 of 18)	-1058	CC1G_07504
peaks3412	5	1922331	1923571	+	1250.26	promoter-TSS (CC1G_00447)	-874	CC1G_00447
peaks3695	6	737305	739508	+	1248.08	promoter-TSS (CC1G_06973)	54	CC1G_06973
peaks102	1	752431	753093	+	1246.26	promoter-TSS (CC1G_04363)	-267	CC1G_04363
peaks2685	4	751732	752555	+	1242.43	promoter-TSS (CC1G_12398)	0	CC1G_12398
peaks1806	2	1939235	1939890	+	1238.93	TTS (CC1G_05130)	559	CC1G_05129
peaks3571	5	3008196	3008990	+	1237.67	promoter-TSS (CC1G_12426)	-302	CC1G_12426
peaks1152	11	1790595	1791074	+	1235.89	TTS (CC1G_09207)	474	CC1G_09206
peaks51	1	393758	395747	+	1233.9	promoter-TSS (CC1G_02854)	-866	CC1G_02854
peaks3149	5	347733	348328	+	1233.89	exon (CC1G_06647, exon 8 of 9)	2469	CC1G_06647
peaks4392	8	1026993	1027778	+	1225.97	promoter-TSS (CC1G_07167)	-294	CC1G_07167
peaks2806	4	1663107	1664721	+	1222.68	exon (CC1G_06262, exon 3 of 9)	742	CC1G_06262
peaks4753	9	1355190	1355976	+	1218.99	promoter-TSS (CC1G_07622)	43	CC1G_07622
peaks2500	3	2811518	2812705	+	1217.05	intron (CC1G_03304, intron 14 of 14)	4079	CC1G_03304
peaks2439	3	2524872	2527183	+	1211	Intergenic	-1309	CC1G_03193
peaks765	10	1014600	1016319	+	1207.44	TTS (CC1G_08767)	495	CC1G_15294
peaks2183	3	981142	982698	+	1199.97	promoter-TSS (CC1G_04499)	-763	CC1G_04499
peaks1255	12	957189	957589	+	1195	Intergenic	5071	CC1G_10805
peaks1910	2	2699136	2699790	+	1192.34	TTS (CC1G_10823)	1425	CC1G_10823
peaks1110	11	1460708	1461675	+	1191.36	promoter-TSS (CC1G_05502)	-438	CC1G_05502
peaks2264	3	1509054	1510409	+	1188.42	exon (CC1G_01892, exon 7 of 16)	1606	CC1G_01892
peaks922	10	2207433	2209265	+	1186.75	exon (CC1G_12689, exon 3 of 13)	2090	CC1G_12689
peaks581	1	3962860	3964014	+	1186.12	TTS (CC1G_08788)	1422	CC1G_08788
peaks2289	3	1634200	1635266	+	1179.07	exon (CC1G_01941, exon 8 of 14)	1359	CC1G_01941
peaks4765	9	1439536	1441362	+	1177.66	Intergenic	1719	CC1G_07654
peaks1373	12	1856576	1857196	+	1171.4	promoter-TSS (CC1G_07797)	-400	CC1G_07797
peaks3011	4	2848297	2848949	+	1157.42	promoter-TSS (CC1G_06194)	-68	CC1G_06195
peaks2411	3	2376441	2377585	+	1155.37	promoter-TSS (CC1G_06862)	-392	CC1G_06862
peaks3203	5	737262	738143	+	1144.94	Intergenic	-1710	CC1G_14563
peaks3892	7	544144	544701	+	1144.52	intron (CC1G_03967, intron 2 of 6)	115	CC1G_03967
peaks830	10	1450896	1452211	+	1137.88	promoter-TSS (CC1G_11199)	-608	CC1G_11199
peaks282	1	2133366	2134016	+	1134.93	TTS (CC1G_03731)	613	CC1G_03732
peaks729	10	726172	726633	+	1134.02	promoter-TSS (CC1G_15282)	25	CC1G_15282
peaks1921	2	2761661	2762719	+	1132.93	promoter-TSS (CC1G_09141)	-497	CC1G_09141
peaks516	1	3634847	3635908	+	1127.05	exon (CC1G_00700, exon 4 of 6)	1470	CC1G_00700
peaks2531	3	3037376	3038004	+	1122.06	promoter-TSS (CC1G_02291)	-205	CC1G_02290
peaks3824	6	1925794	1927126	+	1118.31	promoter-TSS (CC1G_07230)	-421	CC1G_07230
peaks503	1	3542567	3543784	+	1101.5	exon (CC1G_13761, exon 3 of 5)	2158	CC1G_13761
peaks4786	9	1560457	1561519	+	1100.17	TTS (CC1G_11063)	1269	CC1G_11063
peaks1807	2	1957908	1958509	+	1099.32	promoter-TSS (CC1G_13947)	-160	CC1G_13947
peaks2511	3	2885568	2886612	+	1097.7	exon (CC1G_03329, exon 8 of 11)	1288	CC1G_03329
peaks3703	6	788600	789803	+	1097.59	promoter-TSS (CC1G_12483)	-333	CC1G_12483
peaks4803	9	1699731	1700365	+	1095.72	promoter-TSS (CC1G_03510)	-206	CC1G_03510
peaks854	10	1625096	1628263	+	1095.34	promoter-TSS (CC1G_02088)	-341	CC1G_02088
peaks1433	13	327665	329290	+	1090.22	TTS (CC1G_12232)	512	CC1G_12233
peaks1469	13	575246	575992	+	1089.75	Intergenic	-1235	CC1G_04711
peaks1970	2	3089025	3090477	+	1089.67	TTS (CC1G_14009)	890	CC1G_14009
peaks3588	5	3183939	3184811	+	1087.64	promoter-TSS (CC1G_07929)	-345	CC1G_07930
peaks1598	2	512326	512947	+	1086.47	Intergenic	-4727	CC1G_13839
peaks4888	9	2358302	2360084	+	1085.34	exon (CC1G_11917, exon 3 of 4)	336	CC1G_11917
peaks798	10	1222642	1223855	+	1080.76	intron (CC1G_09703, intron 5 of 8)	979	CC1G_09703
peaks3057	4	3118353	3119086	+	1069.64	promoter-TSS (CC1G_14489)	95	CC1G_14489
peaks864	10	1756082	1756698	+	1069.01	promoter-TSS (CC1G_02143)	-906	CC1G_02143
peaks3388	5	1785105	1786526	+	1060.95	promoter-TSS (CC1G_00391)	-884	CC1G_00391
peaks1016	11	771894	772932	+	1049.24	promoter-TSS (CC1G_05222)	-481	CC1G_05222
peaks2794	4	1497230	1498098	+	1045.17	promoter-TSS (CC1G_12380)	-799	CC1G_12380
peaks1365	12	1816146	1816990	+	1038.23	intron (CC1G_07780, intron 1 of 7)	555	CC1G_07780
peaks4894	9	2396894	2398057	+	1026.68	promoter-TSS (CC1G_09982)	-535	CC1G_09982
peaks3180	5	565284	568164	+	1026.1	promoter-TSS (CC1G_08214)	504	CC1G_08215
peaks1509	13	798713	799234	+	1020.11	promoter-TSS (CC1G_04791)	-156	CC1G_04791
peaks4062	7	1689673	1690976	+	1019.72	TTS (CC1G_09005)	299	CC1G_09006
peaks1583	2	435639	436274	+	1019.42	promoter-TSS (CC1G_10081)	-116	CC1G_10081
peaks3273	5	1091628	1092198	+	1016.27	promoter-TSS (CC1G_00090)	-60	CC1G_00090
peaks120	1	863481	864223	+	1015.73	promoter-TSS (CC1G_04403)	-889	CC1G_04403
peaks329	1	2478785	2479579	+	1014.77	TTS (CC1G_13697)	1100	CC1G_01758
peaks712	10	643349	643928	+	1006.49	promoter-TSS (CC1G_09408)	-108	CC1G_09408
peaks3411	5	1918112	1919939	+	1004.78	promoter-TSS (CC1G_00444)	-829	CC1G_00444
peaks892	10	1926114	1927499	+	999.289	TTS (CC1G_02206)	1953	CC1G_02206
peaks4798	9	1656368	1657404	+	994.081	promoter-TSS (CC1G_03489)	-456	CC1G_03489
peaks100	1	744916	746500	+	987.694	promoter-TSS (CC1G_04361)	-249	CC1G_04361
peaks4750	9	1345777	1346436	+	987.372	intron (CC1G_07618, intron 1 of 5)	409	CC1G_07618
peaks2885	4	2188353	2189724	+	982.866	promoter-TSS (CC1G_12411)	-548	CC1G_12411
peaks28	1	300089	300999	+	969.66	promoter-TSS (CC1G_02816)	-769	CC1G_02816
peaks3562	5	2916031	2916677	+	969.337	promoter-TSS (CC1G_08847)	412	CC1G_08848
peaks899	10	1968714	1969373	+	964.352	promoter-TSS (CC1G_02224)	-267	CC1G_02224
peaks3929	7	762705	763383	+	964.34	promoter-TSS (ENSRNAG049972659)	-87	ENSRNAG049972659
peaks439	1	3173076	3174493	+	963.219	Intergenic	3555	CC1G_00534
peaks1859	2	2427803	2428362	+	960.218	promoter-TSS (CC1G_03861)	-219	CC1G_03861
peaks2778	4	1392311	1393639	+	956.156	promoter-TSS (CC1G_11160)	-462	CC1G_11160
peaks2697	4	925221	926244	+	955.984	promoter-TSS (CC1G_14348)	-84	CC1G_14348
peaks3517	5	2498153	2499634	+	948.943	TTS (CC1G_01457)	-1196	CC1G_01456
peaks4672	9	899719	900833	+	945.864	TTS (CC1G_02469)	-1678	CC1G_02468
peaks3082	4	3221991	3222856	+	939.184	promoter-TSS (CC1G_14495)	32	CC1G_14495
peaks3339	5	1477697	1478555	+	931.913	promoter-TSS (CC1G_14621)	-48	CC1G_14621
peaks366	1	2787500	2788871	+	931.628	intron (CC1G_06547, intron 16 of 19)	-1033	CC1G_06546
peaks2018	2	3489547	3490355	+	931.627	promoter-TSS (CC1G_04862)	-431	CC1G_04862
peaks2081	3	193762	194855	+	929.104	promoter-TSS (CC1G_14069)	84	CC1G_14068
peaks3274	5	1094115	1095310	+	929.072	Intergenic	-2594	CC1G_00092
peaks4168	7	2563605	2564224	+	927.038	Intergenic	-4220	CC1G_05893
peaks3048	4	3075935	3077045	+	926.967	exon (CC1G_08077, exon 1 of 1)	1023	CC1G_08077
peaks3842	7	67636	68528	+	925.746	promoter-TSS (ENSRNAG049972671)	-601	ENSRNAG049972671
peaks4839	9	1987830	1988880	+	924.696	Intergenic	-2845	CC1G_15207
peaks3893	7	546777	547367	+	923.069	TTS (CC1G_03967)	293	CC1G_03968
peaks2494	3	2755360	2756188	+	919.304	promoter-TSS (CC1G_03286)	-768	CC1G_03286
peaks2045	2	3720954	3721840	+	918.54	promoter-TSS (CC1G_14052)	-220	CC1G_14052
peaks584	1	3985980	3987564	+	914.164	promoter-TSS (CC1G_08793)	-681	CC1G_08793
peaks4234	7	2936767	2937345	+	912.582	promoter-TSS (CC1G_08436)	-80	CC1G_08436
peaks1039	11	905033	905680	+	912.175	exon (CC1G_05268, exon 11 of 16)	1889	CC1G_05268
peaks1151	11	1775072	1775687	+	911.249	promoter-TSS (CC1G_09213)	-13	CC1G_09213
peaks3798	6	1488283	1490108	+	903.274	TTS (CC1G_07539)	735	CC1G_07538
peaks3980	7	1162942	1163545	+	902.988	promoter-TSS (ENSRNAG049972655)	-121	CC1G_20147
peaks2902	4	2279939	2281073	+	902.778	Intergenic	3024	CC1G_07057
peaks2524	3	2950817	2951863	+	900.598	promoter-TSS (CC1G_02261)	-352	CC1G_02261
peaks3788	6	1446542	1447215	+	900.378	promoter-TSS (CC1G_07526)	-301	CC1G_07526
peaks19	1	251942	252731	+	899.91	promoter-TSS (CC1G_02799)	28	CC1G_02798
peaks3225	5	826521	828845	+	899.424	Intergenic	-1120	CC1G_11387
peaks655	10	351934	352748	+	895.642	TTS (CC1G_01574)	2151	CC1G_01573
peaks4160	7	2487680	2488952	+	895.027	promoter-TSS (CC1G_14900)	-459	CC1G_14900
peaks128	1	884225	885086	+	894.868	promoter-TSS (CC1G_04411)	-328	CC1G_04411
peaks324	1	2441452	2442355	+	893.403	promoter-TSS (CC1G_01743)	-446	CC1G_01743
peaks3552	5	2806847	2807910	+	892.757	promoter-TSS (CC1G_10647)	-586	CC1G_10647
peaks3734	6	994566	995576	+	892.048	promoter-TSS (CC1G_09850)	-75	CC1G_09850
peaks646	10	322390	322972	+	891.412	exon (CC1G_01568, exon 4 of 5)	2166	CC1G_01568
peaks2822	4	1732563	1733714	+	891.117	promoter-TSS (CC1G_06290)	-395	CC1G_14390
peaks2504	3	2822932	2824748	+	890.866	Intergenic	-1284	CC1G_03307
peaks2023	2	3515076	3516380	+	889.368	exon (CC1G_04873, exon 3 of 3)	619	CC1G_04873
peaks3675	6	627774	628415	+	888.768	promoter-TSS (CC1G_06934)	-170	CC1G_06934
peaks1175	12	111048	113501	+	888.303	Intergenic	-1433	CC1G_10502
peaks829	10	1448721	1449948	+	883.835	exon (CC1G_11198, exon 6 of 16)	1221	CC1G_11198
peaks1197	12	336504	337165	+	881.676	promoter-TSS (CC1G_05849)	-515	CC1G_05849
peaks3378	5	1731176	1731779	+	881.268	TTS (CC1G_00367)	1186	CC1G_00368
peaks1088	11	1302274	1302991	+	880.721	promoter-TSS (CC1G_20245)	-153	CC1G_20245
peaks1295	12	1372501	1373104	+	880.46	promoter-TSS (CC1G_06493)	-31	CC1G_06493
peaks3399	5	1837214	1837973	+	880.288	promoter-TSS (CC1G_00414)	-191	CC1G_00413
peaks108	1	821678	822922	+	873.887	promoter-TSS (CC1G_04390)	-676	CC1G_04390
peaks4862	9	2098926	2100374	+	872.537	Intergenic	-1793	CC1G_08600
peaks2521	3	2934575	2935212	+	871.249	promoter-TSS (CC1G_02255)	-255	CC1G_02255
peaks265	1	1992527	1993033	+	870.652	TTS (CC1G_03671)	2460	CC1G_03671
peaks1077	11	1239606	1240810	+	870.635	Intergenic	3177	CC1G_11342
peaks3334	5	1445602	1446126	+	868.824	TTS (CC1G_00258)	1314	CC1G_00259
peaks235	1	1790295	1790847	+	865.738	promoter-TSS (CC1G_13657)	-169	CC1G_13657
peaks1844	2	2392204	2392987	+	862.598	Intergenic	2194	CC1G_13967
peaks968	11	386499	387424	+	861.446	promoter-TSS (CC1G_09573)	-292	CC1G_09573
peaks769	10	1039521	1040296	+	858.797	promoter-TSS (CC1G_09100)	-323	CC1G_09100
peaks161	1	1127432	1128575	+	855.12	TTS (CC1G_13434)	1909	CC1G_13434
peaks890	10	1916929	1917553	+	854.381	promoter-TSS (CC1G_02204)	-107	CC1G_02204
peaks1559	2	236304	237397	+	853.532	Intergenic	-2308	CC1G_10193
peaks3143	5	294858	296025	+	853.441	Intergenic	-1493	CC1G_06664
peaks1235	12	724773	726903	+	853.268	Intergenic	3169	CC1G_08495
peaks3341	5	1515220	1515785	+	849.594	promoter-TSS (CC1G_00288)	243	CC1G_00287
peaks2318	3	1754066	1754821	+	849.308	promoter-TSS (CC1G_01985)	11	CC1G_01985
peaks4214	7	2770413	2770994	+	848.016	promoter-TSS (CC1G_05954)	-704	CC1G_05954
peaks2432	3	2493539	2494261	+	846.644	promoter-TSS (CC1G_14239)	-22	CC1G_12639
peaks4363	8	867063	868246	+	844.47	TTS (CC1G_03455)	2496	CC1G_03454
peaks4834	9	1925455	1926774	+	841.602	promoter-TSS (CC1G_03599)	77	CC1G_03599
peaks152	1	1049674	1050960	+	833.489	exon (CC1G_08642, exon 11 of 16)	2613	CC1G_08642
peaks2416	3	2397814	2398390	+	831.394	promoter-TSS (CC1G_06870)	-259	CC1G_06870
peaks2048	2	3724942	3725908	+	830.363	Intergenic	-2303	CC1G_14053
peaks406	1	3004599	3006957	+	829.24	Intergenic	-1303	CC1G_00474
peaks568	1	3921292	3922951	+	827.128	Intergenic	4174	CC1G_13793
peaks4294	8	460892	462107	+	822.046	promoter-TSS (CC1G_08030)	-243	CC1G_08031
peaks3858	7	192251	193213	+	818.044	promoter-TSS (CC1G_10351)	-361	CC1G_10351
peaks451	1	3250031	3250955	+	817.667	promoter-TSS (CC1G_00562)	71	CC1G_00562
peaks2709	4	985058	985824	+	813.028	TTS (CC1G_11897)	539	CC1G_11896
peaks1306	12	1438777	1439549	+	812.365	promoter-TSS (CC1G_06515)	-83	CC1G_06515
peaks4334	8	680488	681126	+	811.667	promoter-TSS (CC1G_03384)	-260	CC1G_03384
peaks2448	3	2552209	2553076	+	811.57	promoter-TSS (CC1G_03201)	112	CC1G_03200
peaks4443	8	1387038	1388169	+	811.49	Intergenic	-5366	CC1G_15013
peaks2290	3	1636179	1637215	+	810.11	promoter-TSS (CC1G_01941)	-605	CC1G_01941
peaks4226	7	2897648	2898286	+	808.266	promoter-TSS (CC1G_08427)	-615	CC1G_08427
peaks3744	6	1039913	1040528	+	806.004	promoter-TSS (CC1G_15578)	-133	CC1G_15578
peaks1551	2	170255	170831	+	804.934	promoter-TSS (CC1G_13202)	313	CC1G_13822
peaks1360	12	1764158	1765162	+	801.997	TTS (CC1G_07762)	1199	CC1G_07762
peaks1470	13	576339	578252	+	800.777	promoter-TSS (CC1G_04712)	-783	CC1G_04712
peaks32	1	337866	338480	+	800.37	promoter-TSS (CC1G_02833)	-100	CC1G_02833
peaks4401	8	1115720	1116345	+	797.495	promoter-TSS (CC1G_14996)	-510	CC1G_14996
peaks1979	2	3129674	3130265	+	796.646	promoter-TSS (CC1G_06147)	-403	CC1G_06145
peaks1029	11	833367	834522	+	796.026	exon (CC1G_05243, exon 4 of 5)	1433	CC1G_05243
peaks3753	6	1126796	1127474	+	792.4	promoter-TSS (CC1G_10341)	-912	CC1G_10341
peaks4217	7	2808485	2809117	+	790.013	promoter-TSS (CC1G_08391)	-163	CC1G_08391
peaks4258	8	226163	227380	+	789.335	promoter-TSS (CC1G_05403)	-86	CC1G_05404
peaks3863	7	346382	347144	+	789.031	promoter-TSS (CC1G_10458)	-221	CC1G_10458
peaks4491	8	1653032	1653692	+	787.888	Intergenic	3251	CC1G_15032
peaks358	1	2747559	2748247	+	787.246	promoter-TSS (CC1G_01869)	-194	CC1G_01870
peaks931	11	11592	12437	+	781.485	exon (CC1G_12027, exon 1 of 2)	237	CC1G_12027
peaks191	1	1434030	1434565	+	781.08	promoter-TSS (CC1G_13211)	-173	CC1G_13210
peaks761	10	996399	997842	+	780.813	promoter-TSS (CC1G_08758)	-506	CC1G_08758
peaks4428	8	1314522	1315508	+	772.97	promoter-TSS (CC1G_02934)	-454	CC1G_02934
peaks421	1	3075187	3075772	+	772.178	intron (CC1G_00496, intron 3 of 4)	1673	CC1G_00496
peaks4029	7	1440910	1441627	+	771.868	promoter-TSS (CC1G_00919)	-108	CC1G_14833
peaks3710	6	829249	830146	+	771.616	promoter-TSS (CC1G_11451)	-195	CC1G_11451
peaks2929	4	2398746	2399812	+	769.96	promoter-TSS (CC1G_14437)	-260	CC1G_07095
peaks1712	2	1439146	1440242	+	769.187	promoter-TSS (CC1G_04210)	-168	CC1G_04211
peaks1347	12	1684560	1685200	+	768.002	promoter-TSS (CC1G_07332)	296	CC1G_15455
peaks1679	2	1097988	1098827	+	767.645	TTS (CC1G_01162)	1203	CC1G_01162
peaks828	10	1443365	1444909	+	765.879	exon (CC1G_11196, exon 11 of 12)	1529	CC1G_11197
peaks3178	5	546806	547719	+	764.904	promoter-TSS (CC1G_08223)	-420	CC1G_08223
peaks2761	4	1294799	1296343	+	757.569	Intergenic	-1403	CC1G_07873
peaks4399	8	1088625	1089590	+	757.548	promoter-TSS (CC1G_07187)	-479	CC1G_07187
peaks486	1	3416230	3416739	+	752.658	exon (CC1G_00627, exon 13 of 13)	-1129	CC1G_00626
peaks1751	2	1669051	1669762	+	751.94	promoter-TSS (CC1G_04301)	701	CC1G_04302
peaks4863	9	2108341	2108863	+	751.279	exon (CC1G_15212, exon 9 of 13)	2840	CC1G_15212
peaks2664	4	600543	601288	+	742.354	promoter-TSS (CC1G_09043)	-246	CC1G_14333
peaks531	1	3729013	3730783	+	742.042	intron (CC1G_00728, intron 2 of 3)	945	CC1G_00728
peaks117	1	856378	857000	+	741.746	promoter-TSS (CC1G_04402)	-298	CC1G_04402
peaks2363	3	1994710	1995630	+	740.729	promoter-TSS (CC1G_14210)	-419	CC1G_14210
peaks1768	2	1732239	1733080	+	740.725	promoter-TSS (CC1G_13919)	-285	CC1G_13919
peaks1802	2	1926134	1926793	+	740.154	promoter-TSS (CC1G_05125)	-380	CC1G_05123
peaks445	1	3200221	3200815	+	740.054	promoter-TSS (CC1G_00547)	-731	CC1G_00547
peaks4216	7	2786257	2787310	+	739.312	promoter-TSS (CC1G_08381)	-119	CC1G_08381
peaks1531	2	68121	68648	+	735.128	promoter-TSS (CC1G_20018)	-140	CC1G_20018
peaks4084	7	1840334	1840855	+	735.058	exon (CC1G_12055, exon 12 of 15)	2339	CC1G_12055
peaks627	10	200604	201659	+	733.039	promoter-TSS (CC1G_01534)	-352	CC1G_01534
peaks964	11	262503	263210	+	731.376	promoter-TSS (CC1G_13124)	-214	CC1G_13124
peaks3982	7	1174188	1174857	+	730.74	promoter-TSS (CC1G_00833)	-41	CC1G_00833
peaks553	1	3811258	3812267	+	729.87	exon (CC1G_10105, exon 5 of 5)	1340	CC1G_10105
peaks4471	8	1549939	1550693	+	726.648	promoter-TSS (CC1G_03014)	-281	CC1G_03014
peaks1333	12	1572844	1573395	+	725.32	TTS (CC1G_07296)	-1348	CC1G_07294
peaks4665	9	791428	792227	+	723.822	exon (CC1G_02432, exon 3 of 10)	1020	CC1G_02432
peaks2930	4	2402411	2403018	+	723.531	TTS (CC1G_07095)	-2734	CC1G_07096
peaks4374	8	918084	918751	+	722.751	TTS (CC1G_07118)	794	CC1G_07119
peaks4407	8	1161870	1162629	+	719.969	promoter-TSS (CC1G_11700)	-22	CC1G_11700
peaks805	10	1255645	1256746	+	719.058	TTS (CC1G_09711)	-2304	CC1G_09712
peaks2752	4	1266978	1267581	+	717.415	exon (CC1G_07860, exon 3 of 6)	-2852	CC1G_07859
peaks1427	13	280098	280782	+	715.375	intron (CC1G_05651, intron 12 of 14)	-2250	CC1G_05652
peaks1264	12	1003872	1007419	+	715.327	Intergenic	4043	CC1G_11595
peaks1538	2	96320	97244	+	708.112	TTS (CC1G_08289)	1221	CC1G_08289
peaks1861	2	2455325	2455845	+	704.545	promoter-TSS (CC1G_03873)	-208	CC1G_03873
peaks3376	5	1719630	1720511	+	700.879	promoter-TSS (CC1G_00362)	-482	CC1G_00362
peaks2443	3	2539627	2540260	+	699.751	TTS (CC1G_03195)	2988	CC1G_03195
peaks3056	4	3109230	3109783	+	699.736	exon (CC1G_08090, exon 2 of 4)	261	CC1G_08090
peaks2006	2	3410771	3412067	+	697.334	promoter-TSS (CC1G_14032)	121	CC1G_04830
peaks1136	11	1655525	1657159	+	696.987	promoter-TSS (CC1G_12360)	-20	CC1G_12359
peaks2557	3	3217714	3219074	+	695.882	promoter-TSS (CC1G_14282)	-52	CC1G_14282
peaks3597	5	3251022	3251590	+	694.869	promoter-TSS (CC1G_12996)	-249	CC1G_12996
peaks4042	7	1529254	1529687	+	692.644	TTS (CC1G_00951)	1105	CC1G_14837
peaks634	10	246401	247094	+	690.393	intron (CC1G_01547, intron 2 of 5)	1578	CC1G_01547
peaks4059	7	1652455	1653347	+	690.162	exon (CC1G_08988, exon 4 of 5)	888	CC1G_08988
peaks1389	12	2021813	2022464	+	689.783	exon (CC1G_10252, exon 3 of 4)	1207	CC1G_10252
peaks230	1	1758447	1758962	+	689.147	promoter-TSS (CC1G_06761)	-708	CC1G_06761
peaks937	11	34685	35220	+	688.704	promoter-TSS (CC1G_15638)	-889	CC1G_15638
peaks3272	5	1088685	1090534	+	687.236	exon (CC1G_00090, exon 8 of 11)	2244	CC1G_00090
peaks1006	11	724935	725459	+	687.208	promoter-TSS (CC1G_10983)	-675	CC1G_10983
peaks558	1	3830411	3832098	+	686.434	promoter-TSS (CC1G_10112)	-821	CC1G_10113
peaks1013	11	752644	753218	+	684.698	promoter-TSS (CC1G_05216)	-388	CC1G_05216
peaks2698	4	927789	928462	+	684.682	promoter-TSS (CC1G_12498)	-444	CC1G_12498
peaks4393	8	1028411	1029306	+	682.583	promoter-TSS (CC1G_07168)	-321	CC1G_07168
peaks218	1	1632930	1634193	+	680.099	promoter-TSS (CC1G_11305)	-356	CC1G_13639
peaks4901	Mt	5031	5430	+	679.692	promoter-TSS (CC1G_22203)	-108	CC1G_22203
peaks3338	5	1455729	1457211	+	678.657	promoter-TSS (CC1G_00266)	352	CC1G_00265
peaks3160	5	401392	401960	+	678.549	exon (CC1G_11115, exon 4 of 6)	1186	CC1G_11115
peaks3699	6	767137	768149	+	676.972	promoter-TSS (CC1G_15553)	-230	CC1G_15553
peaks479	1	3396142	3396781	+	676.861	promoter-TSS (CC1G_00620)	-103	CC1G_00620
peaks1229	12	686597	687225	+	674.745	exon (CC1G_08481, exon 4 of 8)	672	CC1G_08481
peaks4321	8	588128	589312	+	672.098	promoter-TSS (CC1G_03355)	-886	CC1G_03355
peaks4731	9	1263507	1264597	+	671.901	Intergenic	-2805	CC1G_07719
peaks685	10	523894	525340	+	671.077	exon (CC1G_01625, exon 1 of 4)	239	CC1G_01625
peaks3947	7	909239	910235	+	666.82	promoter-TSS (CC1G_00744)	-706	CC1G_00744
peaks2762	4	1301874	1304155	+	666.656	promoter-TSS (CC1G_07874)	-437	CC1G_07874
peaks456	1	3277349	3277904	+	666.197	TTS (CC1G_00573)	1529	CC1G_00573
peaks1421	13	268426	269004	+	664.28	promoter-TSS (CC1G_05648)	-429	CC1G_05648
peaks2231	3	1325189	1326754	+	662.096	promoter-TSS (CC1G_09355)	-642	CC1G_09355
peaks784	10	1105700	1106226	+	659.592	Intergenic	-1838	CC1G_15301
peaks648	10	330010	330584	+	650.644	Intergenic	-1556	CC1G_15254
peaks3595	5	3247440	3247925	+	649.433	promoter-TSS (CC1G_12995)	-306	CC1G_12995
peaks3097	4	3290844	3291450	+	649.278	promoter-TSS (CC1G_14501)	-620	CC1G_04078
peaks3621	5	3432674	3433213	+	648.17	TTS (CC1G_12253)	1839	CC1G_12253
peaks4195	7	2658694	2659208	+	646.254	exon (CC1G_05921, exon 13 of 13)	2299	CC1G_05921
peaks893	10	1929375	1929917	+	646.028	Intergenic	-1406	CC1G_02207
peaks2463	3	2631972	2632824	+	645.592	promoter-TSS (CC1G_03235)	-413	CC1G_03235
peaks3527	5	2569837	2570613	+	641.648	Intergenic	-2553	CC1G_08120
peaks3179	5	551356	552236	+	638.763	promoter-TSS (CC1G_08221)	-470	CC1G_08222
peaks2903	4	2281894	2283232	+	637.663	intron (CC1G_07057, intron 2 of 4)	967	CC1G_07057
peaks2553	3	3189685	3190366	+	637.535	promoter-TSS (CC1G_02349)	56	CC1G_02349
peaks220	1	1639087	1639793	+	635.06	TTS (CC1G_11308)	2613	CC1G_11307
peaks3949	7	932446	933164	+	633.591	promoter-TSS (CC1G_00752)	-408	CC1G_00752
peaks1696	2	1256135	1256707	+	633.346	exon (CC1G_01233, exon 12 of 19)	1628	CC1G_01233
peaks2398	3	2298945	2300053	+	628.047	promoter-TSS (CC1G_06829)	-591	CC1G_06829
peaks2871	4	2071452	2072433	+	627.207	promoter-TSS (CC1G_06413)	-812	CC1G_06413
peaks1315	12	1482264	1483083	+	626.504	promoter-TSS (CC1G_06530)	-830	CC1G_06530
peaks231	1	1765646	1766495	+	625.696	promoter-TSS (CC1G_06766)	-360	CC1G_06766
peaks847	10	1546092	1547465	+	622.557	promoter-TSS (CC1G_11726)	-154	CC1G_11726
peaks3965	7	1088005	1088562	+	622.557	exon (CC1G_00803, exon 1 of 10)	1740	CC1G_00803
peaks4737	9	1278944	1280808	+	622.211	TTS (CC1G_15182)	702	CC1G_15182
peaks617	10	149808	150409	+	620.62	TTS (CC1G_01516)	-1004	CC1G_01515
peaks2541	3	3102437	3102960	+	620.138	intron (CC1G_02317, intron 9 of 14)	1495	CC1G_02317
peaks1927	2	2784130	2784727	+	619.923	exon (CC1G_09151, exon 3 of 23)	592	CC1G_09151
peaks3301	5	1263472	1264518	+	618.126	exon (CC1G_00174, exon 6 of 10)	1628	CC1G_00174
peaks312	1	2344714	2345241	+	617.753	TTS (CC1G_01705)	2171	CC1G_13688
peaks2185	3	995363	996342	+	616.32	promoter-TSS (CC1G_14130)	-463	CC1G_14130
peaks381	1	2903085	2903935	+	615.094	TTS (CC1G_06593)	2060	CC1G_06594
peaks1630	2	831595	832492	+	614.466	TTS (CC1G_13860)	796	CC1G_01052
peaks1420	13	264469	265504	+	614.37	promoter-TSS (CC1G_05645)	-151	CC1G_05645
peaks3257	5	1033386	1033969	+	612.31	promoter-TSS (CC1G_00068)	-638	CC1G_00068
peaks397	1	2972837	2976776	+	611.541	TTS (CC1G_13726)	-1271	CC1G_06622
peaks4501	8	1699457	1700018	+	611.42	promoter-TSS (CC1G_04968)	-67	CC1G_04967
peaks1878	2	2534561	2536496	+	610.592	promoter-TSS (CC1G_03907)	439	CC1G_03906
peaks4060	7	1656492	1657019	+	610.535	TTS (CC1G_08990)	784	CC1G_14843
peaks1818	2	2066010	2066954	+	608.861	exon (CC1G_05181, exon 4 of 4)	-1246	CC1G_05182
peaks777	10	1087442	1088285	+	607.81	promoter-TSS (CC1G_20187)	-565	CC1G_20187
peaks2376	3	2056445	2057926	+	606.664	TTS (CC1G_07388)	1225	CC1G_07387
peaks3146	5	323046	323604	+	606.183	TTS (CC1G_06657)	1245	CC1G_06656
peaks1771	2	1736095	1736901	+	604.606	promoter-TSS (CC1G_11932)	-63	CC1G_11932
peaks3152	5	363753	364290	+	602.846	promoter-TSS (CC1G_06642)	-317	CC1G_06642
peaks3651	6	446860	448101	+	601.387	TTS (CC1G_08677)	1059	CC1G_08676
peaks3943	7	882009	882529	+	600.997	promoter-TSS (CC1G_09893)	-139	CC1G_09893
peaks3020	4	2900517	2901063	+	600.959	promoter-TSS (CC1G_14468)	-291	CC1G_14468
peaks1665	2	1046686	1047302	+	600.49	TTS (CC1G_01142)	2201	CC1G_13869
peaks426	1	3089832	3090741	+	599.943	TTS (CC1G_00503)	1060	CC1G_00502
peaks1163	11	1880867	1881524	+	599.673	promoter-TSS (CC1G_08962)	-425	CC1G_08962
peaks3917	7	670674	671564	+	599.553	promoter-TSS (CC1G_04010)	-328	CC1G_04010
peaks13	1	145675	146433	+	599.074	promoter-TSS (CC1G_02761)	-562	CC1G_02761
peaks1656	2	975304	976275	+	598.344	TTS (CC1G_01112)	-1068	CC1G_01113
peaks1468	13	573204	573734	+	596.393	exon (CC1G_04711, exon 2 of 2)	915	CC1G_04711
peaks4829	9	1907475	1908086	+	594.812	promoter-TSS (CC1G_03591)	163	CC1G_03590
peaks3285	5	1156310	1157508	+	584.729	TTS (CC1G_00122)	1735	CC1G_00123
peaks4114	7	2120310	2120845	+	583.68	promoter-TSS (CC1G_05702)	-81	CC1G_05702
peaks2759	4	1288191	1288707	+	582.871	promoter-TSS (CC1G_07869)	-53	CC1G_07869
peaks3387	5	1782037	1782731	+	581.802	TTS (CC1G_00391)	1273	CC1G_00390
peaks1713	2	1449790	1450256	+	581.733	promoter-TSS (CC1G_04213)	-381	CC1G_04213
peaks2091	3	244021	245495	+	578.202	promoter-TSS (CC1G_06001)	-914	CC1G_06001
peaks4744	9	1328855	1330093	+	576.052	promoter-TSS (CC1G_07740)	-560	CC1G_07740
peaks882	10	1862962	1864411	+	575.025	TTS (CC1G_02182)	566	CC1G_15346
peaks1727	2	1555902	1556477	+	571.959	TTS (CC1G_13911)	2308	CC1G_13911
peaks1839	2	2328312	2328892	+	570.881	promoter-TSS (CC1G_03818)	-226	CC1G_03819
peaks711	10	637016	637967	+	570.157	Intergenic	3154	CC1G_09406
peaks783	10	1099720	1100866	+	569.694	Intergenic	2975	CC1G_09114
peaks2403	3	2328227	2329070	+	569.22	promoter-TSS (CC1G_06842)	-297	CC1G_06842
peaks4678	9	964690	965259	+	565.202	TTS (CC1G_02496)	682	CC1G_02495
peaks2332	3	1817185	1818220	+	564.214	exon (CC1G_02009, exon 8 of 20)	2529	CC1G_02009
peaks4047	7	1552215	1553387	+	564.19	exon (CC1G_14838, exon 4 of 5)	791	CC1G_14838
peaks3993	7	1232563	1233100	+	563.528	exon (CC1G_00850, exon 7 of 13)	859	CC1G_00850
peaks4086	7	1855250	1855804	+	562.565	TTS (CC1G_13163)	-1015	CC1G_14863
peaks1609	2	603781	604267	+	562.04	promoter-TSS (CC1G_10585)	-408	CC1G_10585
peaks728	10	715450	716022	+	560.43	promoter-TSS (CC1G_09436)	-441	CC1G_09436
peaks2163	3	826682	827332	+	559.132	intron (CC1G_04694, intron 8 of 9)	1207	CC1G_04694
peaks3868	7	389978	390625	+	557.37	promoter-TSS (CC1G_10442)	-242	CC1G_14768
peaks2331	3	1813567	1814670	+	557.068	intron (CC1G_02008, intron 1 of 3)	200	CC1G_02008
peaks3642	6	404281	404878	+	554.54	promoter-TSS (CC1G_08665)	-120	CC1G_08665
peaks3585	5	3146443	3147549	+	554.54	exon (CC1G_07917, exon 1 of 3)	112	CC1G_07917
peaks1706	2	1403043	1404244	+	553.574	TTS (CC1G_04197)	1112	CC1G_04197
peaks3881	7	496739	497325	+	553.468	promoter-TSS (CC1G_03949)	-223	CC1G_03949
peaks1677	2	1091718	1092779	+	553.028	exon (CC1G_01160, exon 11 of 11)	3795	CC1G_01159
peaks3472	5	2208380	2210649	+	552.326	TTS (CC1G_01336)	1738	CC1G_01336
peaks4859	9	2086792	2087334	+	551.942	TTS (CC1G_08593)	1144	CC1G_08594
peaks368	1	2805775	2806933	+	550.662	promoter-TSS (CC1G_06552)	-93	CC1G_06552
peaks3184	5	579876	582089	+	549.625	Intergenic	-1445	CC1G_08208
peaks4679	9	965591	966126	+	547.436	promoter-TSS (CC1G_02495)	-202	CC1G_02495
peaks3684	6	670363	671014	+	545.401	promoter-TSS (CC1G_06948)	-513	CC1G_06948
peaks4458	8	1486468	1487004	+	544.888	promoter-TSS (CC1G_02993)	-36	CC1G_02992
peaks4097	7	2026186	2027324	+	543.393	TTS (CC1G_05666)	1364	CC1G_05666
peaks288	1	2162059	2162573	+	541.644	promoter-TSS (CC1G_03743)	-253	CC1G_03744
peaks4388	8	1001357	1002395	+	540.072	promoter-TSS (CC1G_07160)	-759	CC1G_07160
peaks3383	5	1755626	1756293	+	539.817	promoter-TSS (CC1G_00382)	-36	CC1G_00381
peaks2564	3	3240230	3241065	+	539.471	Intergenic	2811	CC1G_14284
peaks4067	7	1739598	1740096	+	534.198	exon (CC1G_14848, exon 5 of 7)	1177	CC1G_14848
peaks1737	2	1603389	1603995	+	530.95	promoter-TSS (CC1G_04274)	-471	CC1G_04274
peaks2894	4	2227270	2228564	+	530.737	promoter-TSS (CC1G_12567)	-609	CC1G_12566
peaks3084	4	3226523	3228717	+	529.55	promoter-TSS (CC1G_04057)	354	CC1G_14496
peaks680	10	503183	503719	+	529.184	TTS (CC1G_01618)	1647	CC1G_01618
peaks2372	3	2051676	2052402	+	526.054	promoter-TSS (CC1G_07385)	-87	CC1G_07385
peaks2382	3	2086700	2087690	+	525.96	exon (CC1G_07399, exon 22 of 26)	-1018	CC1G_07398
peaks1442	13	418031	419554	+	525.932	exon (CC1G_07957, exon 5 of 9)	1161	CC1G_07957
peaks4357	8	837466	837980	+	525.847	promoter-TSS (CC1G_14979)	-411	CC1G_14979
peaks1955	2	2983187	2985307	+	525.648	TTS (CC1G_06089)	-1128	CC1G_06090
peaks88	1	643624	645779	+	523.739	intron (CC1G_04330, intron 21 of 25)	3341	CC1G_04330
peaks813	10	1293682	1294221	+	522.375	exon (CC1G_09726, exon 9 of 10)	2595	CC1G_09726
peaks4222	7	2828843	2829774	+	521.461	promoter-TSS (CC1G_08399)	-775	CC1G_08399
peaks250	1	1886544	1887367	+	521.214	exon (CC1G_03627, exon 7 of 10)	-1072	CC1G_03628
peaks3801	6	1506589	1507186	+	520.688	promoter-TSS (CC1G_07545)	-134	CC1G_07545
peaks2328	3	1799805	1801166	+	519.924	promoter-TSS (CC1G_02003)	-300	CC1G_02003
peaks2821	4	1729068	1729570	+	518.176	promoter-TSS (CC1G_06287)	-383	CC1G_06287
peaks4757	9	1401705	1402211	+	513.753	exon (CC1G_07643, exon 7 of 7)	2137	CC1G_07643
peaks1663	2	1016869	1017732	+	513.242	TTS (CC1G_01127)	444	CC1G_01128
peaks3598	5	3256647	3257893	+	512.676	promoter-TSS (CC1G_13001)	458	CC1G_13000
peaks2510	3	2884188	2884839	+	511.333	promoter-TSS (CC1G_03329)	-289	CC1G_03329
peaks614	10	120049	120567	+	511.059	promoter-TSS (CC1G_15238)	371	CC1G_15239
peaks4145	7	2359595	2360130	+	510.117	promoter-TSS (CC1G_08323)	-174	CC1G_08324
peaks3332	5	1441173	1441698	+	509.678	promoter-TSS (CC1G_00256)	-150	CC1G_00257
peaks2839	4	1866581	1868646	+	509.386	promoter-TSS (CC1G_06342)	-768	CC1G_06342
peaks572	1	3926211	3926806	+	508.455	promoter-TSS (CC1G_13793)	-213	CC1G_13793
peaks3729	6	949550	950252	+	508.185	exon (CC1G_09834, exon 7 of 14)	2121	CC1G_09834
peaks667	10	437210	438186	+	507.382	TTS (CC1G_01598)	2059	CC1G_01598
peaks1150	11	1759182	1759714	+	506.851	promoter-TSS (CC1G_09220)	-494	CC1G_09220
peaks2089	3	229965	230592	+	506.044	promoter-TSS (CC1G_05996)	-627	CC1G_05996
peaks2364	3	2000320	2001434	+	505.314	promoter-TSS (CC1G_07364)	135	CC1G_07363
peaks833	10	1456752	1457244	+	505.098	exon (CC1G_11201, exon 8 of 15)	-1974	CC1G_11200
peaks1139	11	1665568	1666237	+	504.519	promoter-TSS (CC1G_15739)	-784	CC1G_15739
peaks1567	2	327803	329019	+	502.151	promoter-TSS (CC1G_10675)	-579	CC1G_10675
peaks3991	7	1210940	1211466	+	500.883	promoter-TSS (CC1G_00844)	-316	CC1G_00844
peaks4181	7	2600206	2600931	+	498.569	promoter-TSS (CC1G_05900)	-509	CC1G_05900
peaks3001	4	2794638	2795467	+	497.963	promoter-TSS (CC1G_06177)	-453	CC1G_06177
peaks3016	4	2862133	2863380	+	497.829	promoter-TSS (CC1G_06202)	-525	CC1G_06202
peaks328	1	2474037	2474568	+	497.741	TTS (CC1G_01756)	417	CC1G_13696
peaks569	1	3923376	3924516	+	497.487	TTS (CC1G_13793)	2349	CC1G_13793
peaks3088	4	3249972	3250625	+	497.446	promoter-TSS (CC1G_04066)	-19	CC1G_04066
peaks389	1	2932184	2932765	+	497.156	exon (CC1G_06606, exon 4 of 10)	2064	CC1G_06606
peaks1242	12	771870	772654	+	497.145	promoter-TSS (CC1G_09790)	-575	CC1G_09790
peaks740	10	831317	832014	+	495.667	promoter-TSS (CC1G_11033)	-940	CC1G_11033
peaks1101	11	1412738	1413223	+	495.05	promoter-TSS (ENSRNAG049972722)	-270	CC1G_05515
peaks3500	5	2402716	2404258	+	494.174	promoter-TSS (CC1G_01418)	-181	CC1G_01418
peaks3151	5	358603	359831	+	493.944	promoter-TSS (CC1G_06644)	-113	CC1G_06644
peaks2716	4	1036446	1037578	+	493.258	Intergenic	-1182	CC1G_14351
peaks4113	7	2118803	2119585	+	492.843	TTS (CC1G_05700)	1277	CC1G_05701
peaks806	10	1257588	1258948	+	492.433	promoter-TSS (CC1G_09712)	-231	CC1G_09712
peaks4864	9	2110832	2111362	+	491.753	Intergenic	5030	CC1G_08604
peaks1881	2	2563053	2564127	+	491.713	TTS (CC1G_03918)	1222	CC1G_03918
peaks862	10	1741284	1742301	+	490.521	promoter-TSS (CC1G_02139)	-912	CC1G_02139
peaks1707	2	1405341	1405842	+	486.518	promoter-TSS (CC1G_04198)	-572	CC1G_04198
peaks2613	4	87443	88680	+	486.053	promoter-TSS (CC1G_12850)	-783	CC1G_12850
peaks3586	5	3148062	3148743	+	484.45	promoter-TSS (CC1G_07918)	-535	CC1G_07918
peaks2955	4	2556081	2556708	+	483.429	promoter-TSS (CC1G_07588)	-316	CC1G_07588
peaks3922	7	691333	692006	+	482.906	promoter-TSS (CC1G_14788)	-49	CC1G_14788
peaks3000	4	2792511	2793082	+	482.188	promoter-TSS (CC1G_06176)	-475	CC1G_06176
peaks4040	7	1517351	1518732	+	481.566	exon (CC1G_14835, exon 12 of 13)	-1198	CC1G_14836
peaks206	1	1527160	1527832	+	481.049	promoter-TSS (CC1G_10544)	-498	CC1G_10544
peaks1515	13	857611	858148	+	480.246	promoter-TSS (CC1G_04811)	-239	CC1G_04811
peaks4653	9	671710	672181	+	480.236	promoter-TSS (CC1G_15142)	-240	CC1G_15142
peaks4434	8	1359243	1359847	+	477.495	promoter-TSS (CC1G_15012)	-963	CC1G_15012
peaks3089	4	3252605	3253147	+	477.481	promoter-TSS (CC1G_04067)	-264	CC1G_04067
peaks1761	2	1717116	1718431	+	477.407	promoter-TSS (CC1G_11925)	97	CC1G_11924
peaks2445	3	2543241	2543732	+	477.006	exon (CC1G_03196, exon 4 of 6)	773	CC1G_03196
peaks3718	6	848614	849129	+	476.908	promoter-TSS (CC1G_11458)	-795	CC1G_11458
peaks4230	7	2919087	2920350	+	476.06	Intergenic	-2407	CC1G_08432
peaks1388	12	2003519	2004148	+	475.558	promoter-TSS (CC1G_10243)	-325	CC1G_10244
peaks4187	7	2621026	2621529	+	475.005	TTS (CC1G_05910)	288	CC1G_05909
peaks3739	6	1022326	1023539	+	473.351	promoter-TSS (CC1G_15575)	372	CC1G_15576
peaks2530	3	2995402	2995977	+	472.828	exon (CC1G_14273, exon 1 of 1)	1914	CC1G_14273
peaks4774	9	1505115	1505804	+	471.67	promoter-TSS (CC1G_07677)	-178	CC1G_07676
peaks2619	4	163764	164575	+	470.896	TTS (CC1G_02588)	1017	CC1G_02588
peaks2836	4	1855640	1856834	+	470.666	promoter-TSS (CC1G_14403)	-538	CC1G_14403
peaks2695	4	835715	836203	+	470.33	exon (CC1G_10757, exon 12 of 17)	2597	CC1G_10757
peaks2584	3	3397987	3398978	+	469.122	promoter-TSS (CC1G_11800)	-916	CC1G_11800
peaks2993	4	2759889	2761628	+	468.237	promoter-TSS (CC1G_06163)	-199	CC1G_06163
peaks281	1	2131855	2132652	+	467.199	TTS (CC1G_03732)	899	CC1G_03731
peaks4402	8	1119976	1120598	+	466.837	promoter-TSS (CC1G_07201)	-526	CC1G_07202
peaks1627	2	812310	813027	+	465.872	promoter-TSS (CC1G_13857)	-943	CC1G_13857
peaks1574	2	350909	351445	+	465.41	exon (CC1G_10683, exon 3 of 5)	1339	CC1G_10683
peaks3963	7	1078705	1079348	+	463.82	exon (CC1G_00801, exon 3 of 4)	1670	CC1G_00801
peaks4597	8	2455982	2456589	+	462.127	promoter-TSS (CC1G_03171)	-312	CC1G_03171
peaks2320	3	1766401	1768587	+	461.69	promoter-TSS (CC1G_01990)	-208	CC1G_01990
peaks3221	5	813682	814794	+	458.665	TTS (CC1G_11394)	-2054	CC1G_11391
peaks2638	4	357665	358324	+	458.07	exon (CC1G_14323, exon 4 of 6)	1558	CC1G_14323
peaks4467	8	1534329	1535599	+	457.974	promoter-TSS (CC1G_03009)	-247	CC1G_03009
peaks4655	9	674367	674921	+	456.66	intron (CC1G_10716, intron 8 of 10)	1987	CC1G_10716
peaks3037	4	3006488	3008758	+	455.911	Intergenic	-1074	CC1G_06252
peaks3066	4	3142479	3143349	+	454.993	promoter-TSS (CC1G_14490)	-216	CC1G_14490
peaks3944	7	897741	898958	+	454.808	intron (CC1G_14802, intron 1 of 3)	143	CC1G_14802
peaks2149	3	727100	727862	+	454.265	exon (CC1G_04654, exon 1 of 2)	1670	CC1G_04654
peaks4714	9	1148665	1149223	+	453.66	promoter-TSS (CC1G_02558)	-522	CC1G_02558
peaks3625	6	97622	98048	+	452.012	promoter-TSS (CC1G_11842)	-229	CC1G_11842
peaks843	10	1509364	1509916	+	451.59	TTS (CC1G_11713)	888	CC1G_11714
peaks306	1	2310254	2310726	+	451.255	promoter-TSS (CC1G_01692)	-259	CC1G_01692
peaks3145	5	305284	305638	+	450.672	promoter-TSS (CC1G_14542)	-263	CC1G_14542
peaks4633	9	550079	551123	+	450.37	promoter-TSS (CC1G_07470)	-341	CC1G_07470
peaks1735	2	1587458	1588068	+	449.002	promoter-TSS (CC1G_13914)	-142	CC1G_13914
peaks3093	4	3269324	3269855	+	448.837	exon (CC1G_14499, exon 5 of 6)	653	CC1G_14499
peaks1975	2	3111360	3113210	+	448.729	promoter-TSS (CC1G_06138)	-858	CC1G_06138
peaks1090	11	1335077	1335599	+	448.612	TTS (CC1G_05542)	926	CC1G_05542
peaks1954	2	2981587	2982369	+	448.43	exon (CC1G_06089, exon 7 of 11)	1946	CC1G_06089
peaks571	1	3925361	3925866	+	448.391	intron (CC1G_13793, intron 4 of 8)	682	CC1G_13793
peaks3978	7	1154721	1155256	+	447.009	TTS (CC1G_00826)	556	CC1G_00825
peaks4544	8	1951723	1952856	+	446.841	promoter-TSS (CC1G_05057)	-424	CC1G_05057
peaks514	1	3623842	3624955	+	445.072	Intergenic	-3720	CC1G_00699
peaks4346	8	756423	757035	+	445.043	intron (CC1G_03411, intron 8 of 14)	1634	CC1G_03411
peaks1626	2	808930	810092	+	444.31	intron (CC1G_13857, intron 5 of 13)	-1489	CC1G_13856
peaks316	1	2355763	2356243	+	443.436	intron (CC1G_13691, intron 6 of 18)	842	CC1G_13691
peaks4718	9	1180947	1182268	+	443.077	exon (CC1G_07691, exon 3 of 4)	890	CC1G_07691
peaks2309	3	1733662	1735032	+	442.033	promoter-TSS (CC1G_01978)	-450	CC1G_01978
peaks4902	Mt	31620	32105	+	441.425	exon (ENSRNAG049972534, exon 1 of 1)	285	CC1G_23001
peaks1582	2	431608	432231	+	440.953	Intergenic	-1331	CC1G_10079
peaks1448	13	450209	450910	+	440.357	promoter-TSS (CC1G_07965)	-708	CC1G_07965
peaks2999	4	2781230	2782882	+	439.772	exon (CC1G_06172, exon 3 of 3)	-1547	CC1G_06173
peaks1003	11	709865	711527	+	438.957	TTS (CC1G_10978)	1169	CC1G_10978
peaks3785	6	1420792	1421286	+	438.944	TTS (CC1G_07519)	2558	CC1G_07519
peaks1837	2	2309847	2310505	+	438.204	promoter-TSS (CC1G_03810)	-809	CC1G_03810
peaks2908	4	2292835	2294608	+	437.447	exon (CC1G_07060, exon 7 of 8)	1952	CC1G_07060
peaks860	10	1723212	1723942	+	436.006	Intergenic	1456	CC1G_02132
peaks3542	5	2654151	2654683	+	434.251	promoter-TSS (CC1G_08151)	-435	CC1G_08151
peaks4814	9	1799078	1800028	+	433.781	TTS (CC1G_03549)	1582	CC1G_03549
peaks3629	6	131979	132727	+	432.926	promoter-TSS (CC1G_11856)	-168	CC1G_11856
peaks2919	4	2334855	2335917	+	432.774	promoter-TSS (CC1G_07071)	-124	CC1G_07071
peaks4022	7	1379571	1380067	+	432.566	Intergenic	-1557	CC1G_00898
peaks944	11	114571	115108	+	432.1	promoter-TSS (CC1G_10602)	-748	CC1G_10602
peaks612	10	97933	98408	+	431.965	promoter-TSS (CC1G_15236)	-166	CC1G_15236
peaks3756	6	1162176	1163239	+	431.641	promoter-TSS (CC1G_11980)	-605	CC1G_11980
peaks2522	3	2941573	2942122	+	431.35	promoter-TSS (CC1G_02257)	-376	CC1G_02257
peaks4452	8	1467514	1468131	+	429.852	intron (CC1G_02983, intron 2 of 14)	224	CC1G_02983
peaks851	10	1607269	1607862	+	429.36	exon (CC1G_15327, exon 5 of 6)	1099	CC1G_15327
peaks1726	2	1547008	1547558	+	428.1	exon (CC1G_04252, exon 6 of 9)	-1743	CC1G_04251
peaks3137	5	226460	226987	+	427.851	exon (CC1G_06691, exon 2 of 4)	777	CC1G_06691
peaks2327	3	1795619	1796235	+	427.315	promoter-TSS (CC1G_02002)	-144	CC1G_02002
peaks2087	3	226079	226771	+	426.945	exon (CC1G_05994, exon 7 of 11)	726	CC1G_05994
peaks4025	7	1388135	1388649	+	425.664	promoter-TSS (CC1G_00901)	-382	CC1G_00901
peaks2071	3	152487	153171	+	425.517	TTS (CC1G_05966)	1151	CC1G_05966
peaks2278	3	1590241	1590951	+	425.04	promoter-TSS (CC1G_01924)	186	CC1G_14177
peaks4419	8	1227715	1228351	+	423.879	promoter-TSS (CC1G_02905)	-494	CC1G_02905
peaks4481	8	1611542	1612392	+	422.106	promoter-TSS (CC1G_03034)	-412	CC1G_03034
peaks4018	7	1369844	1370884	+	421.333	promoter-TSS (CC1G_14830)	-496	CC1G_14830
peaks789	10	1141127	1141598	+	421.019	TTS (CC1G_09124)	2211	CC1G_09125
peaks2083	3	211097	211620	+	420.845	TTS (CC1G_05988)	1165	CC1G_05987
peaks1514	13	832124	832677	+	420.696	promoter-TSS (CC1G_04800)	-414	CC1G_04800
peaks622	10	174825	175380	+	420.525	promoter-TSS (CC1G_01525)	-332	CC1G_01526
peaks2771	4	1358885	1359422	+	419.665	TTS (CC1G_11648)	945	CC1G_11648
peaks2187	3	1006108	1007303	+	417.537	promoter-TSS (CC1G_04509)	41	CC1G_04509
peaks3380	5	1747009	1749255	+	417.241	TTS (CC1G_00376)	1481	CC1G_00376
peaks720	10	677067	677673	+	416.999	exon (CC1G_09419, exon 1 of 9)	191	CC1G_09419
peaks3394	5	1815715	1816308	+	416.271	TTS (CC1G_14650)	327	CC1G_00406
peaks3269	5	1080412	1081238	+	414.78	exon (CC1G_00087, exon 5 of 7)	1371	CC1G_00087
peaks2345	3	1906435	1908112	+	413.632	promoter-TSS (CC1G_14201)	-1	CC1G_02043
peaks1105	11	1441841	1442421	+	413.517	TTS (CC1G_15721)	535	CC1G_15721
peaks2738	4	1181788	1182560	+	413.354	promoter-TSS (CC1G_07831)	-216	CC1G_07831
peaks2772	4	1360156	1360845	+	411.884	promoter-TSS (CC1G_11649)	-402	CC1G_11648
peaks1441	13	400364	401483	+	411.636	promoter-TSS (CC1G_15777)	-425	CC1G_15777
peaks1206	12	404510	405042	+	411.427	promoter-TSS (CC1G_05872)	-282	CC1G_05872
peaks373	1	2840762	2841355	+	410.408	promoter-TSS (CC1G_06564)	-241	CC1G_06564
peaks4602	8	2485690	2486440	+	409.792	promoter-TSS (CC1G_03181)	37	CC1G_03181
peaks658	10	358899	359760	+	409.565	intron (CC1G_15258, intron 10 of 17)	1434	CC1G_15258
peaks3368	5	1674346	1675866	+	409.497	TTS (CC1G_00344)	1929	CC1G_00344
peaks657	10	356920	357475	+	409.103	promoter-TSS (CC1G_01575)	-695	CC1G_01575
peaks670	10	456562	458712	+	409.047	intron (CC1G_01605, intron 1 of 4)	609	CC1G_01605
peaks2000	2	3279660	3280127	+	408.866	intron (CC1G_10404, intron 4 of 4)	948	CC1G_10404
peaks2389	3	2221044	2222151	+	406.386	promoter-TSS (CC1G_14225)	-625	CC1G_14225
peaks1094	11	1345830	1346867	+	405.501	intron (CC1G_05539, intron 10 of 10)	2022	CC1G_05539
peaks1709	2	1417922	1418529	+	405.481	TTS (CC1G_04204)	752	CC1G_04204
peaks1667	2	1058711	1059228	+	405.34	promoter-TSS (CC1G_01147)	-331	CC1G_01147
peaks1251	12	947265	948081	+	405.073	exon (CC1G_10803, exon 3 of 6)	541	CC1G_10803
peaks841	10	1504633	1505689	+	403.325	promoter-TSS (CC1G_11711)	-575	CC1G_11711
peaks4245	8	132137	132798	+	402.812	promoter-TSS (CC1G_05366)	-234	CC1G_05366
peaks3883	7	509133	509469	+	402.522	promoter-TSS (CC1G_03954)	-93	CC1G_03954
peaks2574	3	3305535	3306063	+	401.627	promoter-TSS (CC1G_14287)	-307	CC1G_14287
peaks3044	4	3061078	3061706	+	401.036	exon (CC1G_08071, exon 7 of 8)	-2109	CC1G_08072
peaks4721	9	1190016	1190553	+	397.817	TTS (CC1G_15175)	724	CC1G_15175
peaks1676	2	1088810	1090551	+	397.794	TTS (CC1G_01159)	1227	CC1G_01159
peaks2233	3	1342629	1343063	+	397.355	promoter-TSS (CC1G_12090)	-350	CC1G_12089
peaks1989	2	3186442	3187897	+	396.696	exon (CC1G_12511, exon 2 of 12)	368	CC1G_12511
peaks2924	4	2371411	2371958	+	396.398	promoter-TSS (CC1G_14436)	-128	CC1G_14436
peaks153	1	1054326	1054829	+	396.27	promoter-TSS (CC1G_08643)	-708	CC1G_08643
peaks535	1	3736756	3737609	+	396.046	promoter-TSS (CC1G_13776)	25	CC1G_13776
peaks1869	2	2511768	2512266	+	395.902	exon (CC1G_03897, exon 9 of 20)	1961	CC1G_03897
peaks958	11	239417	240315	+	393.391	exon (CC1G_11369, exon 5 of 14)	667	CC1G_11369
peaks1093	11	1344840	1345466	+	393.388	TTS (CC1G_05539)	3217	CC1G_05539
peaks4190	7	2635750	2636216	+	393.382	promoter-TSS (CC1G_05914)	-581	CC1G_05914
peaks4545	8	1953430	1953964	+	393.265	intron (CC1G_05057, intron 2 of 2)	984	CC1G_05057
peaks1287	12	1333267	1334485	+	392.658	TTS (CC1G_06472)	2966	CC1G_06472
peaks3025	4	2930402	2931076	+	392.187	exon (CC1G_06227, exon 3 of 4)	1097	CC1G_06227
peaks3374	5	1710596	1711620	+	392.13	exon (CC1G_00358, exon 1 of 6)	347	CC1G_00358
peaks2568	3	3267547	3268236	+	391.695	promoter-TSS (CC1G_02371)	-622	CC1G_02371
peaks578	1	3950312	3951166	+	391.514	TTS (CC1G_08783)	1835	CC1G_08783
peaks1942	2	2870651	2872192	+	391.046	promoter-TSS (CC1G_09188)	284	CC1G_09189
peaks2983	4	2722743	2723332	+	391.033	promoter-TSS (CC1G_10058)	-508	CC1G_10058
peaks1880	2	2561016	2562376	+	390.43	promoter-TSS (CC1G_03917)	-9	CC1G_03917
peaks4496	8	1662264	1662844	+	389.903	Intergenic	-2559	CC1G_04953
peaks4630	9	535432	536390	+	389.454	promoter-TSS (CC1G_07467)	-892	CC1G_07467
peaks3224	5	825655	826270	+	388.812	promoter-TSS (CC1G_14570)	785	CC1G_14571
peaks2039	2	3645708	3646171	+	386.904	promoter-TSS (CC1G_04924)	-115	CC1G_20043
peaks1378	12	1889296	1889998	+	386.904	promoter-TSS (CC1G_15471)	467	CC1G_15470
peaks3050	4	3087590	3088514	+	386.026	intron (CC1G_08081, intron 2 of 3)	459	CC1G_08081
peaks2580	3	3330197	3330798	+	384.27	intron (CC1G_02392, intron 1 of 1)	2072	CC1G_02392
peaks4268	8	295146	295627	+	384.27	promoter-TSS (CC1G_05428)	-445	CC1G_05428
peaks2037	2	3623819	3624244	+	384.178	intron (CC1G_04916, intron 4 of 12)	1488	CC1G_04916
peaks4026	7	1389116	1391739	+	384.006	TTS (CC1G_00902)	1653	CC1G_00901
peaks1186	12	198743	199429	+	383.804	promoter-TSS (CC1G_05798)	-447	CC1G_05798
peaks2673	4	674531	675017	+	383.716	TTS (CC1G_09072)	2406	CC1G_09072
peaks1973	2	3095542	3095999	+	383.394	promoter-TSS (CC1G_06132)	-167	CC1G_06132
peaks2733	4	1169603	1170716	+	383.109	Intergenic	-1242	CC1G_07827
peaks4751	9	1349617	1350374	+	382.424	promoter-TSS (CC1G_07620)	-701	CC1G_07620
peaks3390	5	1798278	1799557	+	382.322	TTS (CC1G_00398)	1666	CC1G_00398
peaks872	10	1815876	1817631	+	382.096	exon (CC1G_02164, exon 1 of 4)	149	CC1G_02164
peaks57	1	491746	492242	+	379.173	promoter-TSS (CC1G_02884)	-185	CC1G_02884
peaks277	1	2115760	2116360	+	379.019	promoter-TSS (CC1G_03724)	-345	CC1G_03724
peaks924	10	2226722	2227471	+	378.998	promoter-TSS (CC1G_12454)	-530	CC1G_12454
peaks371	1	2812956	2814617	+	378.783	exon (CC1G_13717, exon 12 of 27)	2485	CC1G_13717
peaks2994	4	2762487	2763012	+	378.204	promoter-TSS (CC1G_06164)	-502	CC1G_06164
peaks1018	11	775689	776550	+	377.443	promoter-TSS (CC1G_15686)	-304	CC1G_15686
peaks4439	8	1380113	1380627	+	374.883	exon (CC1G_02961, exon 6 of 9)	-1298	CC1G_02962
peaks4433	8	1355606	1356833	+	374.795	promoter-TSS (CC1G_15011)	-421	CC1G_15011
peaks3360	5	1604864	1605313	+	374.51	promoter-TSS (CC1G_00317)	564	CC1G_00318
peaks1477	13	617266	617721	+	374.218	exon (CC1G_15787, exon 5 of 14)	1571	CC1G_15787
peaks291	1	2193850	2194662	+	374.145	TTS (CC1G_03757)	834	CC1G_03758
peaks3354	5	1573598	1575919	+	373.81	exon (CC1G_00308, exon 3 of 5)	1712	CC1G_00308
peaks2611	4	77886	78524	+	372.965	promoter-TSS (CC1G_12847)	10	CC1G_12847
peaks764	10	1013445	1014182	+	372.63	TTS (CC1G_08766)	1630	CC1G_08766
peaks3849	7	143289	143974	+	372.122	Intergenic	2977	CC1G_10372
peaks3442	5	2062530	2063001	+	371.624	TTS (CC1G_01281)	1440	CC1G_01282
peaks562	1	3855288	3856211	+	371.501	promoter-TSS (CC1G_13788)	-107	CC1G_13788
peaks1507	13	787407	788177	+	371.463	promoter-TSS (CC1G_04786)	-277	CC1G_04786
peaks1664	2	1022610	1023210	+	370.993	promoter-TSS (CC1G_01132)	-85	CC1G_01132
peaks2080	3	187251	188062	+	368.503	TTS (CC1G_05977)	2295	CC1G_05977
peaks1142	11	1706292	1706847	+	368.112	promoter-TSS (CC1G_09241)	-865	CC1G_09241
peaks1078	11	1241282	1241892	+	367.904	TTS (CC1G_11342)	1798	CC1G_11342
peaks2503	3	2821660	2822488	+	365.474	promoter-TSS (CC1G_03305)	97	CC1G_03305
peaks4284	8	382542	383802	+	365.305	promoter-TSS (CC1G_08006)	-638	CC1G_08006
peaks4626	9	529321	530596	+	364.99	promoter-TSS (CC1G_07464)	-229	CC1G_07464
peaks2653	4	482861	483910	+	364.675	promoter-TSS (CC1G_02713)	-908	CC1G_02713
peaks4424	8	1252982	1253976	+	364.344	TTS (CC1G_02916)	2770	CC1G_02916
peaks4838	9	1984613	1985393	+	364.344	intron (CC1G_03619, intron 1 of 1)	476	CC1G_03619
peaks897	10	1944382	1944858	+	363.891	promoter-TSS (CC1G_15349)	242	CC1G_02213
peaks1260	12	995396	996260	+	363.791	TTS (CC1G_15417)	2097	CC1G_15418
peaks1703	2	1381783	1382258	+	362.877	TTS (CC1G_04187)	556	CC1G_04186
peaks132	1	912571	913081	+	361.83	promoter-TSS (CC1G_04423)	-160	CC1G_04423
peaks452	1	3251200	3251849	+	361.78	promoter-TSS (CC1G_00562)	-960	CC1G_00562
peaks2779	4	1396172	1397042	+	361.117	Intergenic	2805	CC1G_14371
peaks173	1	1268610	1269309	+	359.927	TTS (CC1G_11225)	2479	CC1G_11225
peaks3460	5	2159611	2161043	+	359.42	promoter-TSS (CC1G_14672)	308	CC1G_01321
peaks334	1	2535975	2536848	+	358.708	exon (CC1G_13699, exon 13 of 18)	1773	CC1G_13699
peaks4738	9	1281144	1281905	+	358.451	promoter-TSS (CC1G_15182)	433	CC1G_07723
peaks483	1	3405222	3406568	+	357.747	promoter-TSS (CC1G_00623)	-752	CC1G_00623
peaks1796	2	1887492	1888131	+	357.428	promoter-TSS (CC1G_13939)	-591	CC1G_13939
peaks1207	12	429927	430631	+	356.196	promoter-TSS (CC1G_11243)	-427	CC1G_11243
peaks1372	12	1855674	1856160	+	354.783	promoter-TSS (CC1G_07795)	-341	CC1G_07795
peaks2877	4	2130900	2131542	+	354.517	promoter-TSS (CC1G_06435)	-487	CC1G_06435
peaks1576	2	357427	358221	+	354.199	promoter-TSS (CC1G_10684)	483	CC1G_20022
peaks1526	2	3109	3981	+	354.014	Intergenic	-7731	CC1G_13813
peaks654	10	349750	350311	+	353.246	promoter-TSS (CC1G_01573)	-160	CC1G_01573
peaks4285	8	385129	385666	+	352.603	promoter-TSS (CC1G_08008)	664	CC1G_08007
peaks1177	12	123332	123926	+	352.423	promoter-TSS (CC1G_05770)	-659	CC1G_05770
peaks1750	2	1667776	1668295	+	351.702	promoter-TSS (CC1G_04302)	-347	CC1G_04300
peaks2116	3	478533	478966	+	351.37	Intergenic	3086	CC1G_11153
peaks4348	8	770530	771060	+	350.8	promoter-TSS (CC1G_03415)	-195	CC1G_03416
peaks640	10	286971	287431	+	349.79	promoter-TSS (CC1G_15251)	-521	CC1G_15251
peaks2628	4	278424	279021	+	349.603	promoter-TSS (CC1G_02630)	-163	CC1G_02630
peaks98	1	732061	732566	+	348.757	TTS (CC1G_04357)	1898	CC1G_04357
peaks2921	4	2354535	2354954	+	348.668	promoter-TSS (CC1G_07078)	-512	CC1G_07078
peaks3433	5	2010618	2011230	+	347.585	promoter-TSS (CC1G_01260)	-199	CC1G_01260
peaks1615	2	657795	658743	+	347.585	promoter-TSS (CC1G_12293)	359	CC1G_13850
peaks797	10	1221553	1222030	+	347.07	TTS (CC1G_09701)	792	CC1G_09702
peaks393	1	2959364	2959818	+	345.876	exon (CC1G_06618, exon 10 of 13)	1714	CC1G_06618
peaks4826	9	1899311	1899814	+	345.317	intron (CC1G_03587, intron 3 of 9)	654	CC1G_03587
peaks3681	6	661154	661900	+	345.234	promoter-TSS (CC1G_15545)	-466	CC1G_06945
peaks2651	4	475712	476230	+	345.034	promoter-TSS (CC1G_02711)	213	CC1G_20081
peaks1635	2	862663	863888	+	344.538	promoter-TSS (CC1G_01064)	-61	CC1G_01064
peaks3831	6	1985875	1987015	+	344.538	promoter-TSS (CC1G_07212)	-558	CC1G_07212
peaks3686	6	682699	683192	+	344.445	promoter-TSS (CC1G_06953)	-654	CC1G_15546
peaks1661	2	1006792	1007533	+	344.333	promoter-TSS (CC1G_01122)	-202	CC1G_01122
peaks4727	9	1225744	1227173	+	344.084	promoter-TSS (CC1G_07706)	-542	CC1G_07706
peaks205	1	1514196	1515171	+	343.978	TTS (CC1G_10537)	1480	CC1G_10537
peaks590	1	4016260	4018595	+	343.688	Intergenic	-1066	CC1G_08805
peaks703	10	616510	617742	+	343.677	TTS (CC1G_01663)	1980	CC1G_01663
peaks1331	12	1568426	1568871	+	343.288	TTS (CC1G_07294)	-1602	CC1G_07293
peaks923	10	2210117	2211912	+	342.839	promoter-TSS (CC1G_12689)	-575	CC1G_12689
peaks2783	4	1404821	1405445	+	341.177	TTS (CC1G_11163)	1948	CC1G_11163
peaks3551	5	2794861	2795426	+	340.838	promoter-TSS (CC1G_10641)	-102	ENSRNAG049972622
peaks2195	3	1040610	1041503	+	340.509	Intergenic	-2469	CC1G_04520
peaks4908	cont3.29	1087	1894	+	340.294	promoter-TSS (CC1G_13274)	-843	CC1G_13274
peaks1543	2	104641	105621	+	339.997	promoter-TSS (CC1G_08292)	-822	CC1G_08292
peaks3918	7	672590	673068	+	339.866	TTS (CC1G_04011)	1865	CC1G_04011
peaks4657	9	684283	685793	+	337.724	promoter-TSS (CC1G_10719)	135	CC1G_10718
peaks4090	7	1955111	1955688	+	337.641	TTS (CC1G_11568)	1146	CC1G_11568
peaks295	1	2233853	2234846	+	336.651	promoter-TSS (CC1G_13679)	-491	CC1G_13679
peaks4280	8	373164	373710	+	336.14	TTS (CC1G_08004)	991	CC1G_08003
peaks3041	4	3048362	3048894	+	336.055	exon (CC1G_08067, exon 4 of 6)	660	CC1G_08067
peaks2119	3	517351	517819	+	335.792	TTS (CC1G_04585)	315	CC1G_04586
peaks3115	5	84181	84617	+	335.534	exon (CC1G_08914, exon 6 of 10)	688	CC1G_08914
peaks4296	8	474007	474481	+	335.186	exon (CC1G_08035, exon 15 of 16)	1695	CC1G_08035
peaks4749	9	1344866	1345361	+	334.357	promoter-TSS (CC1G_07618)	-584	CC1G_07618
peaks2092	3	277806	278379	+	332.694	promoter-TSS (CC1G_14078)	4	CC1G_14078
peaks1191	12	262226	262727	+	331.721	exon (CC1G_05820, exon 2 of 2)	232	CC1G_05820
peaks2168	3	899403	899891	+	331.68	promoter-TSS (CC1G_04466)	-186	CC1G_04466
peaks4056	7	1621016	1621712	+	330.588	intron (CC1G_00990, intron 11 of 13)	2656	CC1G_00990
peaks1305	12	1436806	1437252	+	330.404	TTS (CC1G_06515)	-1084	CC1G_06514
peaks1628	2	813543	814156	+	330.222	exon (CC1G_01048, exon 8 of 13)	-2124	CC1G_13857
peaks998	11	690424	690897	+	330.063	promoter-TSS (CC1G_10971)	549	CC1G_10972
peaks698	10	600111	601518	+	329.94	promoter-TSS (CC1G_01657)	-47	CC1G_01657
peaks4312	8	546419	546951	+	329.651	promoter-TSS (CC1G_03337)	-204	CC1G_20164
peaks3359	5	1601209	1601734	+	329.496	promoter-TSS (CC1G_00315)	-65	CC1G_00316
peaks1396	13	66236	66803	+	329.42	promoter-TSS (CC1G_15760)	-213	CC1G_15760
peaks4194	7	2654887	2656220	+	329.399	promoter-TSS (CC1G_05920)	-278	CC1G_05920
peaks2062	3	124644	125136	+	328.364	promoter-TSS (CC1G_14064)	-375	CC1G_14064
peaks3260	5	1051041	1051453	+	326.972	promoter-TSS (CC1G_00077)	-3	CC1G_00077
peaks1604	2	581397	581966	+	326.818	TTS (CC1G_10577)	2993	CC1G_10577
peaks4254	8	180709	181591	+	326.818	TTS (CC1G_05384)	-1128	CC1G_14938
peaks10	1	133155	134180	+	326.735	TTS (CC1G_02757)	874	CC1G_02757
peaks1873	2	2519428	2520576	+	326.528	promoter-TSS (CC1G_03902)	537	CC1G_03901
peaks2484	3	2688292	2688825	+	326.228	Intergenic	2678	CC1G_14253
peaks3544	5	2658495	2660143	+	326.196	promoter-TSS (CC1G_08152)	-753	CC1G_08152
peaks4640	9	592462	593135	+	325.981	promoter-TSS (CC1G_07486)	-235	CC1G_07486
peaks2542	3	3104087	3105120	+	325.798	promoter-TSS (CC1G_02317)	-410	CC1G_02317
peaks351	1	2709633	2710110	+	324.429	promoter-TSS (CC1G_01853)	-110	CC1G_01853
peaks2905	4	2288403	2288925	+	323.444	exon (CC1G_07059, exon 5 of 5)	-1144	CC1G_14429
peaks1851	2	2403366	2404245	+	323.417	promoter-TSS (CC1G_13968)	18	CC1G_13968
peaks3249	5	988408	989203	+	323.124	promoter-TSS (CC1G_00048)	-740	CC1G_00048
peaks4575	8	2292474	2292972	+	322.816	Intergenic	3288	CC1G_03110
peaks2846	4	1942963	1943602	+	322.05	intron (CC1G_06366, intron 3 of 6)	1134	CC1G_06366
peaks2749	4	1255146	1256168	+	321.837	promoter-TSS (CC1G_14362)	16	CC1G_14362
peaks4242	8	113791	114254	+	321.667	promoter-TSS (CC1G_05357)	-621	CC1G_05357
peaks3813	6	1642716	1643164	+	321.606	promoter-TSS (CC1G_09485)	-131	CC1G_09485
peaks1670	2	1065948	1066459	+	319.507	promoter-TSS (CC1G_01149)	-60	CC1G_13871
peaks1974	2	3099351	3099799	+	319.195	promoter-TSS (CC1G_14011)	-334	CC1G_14010
peaks3835	6	2000500	2001030	+	319.109	promoter-TSS (CC1G_07209)	-535	CC1G_07209
peaks1329	12	1558575	1559121	+	319.066	promoter-TSS (CC1G_07290)	-446	CC1G_07289
peaks2148	3	725435	726389	+	318.47	promoter-TSS (CC1G_04653)	-902	CC1G_04653
peaks1729	2	1559025	1559808	+	318.204	promoter-TSS (CC1G_13912)	36	CC1G_13912
peaks4146	7	2363146	2365002	+	318.043	intron (CC1G_14890, intron 7 of 8)	1914	CC1G_14890
peaks4033	7	1453339	1453966	+	317.914	exon (CC1G_00923, exon 2 of 2)	1648	CC1G_00923
peaks476	1	3374759	3375490	+	316.919	intron (CC1G_00611, intron 2 of 5)	2426	CC1G_00611
peaks509	1	3559433	3559953	+	316.819	promoter-TSS (CC1G_00678)	-401	CC1G_00678
peaks4302	8	497557	498038	+	316.665	promoter-TSS (CC1G_08043)	-299	CC1G_08043
peaks2094	3	283723	284465	+	315.156	exon (CC1G_06014, exon 4 of 10)	3800	CC1G_06014
peaks1119	11	1515699	1516225	+	315.156	exon (CC1G_05482, exon 10 of 11)	1921	CC1G_15728
peaks2959	4	2560606	2561278	+	314.625	TTS (CC1G_07591)	709	CC1G_07589
peaks1429	13	284317	284989	+	314.327	TTS (CC1G_05652)	-1724	CC1G_05653
peaks602	1	4105372	4105958	+	314.321	promoter-TSS (CC1G_11423)	-260	CC1G_11423
peaks2100	3	364880	365388	+	312.673	promoter-TSS (CC1G_06045)	-557	CC1G_06045
peaks1785	2	1828926	1829513	+	312.644	promoter-TSS (CC1G_05090)	-531	CC1G_05090
peaks2467	3	2639188	2639951	+	311.643	promoter-TSS (CC1G_03237)	0	CC1G_03237
peaks749	10	923046	923576	+	310.9	promoter-TSS (CC1G_08727)	-553	CC1G_08727
peaks4567	8	2215197	2215853	+	310.726	promoter-TSS (CC1G_03083)	-290	CC1G_03083
peaks3637	6	221575	222067	+	310.03	promoter-TSS (CC1G_12110)	-588	CC1G_12110
peaks2420	3	2426431	2427103	+	309.781	promoter-TSS (CC1G_06882)	-987	CC1G_06882
peaks3357	5	1590647	1591130	+	309.615	exon (CC1G_14632, exon 5 of 7)	1669	CC1G_14632
peaks105	1	788992	789524	+	309.561	promoter-TSS (CC1G_04378)	-590	CC1G_04378
peaks645	10	307929	308645	+	309.371	promoter-TSS (CC1G_01564)	-152	CC1G_01564
peaks3559	5	2894911	2895706	+	308.967	TTS (CC1G_08840)	-1029	CC1G_14715
peaks1957	2	2989554	2990023	+	308.828	promoter-TSS (CC1G_06091)	-477	CC1G_06091
peaks2970	4	2642827	2643398	+	308.682	promoter-TSS (CC1G_14451)	-341	CC1G_14451
peaks179	1	1316696	1317129	+	307.991	TTS (CC1G_11236)	-1063	CC1G_13624
peaks2980	4	2691958	2693335	+	307.368	promoter-TSS (CC1G_10047)	-596	CC1G_10047
peaks3064	4	3139367	3139928	+	306.96	TTS (CC1G_08100)	-1862	CC1G_08099
peaks4525	8	1842545	1843179	+	306.901	exon (CC1G_05024, exon 4 of 4)	799	CC1G_05024
peaks1511	13	817618	819104	+	306.653	promoter-TSS (CC1G_04797)	-678	CC1G_04797
peaks1814	2	2051470	2051989	+	305.428	exon (CC1G_05176, exon 7 of 8)	1881	CC1G_05176
peaks651	10	341760	342206	+	305.113	Intergenic	2594	CC1G_15256
peaks1405	13	156466	156934	+	304.84	promoter-TSS (CC1G_05604)	32	CC1G_05604
peaks3022	4	2925776	2926389	+	304.283	promoter-TSS (CC1G_06225)	-207	CC1G_06225
peaks4436	8	1374205	1374668	+	304.076	TTS (CC1G_02960)	1729	CC1G_02960
peaks3792	6	1473151	1473770	+	304.061	TTS (CC1G_07533)	1112	CC1G_07533
peaks644	10	296174	297100	+	303.974	exon (CC1G_01562, exon 3 of 28)	1265	CC1G_01562
peaks4001	7	1264891	1265746	+	303.769	exon (CC1G_00858, exon 12 of 13)	2013	CC1G_00858
peaks808	10	1266418	1267512	+	303.763	promoter-TSS (CC1G_09713)	320	CC1G_09714
peaks1325	12	1531312	1532591	+	303.599	promoter-TSS (CC1G_15447)	-292	CC1G_15447
peaks2946	4	2508405	2509186	+	303.578	promoter-TSS (ENSRNAG049972607)	455	CC1G_07570
peaks4811	9	1764047	1765209	+	303.337	promoter-TSS (CC1G_03534)	-108	CC1G_15202
peaks2477	3	2662162	2662760	+	303.175	TTS (CC1G_03247)	917	CC1G_03248
peaks423	1	3081389	3081936	+	302.831	TTS (CC1G_00498)	-1071	CC1G_00499
peaks2123	3	559765	560367	+	302.798	promoter-TSS (CC1G_14097)	-793	CC1G_14097
peaks1157	11	1847440	1847901	+	302.798	exon (CC1G_15745, exon 2 of 2)	148	CC1G_15745
peaks876	10	1836179	1836673	+	302.741	promoter-TSS (CC1G_02170)	-74	CC1G_02170
peaks3902	7	585757	586505	+	302.679	promoter-TSS (CC1G_03982)	-195	CC1G_03982
peaks539	1	3754827	3755630	+	302.364	Intergenic	-2017	CC1G_13781
peaks4442	8	1385039	1386047	+	302.02	TTS (CC1G_02962)	3875	CC1G_02962
peaks3512	5	2464506	2465002	+	301.984	promoter-TSS (CC1G_01441)	-79	CC1G_01441
peaks1324	12	1529632	1530606	+	301.761	TTS (CC1G_15447)	661	CC1G_15446
peaks3687	6	687915	688689	+	301.582	exon (CC1G_06956, exon 1 of 4)	463	CC1G_06956
peaks3286	5	1158750	1159348	+	299.229	promoter-TSS (CC1G_00124)	-290	CC1G_00124
peaks1492	13	732756	733229	+	298.553	promoter-TSS (CC1G_04764)	-98	CC1G_04764
peaks2741	4	1204451	1204912	+	297.25	TTS (CC1G_07840)	815	CC1G_07839
peaks563	1	3902897	3903318	+	296.894	promoter-TSS (CC1G_13021)	-542	CC1G_13022
peaks4504	8	1719346	1719875	+	296.524	TTS (CC1G_04975)	110	CC1G_15037
peaks981	11	469486	469916	+	296.437	promoter-TSS (CC1G_09651)	-181	CC1G_09651
peaks2879	4	2151059	2152225	+	296.29	TTS (CC1G_06441)	2048	CC1G_06441
peaks492	1	3473244	3473854	+	296.267	promoter-TSS (CC1G_13758)	-144	CC1G_13758
peaks2851	4	1965021	1965616	+	295.664	promoter-TSS (CC1G_06372)	-215	CC1G_06372
peaks3974	7	1138185	1139094	+	294.832	exon (CC1G_00818, exon 3 of 3)	-1484	CC1G_00819
peaks354	1	2730339	2731011	+	294.811	promoter-TSS (CC1G_01863)	-186	CC1G_01863
peaks2140	3	652809	653779	+	294.64	TTS (CC1G_04627)	1493	CC1G_04627
peaks4684	9	983886	984430	+	294.64	exon (CC1G_02503, exon 2 of 3)	1360	CC1G_02503
peaks2295	3	1671008	1671514	+	294.552	promoter-TSS (CC1G_01957)	-131	CC1G_01957
peaks2900	4	2278142	2278815	+	293.326	Intergenic	-1817	CC1G_07056
peaks1592	2	487213	487692	+	293.297	Intergenic	-1907	CC1G_10092
peaks4759	9	1407473	1409327	+	293.056	promoter-TSS (CC1G_07644)	-847	CC1G_07644
peaks888	10	1904359	1904919	+	292.542	promoter-TSS (CC1G_02198)	-350	CC1G_02198
peaks626	10	196788	197374	+	292.125	promoter-TSS (CC1G_01531)	-514	CC1G_01531
peaks453	1	3252436	3253959	+	291.748	promoter-TSS (CC1G_00563)	-684	CC1G_00563
peaks1120	11	1522989	1524377	+	291.342	promoter-TSS (CC1G_05479)	-428	CC1G_05479
peaks268	1	2019087	2019720	+	291.324	promoter-TSS (CC1G_03685)	79	CC1G_03685
peaks579	1	3952410	3953300	+	289.889	promoter-TSS (CC1G_08784)	-281	CC1G_08783
peaks3190	5	606514	606955	+	289.87	promoter-TSS (CC1G_08199)	-449	CC1G_08199
peaks4435	8	1362502	1363087	+	289.691	promoter-TSS (CC1G_02953)	-382	CC1G_02953
peaks3623	5	3439502	3440113	+	289.629	promoter-TSS (CC1G_12254)	-763	CC1G_12254
peaks2366	3	2026414	2028145	+	289.563	promoter-TSS (CC1G_07374)	43	CC1G_07374
peaks1498	13	752459	753056	+	289.357	promoter-TSS (CC1G_15798)	-155	CC1G_15798
peaks3107	5	5666	6031	+	288.969	promoter-TSS (CC1G_20103)	-332	CC1G_12871
peaks3240	5	949886	950366	+	288.938	promoter-TSS (CC1G_00034)	313	CC1G_00033
peaks4184	7	2609556	2610235	+	288.906	promoter-TSS (CC1G_05906)	-403	CC1G_05906
peaks3741	6	1024608	1025249	+	288.169	Intergenic	-1624	CC1G_15576
peaks1344	12	1654354	1654848	+	288.161	promoter-TSS (CC1G_15451)	-292	CC1G_15451
peaks1014	11	766159	766836	+	287.861	promoter-TSS (CC1G_05220)	-607	CC1G_05220
peaks2088	3	227032	227508	+	287.85	promoter-TSS (CC1G_05994)	-119	CC1G_05994
peaks3196	5	648668	649110	+	287.531	promoter-TSS (CC1G_14556)	-98	CC1G_14556
peaks1310	12	1460235	1461103	+	287.402	promoter-TSS (CC1G_06523)	-727	CC1G_06523
peaks4740	9	1291708	1292843	+	286.278	promoter-TSS (CC1G_07729)	-379	CC1G_07729
peaks2543	3	3105405	3105953	+	286.137	exon (CC1G_02318, exon 8 of 8)	-1486	CC1G_02317
peaks3659	6	555528	556689	+	285.907	promoter-TSS (CC1G_06908)	-845	CC1G_06908
peaks2831	4	1821566	1822095	+	285.847	promoter-TSS (CC1G_14398)	-231	CC1G_14398
peaks3406	5	1882842	1883441	+	285.742	exon (CC1G_00430, exon 4 of 7)	2197	CC1G_00430
peaks826	10	1434392	1434834	+	285.742	promoter-TSS (CC1G_11194)	-214	CC1G_11194
peaks1205	12	402650	403271	+	285.284	TTS (CC1G_05872)	1534	CC1G_05872
peaks427	1	3092520	3093164	+	285.117	promoter-TSS (CC1G_00503)	189	CC1G_13735
peaks3278	5	1106893	1107688	+	284.966	promoter-TSS (CC1G_00098)	-277	CC1G_00098
peaks3617	5	3381822	3382293	+	284.938	exon (CC1G_11008, exon 2 of 4)	555	CC1G_11008
peaks4552	8	2043073	2043523	+	284.782	promoter-TSS (CC1G_12264)	-273	CC1G_12264
peaks3964	7	1080987	1081438	+	284.443	promoter-TSS (CC1G_00802)	-226	CC1G_00802
peaks142	1	989723	990149	+	283.889	promoter-TSS (CC1G_08627)	-264	CC1G_13609
peaks3895	7	562333	562820	+	283.866	promoter-TSS (CC1G_14775)	-704	CC1G_14775
peaks2731	4	1158079	1158584	+	283.54	promoter-TSS (CC1G_07821)	-69	CC1G_07821
peaks3013	4	2850491	2851016	+	282.805	TTS (CC1G_06196)	374	CC1G_06196
peaks2560	3	3222023	3223088	+	282.693	Intergenic	-4213	CC1G_14282
peaks2274	3	1545602	1546389	+	281.806	TTS (CC1G_01906)	2461	CC1G_01906
peaks4510	8	1731660	1732695	+	281.725	promoter-TSS (CC1G_04979)	-731	CC1G_04979
peaks2427	3	2471616	2472459	+	281.35	promoter-TSS (CC1G_14237)	275	CC1G_14236
peaks4066	7	1728300	1728748	+	280.691	promoter-TSS (CC1G_09018)	-877	CC1G_09018
peaks3760	6	1189301	1189918	+	280.627	promoter-TSS (CC1G_09497)	-307	CC1G_09496
peaks3596	5	3248846	3250361	+	280.481	TTS (CC1G_12995)	1454	CC1G_12996
peaks4871	9	2131760	2132684	+	280.396	promoter-TSS (CC1G_08612)	-643	CC1G_08612
peaks623	10	175768	176201	+	280.283	exon (CC1G_01526, exon 3 of 3)	550	CC1G_01526
peaks1483	13	700756	701321	+	280.138	Intergenic	-2141	CC1G_04758
peaks598	1	4055302	4056068	+	279.127	promoter-TSS (CC1G_08822)	-445	CC1G_08822
peaks2938	4	2430823	2431405	+	279.083	promoter-TSS (CC1G_07104)	-845	CC1G_07104
peaks3067	4	3143781	3144503	+	278.026	Intergenic	-1444	CC1G_14490
peaks494	1	3483711	3484573	+	277.333	promoter-TSS (CC1G_00653)	-154	CC1G_00653
peaks1346	12	1664522	1664993	+	276.972	promoter-TSS (CC1G_15454)	-660	CC1G_15454
peaks2402	3	2325954	2326485	+	276.797	TTS (CC1G_06841)	1247	CC1G_06841
peaks3958	7	1014771	1015997	+	275.652	promoter-TSS (CC1G_00780)	-697	CC1G_00781
peaks1789	2	1848147	1849437	+	275.274	TTS (CC1G_05100)	304	CC1G_05100
peaks27	1	298417	298927	+	275.217	TTS (CC1G_02815)	1103	CC1G_02816
peaks3540	5	2645047	2645513	+	274.961	TTS (CC1G_08148)	-1047	CC1G_08147
peaks973	11	413851	415021	+	274.337	TTS (CC1G_09581)	547	CC1G_09582
peaks1272	12	1202297	1202809	+	274.012	exon (CC1G_09914, exon 5 of 9)	1327	CC1G_09914
peaks4013	7	1319759	1320420	+	273.999	promoter-TSS (CC1G_00880)	-574	CC1G_00879
peaks4277	8	358328	359091	+	273.616	Intergenic	-3391	CC1G_08000
peaks2599	3	3549234	3550703	+	273.411	Intergenic	-1380	CC1G_09276
peaks4049	7	1555544	1556630	+	273.158	promoter-TSS (CC1G_14839)	-771	CC1G_14839
peaks431	1	3107339	3108916	+	272.866	exon (CC1G_00508, exon 8 of 8)	-1038	CC1G_00509
peaks1220	12	550970	552279	+	272.598	promoter-TSS (CC1G_15400)	-273	CC1G_15400
peaks942	11	98054	98461	+	272.484	Intergenic	-1835	CC1G_10598
peaks2754	4	1272700	1273230	+	272.176	Intergenic	-1939	CC1G_07860
peaks212	1	1585156	1585694	+	271.379	promoter-TSS (CC1G_11292)	25	CC1G_11292
peaks4520	8	1779059	1779527	+	271.358	promoter-TSS (CC1G_15042)	-70	CC1G_15042
peaks4104	7	2042149	2043849	+	270.745	exon (CC1G_05669, exon 4 of 8)	-1786	CC1G_05668
peaks1130	11	1613804	1614315	+	270.279	promoter-TSS (CC1G_05449)	1	CC1G_05449
peaks1506	13	785058	785684	+	270.233	promoter-TSS (CC1G_04785)	-160	CC1G_04785
peaks4065	7	1708507	1709010	+	270.131	exon (CC1G_14847, exon 3 of 12)	974	CC1G_14847
peaks4353	8	815206	815762	+	269.372	promoter-TSS (CC1G_03436)	-344	CC1G_03436
peaks4350	8	809187	809754	+	268.498	promoter-TSS (CC1G_03433)	-526	CC1G_03433
peaks3878	7	474487	475014	+	268.37	promoter-TSS (CC1G_03941)	-833	CC1G_03941
peaks1742	2	1627473	1628060	+	268.245	promoter-TSS (CC1G_04282)	-529	CC1G_04282
peaks1263	12	1002992	1003607	+	267.409	Intergenic	1697	CC1G_11595
peaks1831	2	2287160	2287785	+	267.012	promoter-TSS (CC1G_03802)	24	CC1G_03803
peaks1128	11	1592600	1593041	+	266.919	TTS (CC1G_15736)	-1205	CC1G_15735
peaks4155	7	2442479	2443057	+	266.889	TTS (CC1G_08355)	3015	CC1G_08356
peaks3701	6	785371	786767	+	266.738	TTS (CC1G_12481)	444	CC1G_12482
peaks993	11	581169	581773	+	266.612	promoter-TSS (CC1G_12591)	-107	CC1G_12591
peaks4780	9	1535912	1536650	+	265.823	promoter-TSS (CC1G_15190)	-463	CC1G_15190
peaks2595	3	3489103	3489620	+	265.823	promoter-TSS (CC1G_09257)	-259	CC1G_09257
peaks4861	9	2090455	2090914	+	265.672	TTS (CC1G_08596)	-1051	CC1G_08595
peaks3474	5	2214177	2214554	+	265.507	promoter-TSS (CC1G_01338)	-167	CC1G_01340
peaks2633	4	334442	335010	+	264.758	promoter-TSS (CC1G_02655)	-292	CC1G_02655
peaks1820	2	2105363	2105894	+	264.258	promoter-TSS (CC1G_05200)	618	CC1G_13958
peaks3805	6	1564848	1565421	+	264.024	promoter-TSS (CC1G_11276)	-117	CC1G_11276
peaks4499	8	1689027	1689438	+	262.639	promoter-TSS (CC1G_04962)	-169	CC1G_04962
peaks4659	9	704517	704948	+	261.891	TTS (CC1G_10726)	1271	CC1G_10726
peaks4241	8	109143	109605	+	261.259	TTS (CC1G_05357)	-1921	CC1G_05356
peaks1593	2	488472	489309	+	261.038	Intergenic	-3345	CC1G_10092
peaks4732	9	1265037	1266494	+	259.926	Intergenic	-4518	CC1G_07719
peaks1652	2	953234	953716	+	259.848	promoter-TSS (CC1G_01102)	202	CC1G_01101
peaks3447	5	2070066	2070524	+	259.566	intron (CC1G_01285, intron 4 of 10)	785	CC1G_01285
peaks4577	8	2296014	2296424	+	259.257	Intergenic	3255	CC1G_03111
peaks3029	4	2963070	2964343	+	258.758	Intergenic	-1824	CC1G_06238
peaks4870	9	2131037	2131463	+	258.745	TTS (CC1G_08613)	329	CC1G_08612
peaks608	10	38257	38772	+	258.121	exon (CC1G_12172, exon 5 of 8)	1526	CC1G_12172
peaks1892	2	2637120	2637917	+	257.991	TTS (CC1G_11517)	-1236	CC1G_11518
peaks3676	6	639446	640865	+	257.781	TTS (CC1G_15544)	644	CC1G_15544
peaks3187	5	597900	598381	+	256.976	TTS (CC1G_08203)	1744	CC1G_08203
peaks684	10	518997	519449	+	256.903	promoter-TSS (CC1G_01623)	-888	CC1G_01623
peaks1002	11	707610	708767	+	256.27	Intergenic	-2790	CC1G_10977
peaks4215	7	2771251	2771991	+	256.184	TTS (CC1G_05955)	1374	CC1G_05955
peaks551	1	3807416	3809191	+	255.972	TTS (CC1G_10104)	1202	CC1G_10104
peaks1174	12	109675	110601	+	255.962	intron (CC1G_10502, intron 3 of 13)	703	CC1G_10502
peaks895	10	1932964	1933597	+	255.636	exon (CC1G_02207, exon 5 of 5)	-2158	CC1G_02208
peaks1167	11	1915660	1916093	+	255.203	promoter-TSS (CC1G_08946)	-706	CC1G_08946
peaks2005	2	3405434	3405840	+	254.993	promoter-TSS (CC1G_04828)	-171	CC1G_04828
peaks107	1	798159	798671	+	254.866	promoter-TSS (CC1G_04381)	-851	CC1G_04381
peaks2855	4	1990423	1991045	+	254.58	promoter-TSS (CC1G_06384)	-697	CC1G_06384
peaks499	1	3522031	3522454	+	254.322	exon (CC1G_00664, exon 2 of 9)	935	CC1G_00664
peaks3235	5	924518	925582	+	254.079	exon (CC1G_00024, exon 1 of 3)	704	CC1G_00024
peaks4856	9	2074521	2075966	+	254.079	Intergenic	-1225	CC1G_08590
peaks2435	3	2510949	2511655	+	253.988	promoter-TSS (CC1G_14241)	210	CC1G_03189
peaks4802	9	1697616	1698054	+	252.742	promoter-TSS (CC1G_03509)	-15	CC1G_03509
peaks794	10	1205109	1205571	+	252.484	promoter-TSS (CC1G_09694)	-77	CC1G_09695
peaks2215	3	1229647	1230232	+	252.106	exon (CC1G_14146, exon 3 of 12)	1724	CC1G_14146
peaks1097	11	1366009	1367413	+	252.043	promoter-TSS (CC1G_05531)	-95	CC1G_05531
peaks544	1	3785228	3785641	+	251.567	intron (CC1G_10096, intron 4 of 14)	898	CC1G_10096
peaks1704	2	1396185	1397555	+	250.815	promoter-TSS (CC1G_04193)	310	CC1G_04194
peaks3865	7	369932	370514	+	250.794	promoter-TSS (CC1G_10448)	-42	CC1G_10448
peaks4453	8	1468404	1469352	+	250.614	promoter-TSS (CC1G_02983)	-832	CC1G_02983
peaks3032	4	2973813	2974283	+	250.199	TTS (CC1G_06241)	821	CC1G_06241
peaks1034	11	880128	880563	+	250.122	TTS (CC1G_05260)	1233	CC1G_20235
peaks2623	4	198166	198643	+	250.065	promoter-TSS (CC1G_02603)	-420	CC1G_02603
peaks687	10	532317	533848	+	248.833	TTS (CC1G_01630)	-1465	CC1G_01629
peaks4261	8	234675	235258	+	248.615	Intergenic	-1121	CC1G_05406
peaks317	1	2371284	2371704	+	247.309	promoter-TSS (CC1G_01716)	-65	CC1G_01717
peaks601	1	4095061	4095609	+	247.109	promoter-TSS (CC1G_11419)	-973	CC1G_11419
peaks1752	2	1670403	1670917	+	246.792	exon (CC1G_04303, exon 7 of 13)	1955	CC1G_04302
peaks2240	3	1374970	1376118	+	246.286	promoter-TSS (CC1G_12099)	-752	CC1G_12099
peaks242	1	1822890	1823535	+	246.271	exon (CC1G_06789, exon 1 of 3)	1231	CC1G_06789
peaks307	1	2318040	2318491	+	246.013	TTS (CC1G_01696)	-1004	CC1G_13686
peaks2476	3	2658218	2659244	+	245.667	TTS (CC1G_03245)	1738	CC1G_03245
peaks4462	8	1502376	1502753	+	245.52	TTS (CC1G_02999)	184	CC1G_15020
peaks3903	7	587202	588027	+	245.369	promoter-TSS (CC1G_14777)	-261	CC1G_14777
peaks4571	8	2232402	2232800	+	245.106	TTS (CC1G_03089)	1544	CC1G_03089
peaks2421	3	2428358	2428831	+	244.854	promoter-TSS (CC1G_06883)	85	CC1G_06883
peaks3049	4	3082765	3083214	+	244.799	promoter-TSS (CC1G_08080)	-36	CC1G_08080
peaks4891	9	2375713	2376146	+	244.687	TTS (CC1G_15226)	802	CC1G_09973
peaks1073	11	1210701	1211089	+	244.662	promoter-TSS (CC1G_10892)	-180	CC1G_10891
peaks2192	3	1036598	1037135	+	244.368	exon (CC1G_04520, exon 2 of 3)	1721	CC1G_04520
peaks4860	9	2089267	2089988	+	244.354	promoter-TSS (CC1G_08595)	6	CC1G_08595
peaks529	1	3724285	3724706	+	244.198	promoter-TSS (CC1G_00726)	-324	CC1G_00726
peaks3398	5	1830834	1831541	+	243.971	TTS (CC1G_00410)	2576	CC1G_00411
peaks221	1	1657147	1657531	+	243.955	promoter-TSS (CC1G_06711)	-35	CC1G_13641
peaks2849	4	1953995	1954474	+	243.833	promoter-TSS (CC1G_06369)	-274	CC1G_06369
peaks506	1	3550440	3551309	+	243.474	promoter-TSS (CC1G_13762)	-994	CC1G_13762
peaks3035	4	3003632	3004557	+	243.262	TTS (CC1G_06252)	2455	CC1G_06252
peaks2334	3	1828487	1829279	+	243.035	promoter-TSS (CC1G_14190)	-178	CC1G_14190
peaks363	1	2779526	2780162	+	242.615	promoter-TSS (CC1G_06540)	519	CC1G_06541
peaks2299	3	1701417	1702541	+	242.537	promoter-TSS (CC1G_01966)	-545	CC1G_01966
peaks583	1	3967676	3968487	+	242.262	promoter-TSS (CC1G_08789)	-393	CC1G_08789
peaks4468	8	1540970	1542397	+	241.697	promoter-TSS (CC1G_15024)	-498	CC1G_15024
peaks3534	5	2609534	2610158	+	241.315	promoter-TSS (CC1G_08134)	-286	CC1G_08134
peaks414	1	3042491	3042993	+	240.615	promoter-TSS (CC1G_00485)	190	CC1G_00486
peaks1176	12	116304	116766	+	240.523	promoter-TSS (CC1G_10503)	-249	CC1G_10504
peaks3284	5	1149291	1149800	+	240.401	promoter-TSS (CC1G_00121)	607	CC1G_00120
peaks4324	8	597568	598000	+	240.146	promoter-TSS (CC1G_14962)	-58	CC1G_14962
peaks4791	9	1587608	1588065	+	239.858	promoter-TSS (CC1G_11074)	-405	CC1G_11074
peaks135	1	959200	960042	+	239.828	promoter-TSS (CC1G_04442)	-113	CC1G_04442
peaks3775	6	1307542	1308093	+	239.644	TTS (CC1G_09538)	407	CC1G_09538
peaks868	10	1792297	1792847	+	239.122	promoter-TSS (CC1G_02156)	-100	CC1G_02156
peaks3601	5	3266264	3266892	+	238.809	TTS (CC1G_12136)	1711	CC1G_12136
peaks894	10	1931828	1932606	+	238.669	exon (CC1G_02207, exon 4 of 5)	1165	CC1G_02207
peaks3549	5	2683174	2684808	+	238.017	promoter-TSS (CC1G_08161)	-99	CC1G_08161
peaks2818	4	1712648	1713176	+	237.554	promoter-TSS (CC1G_14389)	-91	CC1G_14389
peaks757	10	970293	970707	+	237.489	intron (CC1G_08748, intron 8 of 13)	-1812	CC1G_08749
peaks3006	4	2818642	2819619	+	236.734	intron (CC1G_06185, intron 5 of 6)	1497	CC1G_06185
peaks2341	3	1878520	1878995	+	236.722	promoter-TSS (CC1G_02031)	-494	CC1G_02031
peaks2740	4	1202959	1203455	+	236.701	promoter-TSS (CC1G_07839)	-659	CC1G_07839
peaks1075	11	1233839	1235017	+	236.391	Intergenic	-2525	CC1G_15716
peaks4123	7	2200132	2200600	+	236.189	promoter-TSS (CC1G_05727)	-333	CC1G_05727
peaks4830	9	1912307	1912726	+	235.337	promoter-TSS (CC1G_03593)	-254	CC1G_03593
peaks2111	3	432431	433524	+	234.652	promoter-TSS (CC1G_11133)	-366	CC1G_11133
peaks1055	11	1036531	1037011	+	234.502	exon (CC1G_05319, exon 14 of 19)	3022	CC1G_05318
peaks2325	3	1777752	1778365	+	234.407	exon (CC1G_01994, exon 5 of 5)	901	CC1G_01994
peaks3861	7	242000	243003	+	233.969	promoter-TSS (CC1G_09770)	-807	CC1G_09770
peaks549	1	3802450	3803538	+	233.742	promoter-TSS (CC1G_10101)	-510	CC1G_10101
peaks2135	3	628308	629324	+	233.432	promoter-TSS (CC1G_14108)	459	CC1G_14107
peaks2300	3	1702921	1703742	+	232.779	exon (CC1G_01967, exon 3 of 3)	1088	CC1G_01967
peaks4775	9	1506761	1507893	+	232.475	exon (CC1G_07677, exon 8 of 8)	1579	CC1G_07677
peaks2995	4	2768503	2768950	+	232.317	promoter-TSS (ENSRNAG049972614)	104	CC1G_06167
peaks1156	11	1827199	1828187	+	232.287	promoter-TSS (CC1G_08979)	-256	CC1G_08979
peaks4451	8	1466067	1466752	+	232.188	exon (CC1G_02983, exon 11 of 15)	1637	CC1G_02983
peaks1842	2	2387462	2388399	+	231.499	TTS (CC1G_13966)	-2471	CC1G_13967
peaks4099	7	2029428	2031245	+	231.448	Intergenic	-1611	CC1G_14873
peaks1204	12	399289	400021	+	231.448	promoter-TSS (CC1G_15391)	-741	CC1G_15391
peaks4587	8	2395270	2396201	+	231.366	promoter-TSS (CC1G_15092)	-199	CC1G_15092
peaks4610	9	143604	144189	+	231.071	promoter-TSS (CC1G_07019)	-93	CC1G_07019
peaks595	1	4041808	4042577	+	230.355	promoter-TSS (CC1G_08815)	-338	CC1G_08816
peaks432	1	3113121	3113598	+	230.272	promoter-TSS (CC1G_00510)	-123	CC1G_00510
peaks1830	2	2285017	2285418	+	230.198	promoter-TSS (CC1G_03801)	-380	CC1G_03801
peaks1328	12	1547207	1548434	+	229.797	promoter-TSS (CC1G_07287)	50	CC1G_07287
peaks4365	8	875487	875936	+	229.584	promoter-TSS (CC1G_03459)	-42	CC1G_03458
peaks3772	6	1288570	1289911	+	229.57	TTS (CC1G_09532)	753	CC1G_09531
peaks4152	7	2410305	2411214	+	229.19	promoter-TSS (CC1G_08345)	62	CC1G_08345
peaks1870	2	2513373	2513927	+	229.046	promoter-TSS (CC1G_03898)	328	CC1G_03897
peaks4869	9	2127324	2127784	+	228.531	promoter-TSS (CC1G_08611)	505	CC1G_08610
peaks2681	4	740324	741615	+	228.448	promoter-TSS (CC1G_12394)	-798	CC1G_12394
peaks3202	5	723467	724151	+	228.069	intron (CC1G_09952, intron 1 of 5)	184	CC1G_09952
peaks638	10	278065	278815	+	228.057	promoter-TSS (CC1G_01556)	-6	CC1G_01556
peaks3242	5	971075	971530	+	228.057	exon (CC1G_00040, exon 2 of 4)	1091	CC1G_00040
peaks534	1	3735849	3736398	+	227.72	intron (CC1G_00729, intron 5 of 7)	-1034	CC1G_13776
peaks874	10	1827661	1828059	+	227.463	promoter-TSS (CC1G_02167)	-151	CC1G_02167
peaks3276	5	1098166	1098591	+	226.828	exon (CC1G_00092, exon 6 of 7)	1072	CC1G_00092
peaks2217	3	1239211	1239654	+	226.577	exon (CC1G_09318, exon 2 of 2)	1068	CC1G_09318
peaks4561	8	2179388	2179883	+	226.554	TTS (CC1G_03070)	1472	CC1G_03070
peaks2413	3	2379773	2380224	+	226.527	TTS (CC1G_06862)	2012	CC1G_06863
peaks1493	13	735546	736009	+	226.467	promoter-TSS (CC1G_04765)	-140	CC1G_04765
peaks2206	3	1159992	1160822	+	226.028	TTS (CC1G_04563)	1641	CC1G_04563
peaks1465	13	565316	565699	+	225.87	TTS (CC1G_04708)	917	CC1G_04709
peaks6	1	38152	38873	+	225.837	promoter-TSS (CC1G_12285)	-13	CC1G_13549
peaks4855	9	2073049	2073501	+	225.802	intron (CC1G_08590, intron 1 of 6)	743	CC1G_08590
peaks337	1	2553780	2554516	+	225.527	promoter-TSS (CC1G_01783)	30	CC1G_01783
peaks2237	3	1365596	1365992	+	224.586	intron (CC1G_12097, intron 9 of 10)	-1499	CC1G_12096
peaks2657	4	518152	518606	+	224.432	promoter-TSS (CC1G_02723)	-303	CC1G_02723
peaks4792	9	1589488	1590914	+	224.303	exon (CC1G_11075, exon 2 of 3)	1293	CC1G_11075
peaks3894	7	549200	549971	+	224.303	exon (CC1G_03968, exon 3 of 4)	2473	CC1G_03969
peaks3081	4	3219786	3220343	+	224.286	intron (CC1G_14494, intron 1 of 3)	335	CC1G_14494
peaks1426	13	279426	279835	+	223.798	exon (CC1G_05651, exon 9 of 15)	1674	CC1G_05651
peaks2724	4	1082572	1083512	+	223.119	Intergenic	-1301	CC1G_11660
peaks234	1	1786953	1788153	+	223.109	TTS (CC1G_06776)	728	CC1G_06775
peaks3857	7	190670	191126	+	222.872	promoter-TSS (CC1G_10352)	38	CC1G_10352
peaks4379	8	947240	947996	+	222.823	promoter-TSS (CC1G_07131)	294	CC1G_07132
peaks3711	6	831156	831688	+	221.982	TTS (CC1G_11451)	1530	CC1G_11451
peaks2454	3	2587437	2588008	+	221.957	exon (CC1G_03217, exon 10 of 18)	1679	CC1G_03217
peaks2279	3	1593702	1594483	+	221.341	exon (CC1G_01924, exon 6 of 8)	-1458	CC1G_01925
peaks3573	5	3010510	3011290	+	221.304	intron (CC1G_12428, intron 5 of 6)	877	CC1G_12428
peaks3580	5	3042268	3043836	+	221.297	promoter-TSS (CC1G_07882)	-136	CC1G_07882
peaks792	10	1173895	1174390	+	221.091	promoter-TSS (CC1G_13170)	-434	CC1G_13170
peaks4527	8	1852516	1853214	+	221.038	promoter-TSS (CC1G_05027)	-408	CC1G_05027
peaks1182	12	156256	157324	+	220.191	Intergenic	-1246	CC1G_05784
peaks2854	4	1985560	1985971	+	220.131	promoter-TSS (CC1G_06382)	-127	CC1G_06381
peaks4694	9	1032730	1033199	+	219.873	promoter-TSS (CC1G_02519)	-620	CC1G_02519
peaks632	10	235152	235598	+	219.578	exon (CC1G_01544, exon 4 of 9)	566	CC1G_01544
peaks3042	4	3050436	3050888	+	219.478	promoter-TSS (CC1G_14483)	-491	CC1G_14484
peaks1035	11	886265	887111	+	219.399	promoter-TSS (CC1G_05262)	73	CC1G_05262
peaks4371	8	895173	895603	+	219.197	promoter-TSS (CC1G_03466)	-71	CC1G_03465
peaks482	1	3402328	3402772	+	219.014	TTS (CC1G_00623)	2593	CC1G_00623
peaks4777	9	1511692	1512176	+	218.671	TTS (CC1G_07679)	1884	CC1G_07679
peaks1962	2	3041764	3042139	+	218.518	TTS (CC1G_06115)	-2078	CC1G_06114
peaks4719	9	1183953	1184872	+	218.055	exon (CC1G_07692, exon 12 of 12)	2237	CC1G_07692
peaks3019	4	2880302	2881764	+	217.871	exon (CC1G_06207, exon 1 of 2)	717	CC1G_06207
peaks4243	8	121205	121737	+	217.838	exon (CC1G_05361, exon 3 of 9)	413	CC1G_05361
peaks3062	4	3135017	3135522	+	217.787	TTS (CC1G_08098)	2516	CC1G_08099
peaks3640	6	400554	402038	+	217.592	TTS (CC1G_08663)	1339	CC1G_08663
peaks2458	3	2607747	2608292	+	217.395	TTS (CC1G_03226)	1966	CC1G_03225
peaks1475	13	593920	595174	+	217.221	Intergenic	3561	CC1G_04714
peaks208	1	1559841	1560520	+	216.964	exon (CC1G_13638, exon 4 of 4)	-1971	CC1G_12662
peaks3092	4	3266994	3267482	+	216.693	promoter-TSS (CC1G_04069)	-132	CC1G_04069
peaks4707	9	1104043	1105060	+	216.63	TTS (CC1G_02542)	1588	CC1G_02543
peaks902	10	1976535	1977040	+	216.11	promoter-TSS (CC1G_02227)	-395	CC1G_02227
peaks2793	4	1481220	1481830	+	215.477	promoter-TSS (CC1G_12374)	-274	CC1G_12374
peaks210	1	1576950	1577488	+	215.452	promoter-TSS (CC1G_13441)	-491	CC1G_13441
peaks4179	7	2596555	2596983	+	215.37	exon (CC1G_05899, exon 3 of 4)	1545	CC1G_05899
peaks3312	5	1318109	1318494	+	215.367	TTS (CC1G_00197)	873	CC1G_00197
peaks2306	3	1724069	1724594	+	214.63	TTS (CC1G_01976)	3483	CC1G_01975
peaks4488	8	1644545	1645048	+	214.543	promoter-TSS (CC1G_12328)	-395	CC1G_12328
peaks3193	5	614027	614431	+	214.246	promoter-TSS (CC1G_14553)	-70	CC1G_14553
peaks877	10	1839273	1840232	+	214.2	promoter-TSS (CC1G_02171)	709	CC1G_02172
peaks3003	4	2801404	2801852	+	213.892	exon (CC1G_06179, exon 11 of 11)	-1277	CC1G_14458
peaks1063	11	1100379	1100816	+	213.836	promoter-TSS (CC1G_11608)	-212	CC1G_11608
peaks3941	7	867855	868373	+	213.505	TTS (CC1G_09887)	2195	CC1G_09887
peaks2271	3	1536850	1538575	+	213.468	TTS (CC1G_14176)	1179	CC1G_14176
peaks2198	3	1060390	1060767	+	213.154	promoter-TSS (CC1G_04527)	203	CC1G_04528
peaks3525	5	2517770	2518269	+	213.154	exon (CC1G_01461, exon 2 of 2)	1581	CC1G_01461
peaks3572	5	3009643	3010165	+	213.154	promoter-TSS (CC1G_12428)	-52	CC1G_12427
peaks3555	5	2847081	2847973	+	213.117	promoter-TSS (CC1G_08824)	62	CC1G_08824
peaks3206	5	741605	743153	+	212.782	TTS (CC1G_09946)	2080	CC1G_09946
peaks4530	8	1877491	1878229	+	212.685	promoter-TSS (CC1G_15052)	-313	CC1G_15052
peaks4394	8	1031212	1031716	+	212.181	promoter-TSS (CC1G_07170)	-596	CC1G_07170
peaks3176	5	530332	531431	+	211.68	exon (CC1G_08230, exon 1 of 2)	337	CC1G_08230
peaks4642	9	595688	596724	+	211.514	promoter-TSS (CC1G_07487)	-406	CC1G_07487
peaks4117	7	2141298	2142236	+	210.79	promoter-TSS (CC1G_05707)	-752	CC1G_05707
peaks2936	4	2421265	2421954	+	210.532	promoter-TSS (CC1G_07102)	22	CC1G_07102
peaks3565	5	2934814	2935410	+	210.402	promoter-TSS (CC1G_08852)	-919	CC1G_08852
peaks3351	5	1563266	1563739	+	210.091	TTS (CC1G_00304)	1003	CC1G_00305
peaks1065	11	1108048	1108644	+	209.969	promoter-TSS (CC1G_11614)	12	CC1G_11614
peaks4815	9	1802340	1802826	+	209.775	exon (CC1G_03550, exon 1 of 2)	371	CC1G_03550
peaks2337	3	1864582	1865093	+	209.318	promoter-TSS (CC1G_02026)	-524	CC1G_02026
peaks2391	3	2252753	2253187	+	209.188	promoter-TSS (CC1G_11551)	-94	CC1G_20060
peaks4223	7	2873580	2874815	+	208.466	TTS (CC1G_08419)	1373	CC1G_08419
peaks1935	2	2834720	2835305	+	208.066	Intergenic	-1719	CC1G_09170
peaks2603	3	3588125	3588772	+	207.897	promoter-TSS (CC1G_09290)	-336	CC1G_09291
peaks1990	2	3228660	3229168	+	207.662	Intergenic	2158	CC1G_10382
peaks1412	13	187122	187676	+	207.613	promoter-TSS (CC1G_05616)	-189	CC1G_05616
peaks1928	2	2785086	2785579	+	207.495	promoter-TSS (CC1G_09151)	-312	CC1G_09151
peaks807	10	1260160	1260930	+	207.297	exon (CC1G_09712, exon 10 of 10)	2046	CC1G_09712
peaks1508	13	789362	789882	+	206.846	promoter-TSS (CC1G_04788)	-137	CC1G_04787
peaks3098	4	3402003	3402399	+	205.818	Intergenic	2319	CC1G_14511
peaks4643	9	602120	602711	+	205.604	promoter-TSS (CC1G_15138)	-167	CC1G_15138
peaks4846	9	2013393	2013900	+	205.52	exon (CC1G_08566, exon 4 of 7)	619	CC1G_08566
peaks398	1	2978950	2980014	+	205.477	exon (CC1G_06624, exon 4 of 4)	1478	CC1G_06624
peaks3626	6	98975	99474	+	204.379	exon (CC1G_11842, exon 1 of 9)	1160	CC1G_11842
peaks25	1	288521	289101	+	203.981	exon (CC1G_02812, exon 4 of 12)	503	CC1G_02812
peaks388	1	2930030	2930476	+	203.875	promoter-TSS (CC1G_06605)	-885	CC1G_06605
peaks377	1	2852202	2852663	+	203.739	promoter-TSS (CC1G_06568)	-553	CC1G_06568
peaks3480	5	2266069	2266861	+	203.587	exon (CC1G_01363, exon 4 of 4)	2992	CC1G_01363
peaks527	1	3712403	3713828	+	203.547	TTS (CC1G_00723)	1239	CC1G_00723
peaks2227	3	1304148	1304518	+	203.474	promoter-TSS (CC1G_09344)	-146	CC1G_09344
peaks1007	11	726566	727056	+	203.317	exon (CC1G_10983, exon 4 of 8)	939	CC1G_10983
peaks442	1	3183753	3184214	+	202.549	promoter-TSS (CC1G_00539)	-61	CC1G_00538
peaks4560	8	2164659	2165391	+	202.472	promoter-TSS (CC1G_03063)	15	CC1G_03063
peaks1605	2	585395	585931	+	202.172	promoter-TSS (CC1G_10577)	-859	CC1G_10578
peaks2992	4	2758793	2759245	+	202.152	promoter-TSS (CC1G_10069)	-235	CC1G_10069
peaks2968	4	2625619	2626327	+	202.053	TTS (CC1G_07608)	559	CC1G_07609
peaks314	1	2350539	2350955	+	201.637	exon (CC1G_01707, exon 6 of 6)	1297	CC1G_01707
peaks3693	6	719219	720132	+	201	TTS (CC1G_06966)	211	CC1G_06965
peaks240	1	1820750	1821185	+	200.655	promoter-TSS (CC1G_06788)	-203	CC1G_06788
peaks384	1	2912572	2913115	+	200.268	intron (CC1G_13722, intron 2 of 11)	245	CC1G_13722
peaks3320	5	1378728	1379121	+	200.073	promoter-TSS (CC1G_00225)	-230	CC1G_00225
peaks1086	11	1288048	1288651	+	200.007	promoter-TSS (CC1G_11327)	521	CC1G_11326
peaks1984	2	3154353	3154780	+	200.007	promoter-TSS (CC1G_06158)	-114	CC1G_06158
peaks4807	9	1755178	1755912	+	199.936	promoter-TSS (CC1G_03530)	-304	CC1G_03530
peaks2321	3	1770320	1771120	+	199.845	TTS (CC1G_01992)	1386	CC1G_01992
peaks3973	7	1127033	1127510	+	199.319	promoter-TSS (CC1G_00814)	-166	CC1G_00813
peaks1121	11	1527004	1527618	+	199.284	promoter-TSS (CC1G_05477)	50	CC1G_05478
peaks356	1	2741439	2742048	+	198.875	promoter-TSS (CC1G_01868)	16	CC1G_01868
peaks3564	5	2930376	2930847	+	198.02	exon (CC1G_14717, exon 6 of 29)	2250	CC1G_14717
peaks193	1	1453310	1453748	+	197.486	exon (CC1G_10513, exon 2 of 7)	2269	CC1G_10513
peaks4543	8	1949294	1949718	+	197.26	promoter-TSS (CC1G_05056)	-41	CC1G_05056
peaks4085	7	1845359	1845806	+	197.141	exon (CC1G_12057, exon 10 of 12)	1936	CC1G_12056
peaks136	1	968459	969627	+	197.104	exon (CC1G_13607, exon 5 of 7)	2034	CC1G_13607
peaks2263	3	1490066	1490507	+	197.099	exon (CC1G_01887, exon 13 of 22)	4447	CC1G_01887
peaks2844	4	1926803	1927267	+	197.081	promoter-TSS (CC1G_06362)	-403	CC1G_06363
peaks2063	3	127671	128059	+	197.03	promoter-TSS (CC1G_05959)	-955	CC1G_05959
peaks1400	13	93681	94169	+	196.909	promoter-TSS (CC1G_05582)	-34	CC1G_05582
peaks540	1	3757668	3758541	+	196.897	Intergenic	-2337	CC1G_00735
peaks4576	8	2294705	2295125	+	196.886	Intergenic	4559	CC1G_03111
peaks4172	7	2572929	2573514	+	196.84	Intergenic	3527	CC1G_05894
peaks4459	8	1495780	1496267	+	196.654	TTS (CC1G_02998)	3227	CC1G_02996
peaks2472	3	2652497	2652975	+	196.62	promoter-TSS (CC1G_03242)	-36	CC1G_03242
peaks4295	8	468470	469316	+	196.549	promoter-TSS (CC1G_08034)	-445	CC1G_08034
peaks669	10	455300	455782	+	196.401	exon (CC1G_01604, exon 5 of 5)	-1487	CC1G_01605
peaks1395	13	33236	33635	+	195.682	promoter-TSS (CC1G_05560)	-219	CC1G_05560
peaks118	1	858301	859245	+	195.529	exon (CC1G_04402, exon 3 of 4)	1786	CC1G_04402
peaks166	1	1238877	1240120	+	195.371	exon (CC1G_11215, exon 5 of 5)	734	CC1G_11215
peaks2795	4	1515300	1515854	+	195.309	promoter-TSS (CC1G_13460)	-722	CC1G_13460
peaks493	1	3475163	3475659	+	195.146	promoter-TSS (CC1G_13759)	-299	CC1G_13759
peaks1143	11	1708713	1709337	+	194.776	promoter-TSS (CC1G_09240)	-459	CC1G_09240
peaks3458	5	2157833	2158428	+	194.478	TTS (CC1G_01320)	2505	CC1G_01321
peaks3226	5	835396	835806	+	194.244	exon (CC1G_11386, exon 14 of 20)	2985	CC1G_11386
peaks948	11	143397	143830	+	193.985	TTS (CC1G_10615)	1535	CC1G_10615
peaks159	1	1102043	1102480	+	193.974	promoter-TSS (CC1G_08656)	-174	CC1G_08656
peaks4799	9	1668541	1669053	+	193.804	promoter-TSS (CC1G_03494)	-322	CC1G_03494
peaks4180	7	2599229	2599750	+	193.371	TTS (CC1G_05901)	570	CC1G_05900
peaks3302	5	1265059	1265621	+	192.969	TTS (CC1G_00176)	283	CC1G_00174
peaks2032	2	3576212	3576693	+	192.882	promoter-TSS (CC1G_04898)	-583	CC1G_04899
peaks4683	9	979397	981040	+	192.824	promoter-TSS (CC1G_02502)	-158	CC1G_02502
peaks4192	7	2646371	2647356	+	192.816	promoter-TSS (CC1G_05916)	-560	CC1G_05917
peaks1221	12	562608	563021	+	191.946	promoter-TSS (CC1G_12315)	-61	CC1G_12315
peaks1115	11	1501118	1501514	+	191.923	promoter-TSS (CC1G_05486)	-253	CC1G_05487
peaks814	10	1296648	1297423	+	191.199	promoter-TSS (CC1G_09726)	-489	CC1G_09726
peaks473	1	3361208	3361580	+	191.188	promoter-TSS (CC1G_00607)	-128	CC1G_00607
peaks4844	9	2007239	2007848	+	191.099	promoter-TSS (CC1G_08562)	-85	CC1G_08562
peaks4608	9	66763	67169	+	190.674	Intergenic	2516	CC1G_15107
peaks1876	2	2530067	2531214	+	190.385	TTS (CC1G_03905)	721	CC1G_03905
peaks2614	4	94051	95202	+	189.989	promoter-TSS (CC1G_12853)	-116	CC1G_12853
peaks2061	3	123872	124250	+	189.972	exon (CC1G_09636, exon 2 of 4)	436	CC1G_09636
peaks2645	4	417802	418656	+	189.891	promoter-TSS (CC1G_02691)	-188	CC1G_02691
peaks4524	8	1840664	1841154	+	189.829	promoter-TSS (CC1G_15049)	-7	CC1G_15049
peaks3897	7	572904	573328	+	189.568	promoter-TSS (CC1G_03977)	-33	CC1G_20141
peaks3122	5	154932	155655	+	189.5	promoter-TSS (CC1G_14535)	375	CC1G_08883
peaks1056	11	1038715	1039389	+	189.251	intron (CC1G_05319, intron 9 of 18)	1951	CC1G_05319
peaks4125	7	2210556	2211008	+	189.237	exon (CC1G_05731, exon 3 of 4)	1432	CC1G_05731
peaks1422	13	272639	273154	+	188.977	promoter-TSS (CC1G_05650)	-212	CC1G_05650
peaks4116	7	2137807	2138622	+	188.916	promoter-TSS (CC1G_05706)	-999	CC1G_05706
peaks1863	2	2471813	2472358	+	188.762	TTS (CC1G_03882)	946	CC1G_03883
peaks267	1	2005500	2006700	+	188.331	TTS (CC1G_03677)	550	CC1G_03676
peaks1070	11	1201640	1202350	+	188.066	promoter-TSS (CC1G_10895)	-550	CC1G_10895
peaks3036	4	3004953	3006183	+	187.972	exon (CC1G_06252, exon 2 of 2)	981	CC1G_06252
peaks2636	4	344652	345638	+	187.703	promoter-TSS (CC1G_02661)	-738	CC1G_02661
peaks2387	3	2123023	2123657	+	187.68	TTS (CC1G_07409)	1522	CC1G_07409
peaks2073	3	162188	162621	+	187.476	promoter-TSS (CC1G_05969)	-220	CC1G_05969
peaks4542	8	1946175	1946918	+	187.429	exon (CC1G_05055, exon 6 of 15)	1631	CC1G_05055
peaks2070	3	151179	151731	+	187.241	promoter-TSS (CC1G_05966)	-223	CC1G_05966
peaks78	1	624400	624818	+	186.894	Intergenic	-6637	CC1G_04329
peaks3007	4	2820548	2821086	+	186.887	TTS (CC1G_06185)	-1399	CC1G_06186
peaks1569	2	331846	332239	+	186.559	promoter-TSS (CC1G_10677)	-97	CC1G_10676
peaks1267	12	1015213	1015625	+	185.874	promoter-TSS (CC1G_11597)	-264	CC1G_11597
peaks468	1	3313158	3313934	+	185.693	intron (CC1G_00587, intron 10 of 15)	2510	CC1G_00587
peaks4532	8	1879740	1880696	+	185.656	TTS (CC1G_15052)	391	CC1G_15053
peaks838	10	1489658	1490171	+	185.544	promoter-TSS (CC1G_15325)	-659	CC1G_15325
peaks2465	3	2635131	2635879	+	185.281	intron (CC1G_03236, intron 1 of 2)	598	CC1G_03236
peaks2401	3	2317036	2318152	+	185.232	promoter-TSS (CC1G_06838)	-525	CC1G_06838
peaks979	11	445803	446722	+	184.873	promoter-TSS (CC1G_09642)	-431	CC1G_09642
peaks3210	5	746993	747516	+	184.772	TTS (CC1G_09945)	2449	CC1G_09945
peaks2691	4	815097	815808	+	184.685	promoter-TSS (CC1G_10747)	-393	CC1G_10747
peaks2665	4	601747	602360	+	184.294	exon (CC1G_09043, exon 3 of 5)	588	CC1G_09043
peaks77	1	623280	624051	+	184.269	Intergenic	-6658	CC1G_13580
peaks3347	5	1551121	1552172	+	183.704	TTS (CC1G_00300)	1417	CC1G_00299
peaks133	1	932251	933329	+	183.597	promoter-TSS (CC1G_13605)	-274	CC1G_13605
peaks3854	7	160078	161090	+	183.59	promoter-TSS (CC1G_10366)	-223	CC1G_10366
peaks1998	2	3272833	3273346	+	183.53	promoter-TSS (CC1G_10401)	-225	CC1G_10401
peaks3267	5	1070611	1071030	+	183.406	TTS (CC1G_00082)	2296	CC1G_00082
peaks139	1	977679	978069	+	183.313	promoter-TSS (CC1G_08623)	-887	CC1G_08623
peaks848	10	1548086	1548971	+	183.12	exon (CC1G_11726, exon 4 of 10)	1596	CC1G_11726
peaks3531	5	2592004	2592478	+	182.616	intron (CC1G_08126, intron 8 of 25)	3219	CC1G_08126
peaks2202	3	1119348	1119843	+	182.461	promoter-TSS (CC1G_04550)	50	CC1G_14136
peaks2969	4	2630309	2630723	+	182.34	promoter-TSS (CC1G_07610)	-338	CC1G_07610
peaks1123	11	1563887	1564661	+	182.335	TTS (CC1G_15732)	3189	CC1G_15732
peaks2113	3	448590	449376	+	182.301	TTS (CC1G_11143)	1840	CC1G_11143
peaks2106	3	399794	400162	+	182.183	Intergenic	2609	CC1G_11118
peaks4857	9	2077806	2078330	+	181.951	exon (CC1G_15211, exon 2 of 3)	451	CC1G_15211
peaks4622	9	511446	511933	+	181.572	promoter-TSS (CC1G_15135)	-298	CC1G_15135
peaks1562	2	243511	245086	+	181.439	intron (CC1G_10193, intron 14 of 16)	3261	CC1G_10194
peaks2627	4	273217	273619	+	181.282	promoter-TSS (CC1G_02629)	-353	CC1G_02628
peaks4518	8	1764504	1764900	+	181.056	exon (CC1G_04992, exon 2 of 2)	1049	CC1G_04992
peaks4344	8	745966	746732	+	180.976	promoter-TSS (CC1G_03407)	-101	CC1G_03407
peaks4236	8	25192	25604	+	180.906	TTS (CC1G_05327)	2066	CC1G_05326
peaks3282	5	1143472	1143847	+	180.07	promoter-TSS (CC1G_14588)	-32	CC1G_14588
peaks2210	3	1206080	1206769	+	179.994	promoter-TSS (CC1G_09309)	-766	CC1G_09309
peaks994	11	659948	660634	+	179.992	TTS (CC1G_10965)	-1399	CC1G_10963
peaks1261	12	997312	997920	+	179.888	TTS (CC1G_15418)	309	CC1G_15418
peaks1380	12	1903892	1904438	+	179.348	promoter-TSS (CC1G_12603)	-225	CC1G_12603
peaks2358	3	1981856	1983209	+	179.338	exon (CC1G_07354, exon 7 of 8)	955	CC1G_07354
peaks4585	8	2388450	2389051	+	178.852	promoter-TSS (CC1G_03144)	-352	CC1G_03143
peaks3252	5	1012206	1013387	+	178.659	promoter-TSS (CC1G_00058)	-475	CC1G_00058
peaks4144	7	2354914	2355317	+	178.056	promoter-TSS (CC1G_08320)	-316	CC1G_08320
peaks3970	7	1110731	1111625	+	178.042	intron (CC1G_00810, intron 1 of 3)	128	CC1G_00810
peaks4666	9	815023	815456	+	177.983	promoter-TSS (CC1G_02439)	-139	CC1G_02439
peaks1645	2	912061	912498	+	177.983	TTS (CC1G_01084)	1754	CC1G_01084
peaks339	1	2567939	2568338	+	177.932	promoter-TSS (CC1G_13701)	536	CC1G_01791
peaks3705	6	792156	792665	+	177.743	exon (CC1G_13477, exon 1 of 1)	253	CC1G_13477
peaks446	1	3208925	3209387	+	177.612	promoter-TSS (CC1G_13739)	-92	CC1G_13739
peaks3823	6	1924335	1925254	+	176.889	exon (CC1G_07230, exon 5 of 11)	1245	CC1G_07230
peaks2514	3	2905741	2906187	+	176.678	promoter-TSS (CC1G_20064)	-72	CC1G_03334
peaks4701	9	1065799	1066663	+	176.449	promoter-TSS (CC1G_02530)	-954	CC1G_02530
peaks4766	9	1445258	1445878	+	176.34	promoter-TSS (CC1G_07655)	-363	CC1G_07655
peaks999	11	698786	699410	+	176.148	exon (CC1G_10975, exon 6 of 8)	1085	CC1G_10975
peaks2307	3	1728722	1729529	+	175.685	exon (CC1G_01977, exon 12 of 15)	-1143	CC1G_01976
peaks2153	3	771809	772186	+	175.451	exon (CC1G_14119, exon 1 of 1)	153	CC1G_14119
peaks4064	7	1701499	1701905	+	175.443	promoter-TSS (CC1G_09009)	-86	CC1G_09009
peaks3154	5	372970	373903	+	175.377	promoter-TSS (CC1G_06639)	-552	CC1G_06639
peaks2961	4	2574141	2574913	+	175.203	Intergenic	-1003	CC1G_07595
peaks2663	4	583205	583645	+	175.11	promoter-TSS (CC1G_14332)	-72	CC1G_14332
peaks3603	5	3270530	3270978	+	174.969	TTS (CC1G_12138)	790	CC1G_12138
peaks3758	6	1181646	1182112	+	174.928	promoter-TSS (CC1G_11988)	-476	CC1G_11988
peaks2031	2	3571357	3571778	+	174.903	TTS (CC1G_04898)	-1061	CC1G_04897
peaks63	1	569483	569856	+	174.806	TTS (CC1G_12062)	2116	CC1G_12064
peaks1303	12	1431359	1432058	+	174.574	TTS (CC1G_06513)	1429	CC1G_15442
peaks2103	3	379204	379759	+	174.506	exon (CC1G_06049, exon 9 of 10)	1830	CC1G_06049
peaks3862	7	285815	286250	+	174.506	Intergenic	-1871	CC1G_09752
peaks2637	4	347652	348073	+	174.074	TTS (CC1G_02661)	732	CC1G_14320
peaks1371	12	1851717	1852100	+	174.046	promoter-TSS (CC1G_15468)	-199	CC1G_15468
peaks255	1	1911580	1911974	+	174.01	promoter-TSS (CC1G_03636)	-510	CC1G_03636
peaks1450	13	463673	464219	+	173.922	exon (CC1G_07970, exon 8 of 9)	2471	CC1G_07970
peaks643	10	294608	295334	+	173.856	promoter-TSS (CC1G_01562)	-401	CC1G_01562
peaks2057	3	90736	91221	+	173.469	promoter-TSS (CC1G_14058)	-744	CC1G_14058
peaks812	10	1277558	1278213	+	173.347	promoter-TSS (CC1G_09720)	75	CC1G_09720
peaks3786	6	1438861	1439234	+	173.273	promoter-TSS (CC1G_07524)	-545	CC1G_07524
peaks4761	9	1425799	1426184	+	173.183	exon (CC1G_07649, exon 5 of 6)	4498	CC1G_07650
peaks3563	5	2919967	2921150	+	173.122	exon (CC1G_08849, exon 8 of 8)	2036	CC1G_20125
peaks4131	7	2258968	2259396	+	173.122	Intergenic	3266	CC1G_05750
peaks4584	8	2342666	2343049	+	173.069	promoter-TSS (CC1G_03124)	-849	CC1G_03123
peaks1332	12	1571809	1572295	+	173.016	promoter-TSS (CC1G_07294)	-281	CC1G_07294
peaks3188	5	599013	599459	+	172.972	exon (CC1G_08203, exon 2 of 2)	648	CC1G_08203
peaks2453	3	2579359	2580389	+	171.667	TTS (CC1G_03214)	1476	CC1G_03214
peaks2221	3	1253983	1254353	+	171.193	promoter-TSS (CC1G_14147)	-243	CC1G_14147
peaks987	11	491166	491649	+	170.937	promoter-TSS (CC1G_15665)	84	CC1G_15665
peaks1435	13	371042	371536	+	170.729	TTS (CC1G_07940)	2197	CC1G_07940
peaks184	1	1400201	1401162	+	170.388	intron (CC1G_13630, intron 1 of 3)	361	CC1G_13630
peaks1623	2	745798	746447	+	170.179	promoter-TSS (CC1G_01022)	-508	CC1G_01022
peaks1673	2	1076453	1076990	+	170.112	promoter-TSS (CC1G_01156)	-311	CC1G_01155
peaks3661	6	562202	562623	+	169.632	exon (CC1G_06911, exon 1 of 6)	583	CC1G_06911
peaks4107	7	2074145	2075490	+	169.5	intron (CC1G_05683, intron 6 of 8)	-1826	CC1G_05682
peaks46	1	381374	382349	+	169.213	promoter-TSS (CC1G_02850)	-997	CC1G_02850
peaks2555	3	3203605	3204155	+	168.958	promoter-TSS (CC1G_02355)	-384	CC1G_02355
peaks4360	8	862035	863137	+	168.949	exon (CC1G_03453, exon 9 of 13)	1519	CC1G_03453
peaks2763	4	1305531	1306729	+	168.709	promoter-TSS (CC1G_14365)	-970	CC1G_14365
peaks3481	5	2267235	2268035	+	168.303	exon (CC1G_01363, exon 3 of 4)	1822	CC1G_01363
peaks4240	8	98818	99403	+	168.303	TTS (CC1G_05353)	-1197	CC1G_05354
peaks3762	6	1208979	1209549	+	168.194	promoter-TSS (CC1G_09503)	-233	CC1G_09503
peaks2352	3	1963587	1964194	+	168.143	promoter-TSS (CC1G_07346)	-544	CC1G_07346
peaks2572	3	3288199	3288765	+	167.975	promoter-TSS (CC1G_02377)	-407	CC1G_02377
peaks4866	9	2119598	2119999	+	167.614	TTS (CC1G_15213)	2220	CC1G_15213
peaks610	10	92120	92873	+	166.99	intron (CC1G_01485, intron 2 of 15)	355	CC1G_01485
peaks4437	8	1375819	1376425	+	166.883	promoter-TSS (CC1G_02961)	-592	CC1G_02961
peaks213	1	1597390	1597777	+	166.822	exon (CC1G_11296, exon 8 of 11)	-1827	CC1G_11297
peaks2861	4	2016404	2017015	+	166.531	promoter-TSS (CC1G_14413)	-167	CC1G_14413
peaks298	1	2258765	2259599	+	166.269	promoter-TSS (CC1G_01671)	-201	CC1G_01671
peaks3655	6	481451	481970	+	166.251	promoter-TSS (CC1G_08690)	-454	CC1G_08690
peaks2228	3	1310032	1310862	+	165.752	promoter-TSS (CC1G_09349)	-275	CC1G_09349
peaks2013	2	3439551	3440185	+	165.569	promoter-TSS (CC1G_04844)	-320	CC1G_04844
peaks4603	9	4921	5173	+	165.302	TTS (CC1G_06980)	982	CC1G_06980
peaks1691	2	1214071	1214415	+	165.261	promoter-TSS (CC1G_01213)	-98	CC1G_01213
peaks4235	7	2942263	2942630	+	164.887	promoter-TSS (CC1G_20161)	-379	CC1G_12895
peaks896	10	1938209	1939022	+	164.744	promoter-TSS (CC1G_02210)	-462	CC1G_02209
peaks1364	12	1809285	1809795	+	164.512	intron (CC1G_07778, intron 6 of 6)	1178	CC1G_07778
peaks1279	12	1271796	1273073	+	164.313	intron (CC1G_06451, intron 11 of 17)	3121	CC1G_06451
peaks4207	7	2747531	2747977	+	164.207	TTS (CC1G_05946)	2177	CC1G_05946
peaks2049	2	3730122	3730675	+	164.207	Intergenic	-1219	CC1G_04951
peaks2188	3	1018441	1019374	+	164.158	promoter-TSS (CC1G_04514)	-226	CC1G_04514
peaks988	11	494332	494818	+	164.078	promoter-TSS (CC1G_09657)	92	CC1G_09657
peaks3038	4	3014029	3014769	+	163.714	TTS (CC1G_06254)	229	CC1G_06255
peaks3218	5	788971	789547	+	163.527	promoter-TSS (CC1G_11404)	45	CC1G_11404
peaks593	1	4027889	4028425	+	163.527	exon (CC1G_08809, exon 3 of 3)	830	CC1G_08809
peaks469	1	3315664	3316316	+	163.497	TTS (CC1G_00587)	-3401	CC1G_00588
peaks1877	2	2532681	2533174	+	163.385	TTS (CC1G_03906)	-1566	CC1G_03905
peaks2310	3	1735614	1736101	+	163.316	promoter-TSS (CC1G_01980)	142	CC1G_01979
peaks1327	12	1535924	1537498	+	163.308	promoter-TSS (CC1G_07283)	-99	CC1G_07283
peaks672	10	470503	470966	+	162.581	Intergenic	-1006	CC1G_01610
peaks2381	3	2069195	2069812	+	162.576	promoter-TSS (CC1G_07392)	-355	CC1G_07392
peaks2473	3	2653307	2653672	+	162.244	promoter-TSS (CC1G_03242)	-206	CC1G_03243
peaks1234	12	723436	724141	+	162.106	exon (CC1G_08494, exon 2 of 3)	1232	CC1G_08494
peaks3548	5	2680356	2681647	+	162.062	TTS (CC1G_08161)	2891	CC1G_08161
peaks637	10	269095	269718	+	161.818	promoter-TSS (CC1G_01553)	-451	CC1G_01553
peaks3141	5	290077	290523	+	161.629	promoter-TSS (CC1G_06667)	-50	CC1G_06667
peaks537	1	3748606	3750284	+	161.568	Intergenic	-1060	CC1G_13779
peaks186	1	1407757	1408145	+	161.494	promoter-TSS (CC1G_13632)	68	CC1G_13632
peaks4196	7	2663608	2664270	+	161.273	promoter-TSS (CC1G_05922)	-279	CC1G_05922
peaks1257	12	977347	977725	+	161.092	exon (CC1G_11588, exon 1 of 4)	497	CC1G_11588
peaks1993	2	3256529	3257247	+	160.898	promoter-TSS (CC1G_10394)	-275	CC1G_10394
peaks4748	9	1343855	1344327	+	160.809	exon (CC1G_07617, exon 2 of 4)	199	CC1G_07617
peaks3410	5	1910635	1911059	+	160.709	promoter-TSS (CC1G_00442)	-147	CC1G_00442
peaks1342	12	1644759	1645482	+	160.275	promoter-TSS (CC1G_07319)	-228	CC1G_07318
peaks2529	3	2993756	2994301	+	160.143	TTS (CC1G_14272)	253	CC1G_14273
peaks2618	4	158247	158683	+	160.143	TTS (CC1G_02585)	-1088	CC1G_02586
peaks2074	3	167399	167969	+	160.052	promoter-TSS (CC1G_05970)	-400	CC1G_05970
peaks1072	11	1207822	1208693	+	159.792	promoter-TSS (CC1G_10893)	-593	CC1G_10893
peaks2856	4	1993603	1995060	+	159.655	TTS (CC1G_06384)	2900	CC1G_06384
peaks2490	3	2716191	2716773	+	159.597	promoter-TSS (CC1G_03271)	-148	CC1G_03270
peaks530	1	3728050	3728689	+	159.436	promoter-TSS (CC1G_00728)	-584	CC1G_00728
peaks3630	6	134064	134595	+	158.979	promoter-TSS (CC1G_11857)	-155	CC1G_11857
peaks3977	7	1152917	1154180	+	158.802	promoter-TSS (CC1G_00825)	-884	CC1G_00825
peaks2625	4	235485	235993	+	158.796	exon (CC1G_14316, exon 16 of 16)	2601	CC1G_02616
peaks1322	12	1525402	1526260	+	158.702	promoter-TSS (CC1G_07280)	-528	CC1G_07280
peaks4806	9	1734215	1734650	+	158.546	promoter-TSS (CC1G_03521)	-689	CC1G_03521
peaks1992	2	3244358	3245092	+	158.123	promoter-TSS (CC1G_10387)	426	CC1G_10388
peaks2786	4	1414020	1414401	+	158.051	promoter-TSS (CC1G_11166)	-168	CC1G_11166
peaks857	10	1662403	1662887	+	157.873	intron (CC1G_02104, intron 2 of 14)	252	CC1G_02104
peaks2696	4	924086	924632	+	157.794	Intergenic	1289	CC1G_14348
peaks4376	8	934386	934742	+	157.624	exon (CC1G_07124, exon 12 of 15)	3700	CC1G_07125
peaks751	10	943699	944164	+	157.61	TTS (CC1G_08737)	-1144	CC1G_15289
peaks2218	3	1241220	1241790	+	157.375	intron (CC1G_09319, intron 7 of 9)	1362	CC1G_09319
peaks3449	5	2080512	2081138	+	157.258	exon (CC1G_01290, exon 5 of 6)	925	CC1G_01290
peaks2415	3	2396005	2397039	+	156.941	TTS (CC1G_06868)	-1839	CC1G_06870
peaks80	1	626462	627969	+	156.84	Intergenic	-4031	CC1G_04329
peaks2997	4	2777175	2777581	+	156.781	exon (CC1G_06171, exon 1 of 1)	-1323	CC1G_06170
peaks3381	5	1749562	1750840	+	156.769	promoter-TSS (CC1G_00376)	444	CC1G_00377
peaks2160	3	816893	817608	+	156.178	exon (CC1G_04691, exon 5 of 7)	941	CC1G_04691
peaks1925	2	2778628	2780505	+	155.533	promoter-TSS (CC1G_09150)	87	CC1G_09150
peaks4651	9	667228	667781	+	155.349	TTS (CC1G_10713)	166	CC1G_10714
peaks1102	11	1413807	1414324	+	154.775	promoter-TSS (CC1G_20249)	10	CC1G_05514
peaks1901	2	2670262	2671183	+	154.48	exon (CC1G_10813, exon 6 of 12)	1886	CC1G_10813
peaks3328	5	1426889	1427367	+	154.404	promoter-TSS (CC1G_00250)	-69	CC1G_00249
peaks600	1	4093540	4093942	+	154.108	exon (CC1G_11418, exon 2 of 3)	160	CC1G_11418
peaks364	1	2784201	2784651	+	153.758	TTS (CC1G_06545)	723	CC1G_06545
peaks2109	3	410640	411263	+	153.723	promoter-TSS (CC1G_14087)	-194	CC1G_14087
peaks2544	3	3108978	3109992	+	153.383	promoter-TSS (CC1G_02319)	-387	CC1G_02319
peaks2438	3	2516713	2517003	+	153.38	intron (CC1G_03190, intron 1 of 3)	326	CC1G_03190
peaks224	1	1687434	1688153	+	153.227	TTS (CC1G_06724)	889	CC1G_06725
peaks3674	6	626985	627330	+	153.062	TTS (CC1G_06934)	572	CC1G_06933
peaks1337	12	1591847	1592294	+	153.053	promoter-TSS (CC1G_07301)	-479	CC1G_07301
peaks85	1	639561	640031	+	152.769	Intergenic	-1564	CC1G_04330
peaks1023	11	812522	813304	+	152.713	promoter-TSS (CC1G_05235)	-201	CC1G_05235
peaks185	1	1406574	1406954	+	152.62	exon (CC1G_13631, exon 5 of 8)	885	CC1G_13631
peaks34	1	344304	344813	+	152.02	promoter-TSS (CC1G_02835)	19	CC1G_02835
peaks3491	5	2352683	2353654	+	151.769	TTS (CC1G_01401)	1609	CC1G_01401
peaks3306	5	1281875	1282370	+	151.713	promoter-TSS (CC1G_00182)	-183	CC1G_00182
peaks3393	5	1809137	1809503	+	151.54	TTS (CC1G_14648)	1046	CC1G_14648
peaks1568	2	329473	330260	+	151.517	exon (CC1G_10676, exon 8 of 10)	-2034	CC1G_10675
peaks3080	4	3218980	3219450	+	151.45	exon (CC1G_14494, exon 4 of 4)	1184	CC1G_14494
peaks2329	3	1809786	1810426	+	151.226	TTS (CC1G_02007)	1931	CC1G_02006
peaks26	1	294447	295277	+	151.212	promoter-TSS (CC1G_13567)	-93	CC1G_13567
peaks4556	8	2130610	2131231	+	151.046	promoter-TSS (CC1G_03049)	-257	CC1G_03049
peaks2777	4	1389884	1390262	+	150.924	promoter-TSS (CC1G_20090)	-802	CC1G_20090
peaks3418	5	1946065	1946471	+	150.814	exon (CC1G_00453, exon 3 of 3)	2035	CC1G_00453
peaks1449	13	453339	453933	+	150.761	promoter-TSS (CC1G_07966)	-320	CC1G_07967
peaks816	10	1364766	1365298	+	150.567	TTS (CC1G_11875)	560	CC1G_15317
peaks1781	2	1808689	1809431	+	150.366	promoter-TSS (CC1G_13930)	-814	CC1G_05084
peaks2343	3	1890972	1891774	+	150.261	exon (CC1G_02036, exon 4 of 5)	922	CC1G_02036
peaks555	1	3825803	3826234	+	150.126	TTS (CC1G_10111)	1831	CC1G_10111
peaks227	1	1738542	1738970	+	149.59	promoter-TSS (CC1G_06750)	-908	CC1G_06750
peaks2412	3	2378500	2379169	+	149.544	TTS (CC1G_06863)	1429	CC1G_06862
peaks2214	3	1226341	1227408	+	149.465	exon (CC1G_14145, exon 4 of 7)	-1341	CC1G_14146
peaks1297	12	1395133	1395874	+	149.047	promoter-TSS (CC1G_06499)	-532	CC1G_06499
peaks2060	3	120327	120798	+	148.834	promoter-TSS (CC1G_09635)	-82	CC1G_09635
peaks141	1	985289	985705	+	148.795	TTS (CC1G_08625)	1276	CC1G_08625
peaks1563	2	282942	283412	+	148.725	promoter-TSS (CC1G_10207)	43	CC1G_10208
peaks1453	13	468690	469451	+	148.288	exon (CC1G_07971, exon 12 of 12)	2442	CC1G_07971
peaks3355	5	1583706	1584115	+	148.189	exon (CC1G_00311, exon 4 of 8)	1559	CC1G_00311
peaks4646	9	618707	619093	+	148.147	promoter-TSS (CC1G_10702)	-402	CC1G_10702
peaks2190	3	1021165	1021594	+	148.147	exon (CC1G_04514, exon 2 of 4)	2246	CC1G_04514
peaks3132	5	216283	216719	+	147.833	promoter-TSS (CC1G_06696)	-425	CC1G_06696
peaks3333	5	1443300	1443825	+	147.419	promoter-TSS (CC1G_00258)	-466	CC1G_00258
peaks2585	3	3399757	3400140	+	147.401	TTS (CC1G_11801)	550	CC1G_11800
peaks2304	3	1718772	1719190	+	147.229	promoter-TSS (CC1G_01973)	-103	CC1G_01973
peaks1827	2	2275644	2276046	+	147.142	promoter-TSS (ENSRNAG049972559)	437	CC1G_13960
peaks299	1	2269193	2269728	+	147.094	TTS (CC1G_01676)	1745	CC1G_01677
peaks1552	2	193512	193903	+	146.73	promoter-TSS (CC1G_10175)	692	CC1G_13823
peaks2303	3	1716992	1717406	+	146.722	exon (CC1G_01973, exon 5 of 8)	1679	CC1G_01973
peaks3291	5	1196486	1196865	+	146.594	promoter-TSS (CC1G_14595)	-244	CC1G_14595
peaks2223	3	1282512	1282972	+	146.509	promoter-TSS (CC1G_09337)	-35	CC1G_09336
peaks835	10	1479975	1480446	+	146.375	TTS (CC1G_11207)	2281	CC1G_11207
peaks2950	4	2519773	2520137	+	146.343	TTS (CC1G_07573)	2111	CC1G_07574
peaks89	1	664953	665432	+	146.342	TTS (CC1G_04337)	1146	CC1G_04337
peaks1849	2	2401184	2401656	+	146.137	exon (CC1G_03850, exon 5 of 8)	1640	CC1G_03850
peaks3134	5	219768	220437	+	145.794	promoter-TSS (CC1G_06695)	-25	CC1G_06695
peaks1457	13	490370	490730	+	145.176	Intergenic	-1529	CC1G_07979
peaks1608	2	602473	603259	+	145.04	exon (CC1G_10585, exon 2 of 4)	750	CC1G_10585
peaks2888	4	2202521	2202962	+	144.886	promoter-TSS (CC1G_12417)	-967	CC1G_12417
peaks2436	3	2512116	2512593	+	144.868	promoter-TSS (CC1G_14242)	-635	CC1G_14242
peaks29	1	308586	309450	+	144.651	promoter-TSS (CC1G_02818)	-147	CC1G_02818
peaks1523	13	949272	950015	+	144.374	Intergenic	-1068	CC1G_12490
peaks1241	12	758351	758663	+	143.885	promoter-TSS (CC1G_09785)	-550	CC1G_09785
peaks1196	12	323438	323810	+	143.79	Intergenic	-1515	CC1G_05844
peaks223	1	1676665	1677103	+	143.73	exon (CC1G_13643, exon 8 of 12)	-1276	CC1G_13642
peaks1377	12	1888479	1888889	+	143.493	promoter-TSS (CC1G_15470)	-496	CC1G_15470
peaks478	1	3388380	3389022	+	143.443	promoter-TSS (CC1G_00616)	-79	CC1G_00616
peaks3454	5	2125245	2125816	+	142.89	promoter-TSS (CC1G_14670)	76	CC1G_14670
peaks3747	6	1070575	1070947	+	142.73	promoter-TSS (CC1G_10321)	-3	CC1G_10321
peaks2040	2	3658326	3658744	+	142.65	promoter-TSS (CC1G_14043)	-171	CC1G_04929
peaks1749	2	1658444	1658832	+	142.571	promoter-TSS (CC1G_04297)	206	CC1G_13917
peaks930	11	5694	6393	+	142.516	promoter-TSS (CC1G_12026)	-988	CC1G_12026
peaks3175	5	525454	527369	+	142.391	exon (CC1G_08232, exon 6 of 9)	924	CC1G_08232
peaks2452	3	2573781	2574558	+	142.225	exon (CC1G_03210, exon 8 of 9)	2071	CC1G_03210
peaks4623	9	516976	517667	+	142.083	TTS (CC1G_07458)	1219	CC1G_07458
peaks2197	3	1049098	1049560	+	142.061	promoter-TSS (CC1G_04524)	-497	CC1G_04524
peaks748	10	921003	922296	+	141.646	exon (CC1G_08727, exon 7 of 16)	1109	CC1G_08727
peaks1961	2	3040066	3041204	+	141.613	promoter-TSS (CC1G_06114)	-762	CC1G_06114
peaks335	1	2541421	2542184	+	141.575	exon (CC1G_13700, exon 5 of 8)	2819	CC1G_13700
peaks2596	3	3492938	3493415	+	141.545	TTS (CC1G_09257)	3556	CC1G_09257
peaks1330	12	1566843	1567615	+	141.511	promoter-TSS (CC1G_07293)	-183	CC1G_07293
peaks4897	9	2428529	2428951	+	141.098	TTS (CC1G_09998)	-1106	CC1G_15229
peaks1512	13	821869	823298	+	140.969	intron (CC1G_15800, intron 3 of 4)	853	CC1G_15800
peaks4077	7	1782655	1783118	+	140.965	TTS (CC1G_09037)	994	CC1G_09037
peaks61	1	566052	566496	+	140.675	promoter-TSS (CC1G_12062)	-59	ENSRNAG049972548
peaks1584	2	444808	445542	+	140.53	promoter-TSS (CC1G_13835)	-65	CC1G_13835
peaks4697	9	1049866	1050272	+	140.383	promoter-TSS (CC1G_02525)	-370	CC1G_02525
peaks4311	8	545443	545943	+	140.278	promoter-TSS (ENSRNAG049972689)	-705	ENSRNAG049972689
peaks4105	7	2044104	2044509	+	140.197	exon (CC1G_05669, exon 2 of 8)	921	CC1G_05669
peaks986	11	482368	483057	+	139.865	promoter-TSS (CC1G_15662)	333	CC1G_09655
peaks4505	8	1720763	1721187	+	139.802	promoter-TSS (CC1G_04975)	-220	CC1G_04975
peaks3521	5	2509599	2509962	+	139.778	promoter-TSS (CC1G_14692)	-252	CC1G_14692
peaks1965	2	3044761	3046293	+	139.077	promoter-TSS (CC1G_06115)	-777	CC1G_06116
peaks3307	5	1292741	1293217	+	138.676	promoter-TSS (CC1G_14602)	-161	CC1G_14602
peaks4770	9	1469215	1469585	+	138.461	promoter-TSS (CC1G_07662)	-129	CC1G_07662
peaks3219	5	801456	801956	+	138.319	TTS (CC1G_11399)	-2107	CC1G_11397
peaks2916	4	2326303	2326842	+	138.31	promoter-TSS (CC1G_07068)	-316	CC1G_07068
peaks4021	7	1377904	1379109	+	138.138	Intergenic	-2870	CC1G_00898
peaks2988	4	2744525	2745664	+	137.874	exon (CC1G_10064, exon 5 of 8)	1139	CC1G_10064
peaks4702	9	1068830	1069661	+	137.874	promoter-TSS (CC1G_02531)	-472	CC1G_02531
peaks3992	7	1220896	1221328	+	137.743	exon (CC1G_00846, exon 4 of 8)	1009	CC1G_00846
peaks1292	12	1352586	1353104	+	137.653	promoter-TSS (CC1G_06482)	-48	CC1G_06482
peaks2388	3	2154564	2154863	+	137.038	Intergenic	-2253	CC1G_07424
peaks2562	3	3232935	3233613	+	136.844	Intergenic	-1961	CC1G_02362
peaks4529	8	1876228	1877180	+	136.489	Intergenic	-1469	CC1G_15052
peaks752	10	945170	945555	+	136.455	exon (CC1G_15289, exon 1 of 1)	287	CC1G_15289
peaks1092	11	1343074	1343714	+	136.389	TTS (CC1G_15719)	1641	CC1G_15719
peaks2723	4	1081446	1082207	+	136.16	promoter-TSS (CC1G_11660)	-85	CC1G_11660
peaks2538	3	3089525	3089991	+	136.126	promoter-TSS (CC1G_02312)	-47	CC1G_02312
peaks3924	7	701783	702295	+	135.978	promoter-TSS (CC1G_04020)	-368	CC1G_04020
peaks2069	3	148433	149322	+	135.816	promoter-TSS (CC1G_14065)	-808	CC1G_14065
peaks2654	4	498393	498881	+	135.814	promoter-TSS (CC1G_02717)	-12	CC1G_02717
peaks4231	7	2926830	2927215	+	135.688	promoter-TSS (CC1G_08433)	-191	CC1G_08433
peaks1553	2	208343	208828	+	135.543	promoter-TSS (CC1G_10181)	-249	CC1G_10181
peaks2064	3	130701	131258	+	135.367	promoter-TSS (CC1G_05960)	-658	CC1G_05960
peaks283	1	2141157	2141630	+	135.315	TTS (CC1G_03735)	1270	CC1G_03735
peaks1646	2	916194	916908	+	135.102	promoter-TSS (CC1G_01086)	-297	CC1G_01086
peaks1379	12	1901835	1902339	+	135.004	promoter-TSS (CC1G_12601)	-53	CC1G_12601
peaks301	1	2277615	2277970	+	134.94	promoter-TSS (CC1G_01681)	-67	CC1G_01682
peaks2305	3	1720461	1720860	+	134.882	promoter-TSS (CC1G_01974)	-188	CC1G_01975
peaks480	1	3399401	3399830	+	134.833	promoter-TSS (CC1G_00622)	-629	CC1G_00622
peaks106	1	797223	797733	+	134.711	promoter-TSS (CC1G_13598)	-188	CC1G_13598
peaks2340	3	1872936	1873440	+	134.683	TTS (CC1G_02029)	1917	CC1G_02029
peaks974	11	415290	416036	+	134.581	TTS (CC1G_09583)	1774	CC1G_09582
peaks906	10	2019473	2019902	+	134.536	promoter-TSS (CC1G_02242)	-77	CC1G_02242
peaks589	1	4014664	4015044	+	134.536	exon (CC1G_08805, exon 5 of 5)	-1097	CC1G_08804
peaks1803	2	1932224	1932597	+	134.083	promoter-TSS (CC1G_05127)	-416	CC1G_05127
peaks169	1	1259782	1260401	+	134.033	promoter-TSS (CC1G_13619)	-362	CC1G_11221
peaks1528	2	12236	12607	+	133.965	exon (CC1G_13813, exon 6 of 15)	1145	CC1G_13813
peaks3962	7	1065655	1066041	+	133.899	promoter-TSS (CC1G_14815)	-212	CC1G_14815
peaks1544	2	106218	106875	+	133.899	TTS (CC1G_08292)	593	CC1G_08292
peaks4247	8	140788	141128	+	133.899	promoter-TSS (CC1G_05369)	-973	CC1G_05369
peaks836	10	1481983	1482537	+	133.896	exon (CC1G_11207, exon 1 of 1)	231	CC1G_11207
peaks326	1	2459908	2460438	+	133.839	TTS (CC1G_13694)	254	CC1G_13695
peaks1001	11	702309	702785	+	133.558	TTS (CC1G_10976)	1714	CC1G_10976
peaks3620	5	3424895	3425268	+	133.323	promoter-TSS (CC1G_14741)	-667	CC1G_14741
peaks2189	3	1019755	1020570	+	133.262	exon (CC1G_04514, exon 2 of 4)	1029	CC1G_04514
peaks853	10	1623773	1624199	+	133.262	promoter-TSS (CC1G_02087)	-251	CC1G_02087
peaks318	1	2379300	2379817	+	133.262	promoter-TSS (CC1G_01719)	-457	CC1G_01719
peaks1672	2	1072240	1073056	+	132.882	intron (CC1G_01153, intron 8 of 18)	959	CC1G_01153
peaks4847	9	2025234	2025627	+	132.627	exon (CC1G_08570, exon 9 of 22)	2605	CC1G_08570
peaks500	1	3535907	3536209	+	132.627	promoter-TSS (CC1G_00669)	-73	CC1G_00669
peaks954	11	209177	209631	+	132.627	promoter-TSS (CC1G_11355)	-242	CC1G_11355
peaks2515	3	2911449	2912244	+	132.545	promoter-TSS (CC1G_14266)	-106	CC1G_14266
peaks344	1	2612147	2612528	+	132.36	exon (CC1G_01812, exon 8 of 9)	1885	CC1G_01812
peaks3464	5	2184427	2184721	+	132.235	promoter-TSS (CC1G_01328)	-180	CC1G_01328
peaks4088	7	1951782	1952156	+	132.234	intron (CC1G_11566, intron 4 of 4)	567	CC1G_11566
peaks4667	9	820522	821014	+	132.147	promoter-TSS (CC1G_02441)	-366	CC1G_02441
peaks1936	2	2839526	2839893	+	132.129	TTS (CC1G_09172)	973	CC1G_09173
peaks498	1	3507677	3508420	+	131.998	TTS (CC1G_00661)	819	CC1G_00660
peaks413	1	3036834	3037203	+	131.953	exon (CC1G_13729, exon 6 of 14)	-1696	CC1G_13730
peaks1240	12	747825	749080	+	131.689	TTS (CC1G_15412)	1069	CC1G_15412
peaks1411	13	183397	183834	+	131.245	promoter-TSS (CC1G_05615)	-812	CC1G_05615
peaks3450	5	2083777	2084171	+	131.019	TTS (CC1G_01291)	726	CC1G_14668
peaks1178	12	126596	127159	+	130.887	TTS (CC1G_05772)	217	CC1G_05771
peaks2193	3	1037959	1038343	+	130.865	exon (CC1G_04520, exon 2 of 3)	436	CC1G_04520
peaks123	1	872045	872929	+	130.831	promoter-TSS (CC1G_04406)	-406	CC1G_04406
peaks4273	8	343785	344507	+	130.726	intron (CC1G_05446, intron 4 of 4)	775	CC1G_05446
peaks2243	3	1394268	1394918	+	130.658	promoter-TSS (CC1G_14160)	-298	CC1G_14161
peaks214	1	1598323	1599083	+	130.572	promoter-TSS (CC1G_11297)	-707	CC1G_11297
peaks2626	4	267673	268312	+	130.468	promoter-TSS (CC1G_02627)	-420	CC1G_02627
peaks1285	12	1324935	1325980	+	130.192	promoter-TSS (CC1G_06470)	-58	CC1G_06470
peaks1471	13	582557	583210	+	130.073	TTS (CC1G_04712)	4621	CC1G_04713
peaks4773	9	1503762	1504207	+	130.068	TTS (CC1G_07676)	-1210	CC1G_07675
peaks2291	3	1637669	1638453	+	129.834	promoter-TSS (CC1G_01943)	265	CC1G_01942
peaks2887	4	2197532	2198547	+	129.732	promoter-TSS (CC1G_12414)	-611	CC1G_12415
peaks4375	8	922006	922424	+	129.611	promoter-TSS (CC1G_07121)	-162	CC1G_07121
peaks3485	5	2315515	2316305	+	129.464	exon (CC1G_01383, exon 3 of 3)	-1124	CC1G_01384
peaks3496	5	2390897	2391512	+	129.464	exon (CC1G_01412, exon 7 of 11)	2102	CC1G_01412
peaks4620	9	496318	496776	+	129.464	intron (CC1G_07450, intron 9 of 14)	-2119	CC1G_07449
peaks3926	7	740263	741030	+	129.331	intron (CC1G_14791, intron 4 of 10)	954	CC1G_14791
peaks2952	4	2530335	2530672	+	129.329	promoter-TSS (CC1G_07578)	-57	CC1G_07577
peaks1917	2	2732711	2733192	+	129.236	promoter-TSS (CC1G_13986)	-807	CC1G_13986
peaks2987	4	2741013	2741933	+	129.168	exon (CC1G_10063, exon 7 of 12)	2110	CC1G_10063
peaks3415	5	1935792	1936423	+	129.081	TTS (CC1G_00449)	1789	CC1G_14660
peaks2690	4	809989	810411	+	129.071	promoter-TSS (CC1G_14341)	-713	CC1G_14341
peaks1391	13	4547	4962	+	129.032	promoter-TSS (CC1G_05545)	-564	CC1G_05545
peaks262	1	1981542	1982182	+	128.855	exon (CC1G_03668, exon 1 of 4)	178	CC1G_03668
peaks548	1	3800278	3801569	+	128.834	TTS (CC1G_13784)	267	CC1G_10100
peaks4249	8	157349	158155	+	128.814	intron (CC1G_14936, intron 7 of 8)	2025	CC1G_14936
peaks618	10	152414	152998	+	128.761	promoter-TSS (CC1G_01517)	-595	CC1G_01517
peaks2911	4	2301417	2301796	+	128.731	promoter-TSS (CC1G_07063)	769	CC1G_07062
peaks2773	4	1368222	1368561	+	128.713	TTS (CC1G_11651)	1330	CC1G_11651
peaks1394	13	22174	22791	+	128.471	promoter-TSS (CC1G_05556)	-492	CC1G_05556
peaks2447	3	2549407	2549811	+	128.462	exon (CC1G_14245, exon 8 of 8)	3145	CC1G_03200
peaks33	1	339488	339923	+	128.206	TTS (CC1G_02834)	1090	CC1G_02834
peaks611	10	93122	93554	+	127.918	promoter-TSS (CC1G_01485)	-487	CC1G_01485
peaks4278	8	362214	362620	+	127.776	exon (CC1G_08000, exon 2 of 13)	317	CC1G_08000
peaks417	1	3053583	3054131	+	127.578	exon (CC1G_00489, exon 8 of 9)	1851	CC1G_00489
peaks2351	3	1955818	1956260	+	127.568	promoter-TSS (CC1G_14206)	-241	CC1G_14206
peaks1714	2	1450764	1451364	+	127.513	promoter-TSS (CC1G_04214)	16	CC1G_04214
peaks3773	6	1300363	1301287	+	127.36	TTS (CC1G_09535)	249	CC1G_09536
peaks3619	5	3422074	3422392	+	127.231	promoter-TSS (CC1G_14740)	-87	CC1G_14740
peaks4865	9	2111705	2112375	+	127.004	Intergenic	4087	CC1G_08604
peaks2527	3	2989637	2990683	+	126.973	exon (CC1G_02276, exon 3 of 4)	1010	CC1G_02276
peaks4662	9	782365	782748	+	126.952	exon (CC1G_02429, exon 5 of 9)	2823	CC1G_02429
peaks1074	11	1230182	1230538	+	126.632	promoter-TSS (CC1G_15714)	703	CC1G_15715
peaks3229	5	859559	860346	+	126.437	TTS (CC1G_11378)	1253	CC1G_11377
peaks2489	3	2714545	2714857	+	126.405	TTS (CC1G_03270)	1181	CC1G_03269
peaks1425	13	276544	278213	+	126.399	promoter-TSS (CC1G_05651)	-23	CC1G_20251
peaks4675	9	955035	956313	+	126.338	promoter-TSS (CC1G_02491)	531	CC1G_15162
peaks4200	7	2683055	2683473	+	126.326	exon (CC1G_14909, exon 4 of 5)	437	CC1G_14909
peaks4043	7	1540112	1540481	+	126.319	promoter-TSS (CC1G_00955)	-141	CC1G_00955
peaks1730	2	1561035	1561496	+	126.167	promoter-TSS (CC1G_13913)	-192	CC1G_13913
peaks4191	7	2636776	2637667	+	126.165	promoter-TSS (CC1G_05915)	-329	CC1G_05915
peaks1476	13	609537	609902	+	125.972	promoter-TSS (CC1G_04723)	-253	CC1G_04723
peaks2275	3	1548674	1549990	+	125.668	promoter-TSS (CC1G_01907)	-826	CC1G_01907
peaks1924	2	2776445	2776832	+	125.491	promoter-TSS (CC1G_09148)	-214	CC1G_09148
peaks1798	2	1897926	1898292	+	125.361	TTS (CC1G_05114)	981	CC1G_13941
peaks2883	4	2172895	2173266	+	125.177	promoter-TSS (CC1G_14423)	-28	CC1G_14423
peaks2834	4	1850850	1851258	+	124.968	exon (CC1G_14401, exon 7 of 16)	-1522	CC1G_14400
peaks1521	13	907219	907840	+	124.94	promoter-TSS (CC1G_12335)	-235	CC1G_12335
peaks2232	3	1333232	1333962	+	124.695	promoter-TSS (CC1G_12085)	-234	CC1G_12085
peaks2713	4	1010182	1010640	+	124.665	intron (CC1G_14350, intron 7 of 12)	2228	CC1G_14350
peaks1481	13	680797	681226	+	124.612	TTS (CC1G_04750)	424	CC1G_04751
peaks4011	7	1316234	1316637	+	124.361	Intergenic	-1663	CC1G_00878
peaks1222	12	584851	585222	+	123.416	TTS (CC1G_08439)	2315	CC1G_08439
peaks1864	2	2493734	2494157	+	123.376	promoter-TSS (CC1G_03892)	-298	CC1G_03892
peaks3869	7	391560	391986	+	123.269	promoter-TSS (CC1G_10441)	-82	CC1G_10441
peaks4547	8	2011226	2011566	+	123.214	promoter-TSS (CC1G_15062)	-742	CC1G_15062
peaks2913	4	2305327	2306245	+	123.214	exon (CC1G_07064, exon 2 of 19)	1173	CC1G_07064
peaks1293	12	1359091	1359472	+	123.082	promoter-TSS (CC1G_06485)	-797	CC1G_06485
peaks2033	2	3580053	3580767	+	122.984	TTS (CC1G_04899)	-1075	CC1G_04900
peaks1407	13	163048	163777	+	122.757	promoter-TSS (CC1G_05607)	-475	CC1G_05607
peaks1606	2	587858	588783	+	122.742	exon (CC1G_10579, exon 1 of 1)	1114	CC1G_10579
peaks1887	2	2609836	2610334	+	122.677	promoter-TSS (CC1G_13978)	533	CC1G_11507
peaks4005	7	1284586	1286568	+	122.657	exon (CC1G_00866, exon 3 of 6)	553	CC1G_00866
[truncated: 2,920 more rows]

## Sheet: Peak_overlap_annotation
Dataset 2 NsdD2ChIP1 and NsdD2ChIP2 Peak_overlap_annotation
PeakID	Chr	Start	End	Strand	Annotation	Distance to TSS	Nearest PromoterID
Peaks2611	4	2178267	2179338	+	TTS (CC1G_12979)	-1125	CC1G_12980
Peaks2629	4	2285936	2286656	+	promoter-TSS (CC1G_07059)	-458	CC1G_07059
Peaks32	1	351566	352289	+	exon (CC1G_02838, exon 1 of 12)	182	CC1G_02838
Peaks1002	11	1499034	1499514	+	promoter-TSS (CC1G_05488)	-71	CC1G_05488
Peaks1980	3	1037960	1038343	+	exon (CC1G_04520, exon 2 of 3)	436	CC1G_04520
Peaks3539	7	672522	673082	+	TTS (CC1G_04011)	1892	CC1G_04011
Peaks3410	6	1217995	1218310	+	TTS (CC1G_09506)	1109	CC1G_15587
Peaks4125	8	2236535	2237623	+	exon (CC1G_03091, exon 2 of 4)	580	CC1G_03091
Peaks3051	5	1655369	1655673	+	promoter-TSS (CC1G_00338)	-157	CC1G_00338
Peaks1270	13	179069	179428	+	TTS (CC1G_15768)	766	CC1G_15768
Peaks4219	9	959987	960389	+	promoter-TSS (CC1G_02494)	-246	CC1G_02493
Peaks3914	8	704343	704668	+	promoter-TSS (CC1G_03392)	90	CC1G_14970
Peaks1200	12	1568427	1568871	+	TTS (CC1G_07294)	-1603	CC1G_07293
Peaks99	1	788993	789561	+	promoter-TSS (CC1G_04378)	-571	CC1G_04378
Peaks3905	8	597002	597313	+	TTS (CC1G_14962)	569	CC1G_14962
Peaks2251	3	2713044	2713618	+	promoter-TSS (CC1G_03268)	-189	CC1G_03269
Peaks4407	9	2163177	2163917	+	promoter-TSS (CC1G_08500)	128	CC1G_08501
Peaks3997	8	1353758	1354496	+	TTS (CC1G_02950)	943	CC1G_02950
Peaks4144	8	2444444	2444835	+	exon (CC1G_03166, exon 4 of 5)	888	CC1G_03166
Peaks4262	9	1190017	1190586	+	TTS (CC1G_15175)	707	CC1G_15175
Peaks4310	9	1505116	1505804	+	promoter-TSS (CC1G_07677)	-179	CC1G_07676
Peaks2945	5	1012180	1013387	+	promoter-TSS (CC1G_00058)	-462	CC1G_00058
Peaks2859	5	379462	379773	+	exon (CC1G_06637, exon 1 of 2)	873	CC1G_06637
Peaks1418	2	360295	360624	+	Intergenic	-1090	CC1G_10686
Peaks1425	2	444787	445542	+	promoter-TSS (CC1G_13835)	-54	CC1G_13835
Peaks2741	4	2970016	2971196	+	promoter-TSS (CC1G_06240)	-626	CC1G_06240
Peaks2725	4	2859693	2860233	+	promoter-TSS (CC1G_14464)	-278	CC1G_14464
Peaks56	1	555314	556739	+	promoter-TSS (CC1G_12167)	-222	CC1G_12167
Peaks3715	7	2075986	2078296	+	promoter-TSS (CC1G_05683)	-395	CC1G_05683
Peaks4355	9	1836944	1838334	+	promoter-TSS (CC1G_03564)	-289	CC1G_03563
Peaks3519	7	562313	562963	+	promoter-TSS (CC1G_14775)	-766	CC1G_14775
Peaks4133	8	2331341	2332183	+	TTS (CC1G_03120)	1002	CC1G_03119
Peaks3363	6	832420	833335	+	TTS (CC1G_11452)	2357	CC1G_11452
Peaks2153	3	2055652	2055919	+	promoter-TSS (CC1G_07387)	8	CC1G_07386
Peaks525	1	3926212	3926806	+	promoter-TSS (CC1G_13793)	-214	CC1G_13793
Peaks2045	3	1490064	1490518	+	exon (CC1G_01887, exon 13 of 22)	4452	CC1G_01887
Peaks4071	8	1742987	1743707	+	promoter-TSS (CC1G_04983)	-765	CC1G_04983
Peaks1003	11	1501119	1501514	+	promoter-TSS (CC1G_05487)	-253	CC1G_05487
Peaks3595	7	1162943	1163625	+	promoter-TSS (CC1G_20147)	-80	CC1G_20147
Peaks1553	2	1489699	1490120	+	promoter-TSS (CC1G_04230)	446	CC1G_04229
Peaks2154	3	2056422	2057926	+	TTS (CC1G_07388)	1214	CC1G_07387
Peaks1912	3	513809	514213	+	promoter-TSS (CC1G_04584)	-368	CC1G_04584
Peaks642	10	616511	617765	+	TTS (CC1G_01663)	1992	CC1G_01663
Peaks3875	8	393375	393934	+	promoter-TSS (CC1G_08009)	-552	CC1G_08009
Peaks3961	8	1020146	1020597	+	exon (CC1G_07165, exon 3 of 14)	1002	CC1G_07165
Peaks978	11	1288008	1288808	+	promoter-TSS (CC1G_11327)	580	CC1G_11326
Peaks2952	5	1053971	1054339	+	exon (CC1G_00079, exon 4 of 7)	1303	CC1G_14584
Peaks2871	5	489849	490433	+	TTS (CC1G_20107)	512	CC1G_08250
Peaks483	1	3715325	3716079	+	intron (CC1G_13773, intron 3 of 5)	993	CC1G_13773
Peaks3346	6	717599	718371	+	promoter-TSS (CC1G_06964)	-504	CC1G_06964
Peaks2671	4	2522595	2523029	+	promoter-TSS (CC1G_07574)	-388	CC1G_07575
Peaks2554	4	1719817	1720447	+	Intergenic	2145	CC1G_06282
Peaks4356	9	1840741	1841159	+	promoter-TSS (CC1G_03565)	-336	CC1G_03565
Peaks993	11	1430714	1431152	+	intron (CC1G_05509, intron 3 of 5)	942	CC1G_05509
Peaks2297	3	3098535	3098974	+	TTS (CC1G_02315)	515	CC1G_14276
Peaks1841	2	3658327	3658744	+	promoter-TSS (CC1G_14043)	-171	CC1G_04929
Peaks3944	8	889258	889918	+	exon (CC1G_03464, exon 3 of 3)	1118	CC1G_03464
Peaks3850	8	234676	235258	+	Intergenic	-1122	CC1G_05406
Peaks5	1	38144	38873	+	promoter-TSS (CC1G_13549)	-17	CC1G_13549
Peaks903	11	698787	699914	+	promoter-TSS (CC1G_20231)	-931	CC1G_20231
Peaks3406	6	1206906	1207448	+	promoter-TSS (CC1G_09502)	-211	CC1G_09502
Peaks124	1	912572	913081	+	promoter-TSS (CC1G_04423)	-160	CC1G_04423
Peaks776	10	1623774	1624199	+	promoter-TSS (CC1G_02087)	-251	CC1G_02087
Peaks4055	8	1663707	1664118	+	Intergenic	-1201	CC1G_04953
Peaks2535	4	1619212	1619776	+	TTS (CC1G_10942)	2086	CC1G_10942
Peaks30	1	339457	339956	+	TTS (CC1G_02834)	1089	CC1G_02834
Peaks2032	3	1417680	1418066	+	exon (CC1G_14166, exon 2 of 2)	949	CC1G_14166
Peaks2408	4	583206	583645	+	promoter-TSS (CC1G_14332)	-72	CC1G_14332
Peaks2184	3	2378501	2379169	+	TTS (CC1G_06863)	1430	CC1G_06862
Peaks299	1	2459909	2460438	+	TTS (CC1G_13694)	254	CC1G_13695
Peaks4195	9	669676	670029	+	TTS (CC1G_10714)	646	CC1G_15141
Peaks4099	8	1953431	1953964	+	intron (CC1G_05057, intron 2 of 2)	984	CC1G_05057
Peaks3835	8	123050	123748	+	promoter-TSS (CC1G_05363)	735	CC1G_05362
Peaks2984	5	1221317	1221658	+	promoter-TSS (CC1G_00152)	543	CC1G_00151
Peaks3720	7	2120311	2120845	+	promoter-TSS (CC1G_05701)	-80	CC1G_05702
Peaks2226	3	2610722	2611055	+	promoter-TSS (CC1G_03226)	-229	CC1G_03226
Peaks385	1	3050902	3051259	+	promoter-TSS (CC1G_00489)	-926	CC1G_00489
Peaks1616	2	1856151	1856536	+	exon (CC1G_13933, exon 8 of 13)	3493	CC1G_13933
Peaks432	1	3361209	3361580	+	promoter-TSS (CC1G_00606)	-128	CC1G_00607
Peaks3173	5	2394870	2395680	+	exon (CC1G_14686, exon 4 of 5)	1853	CC1G_14686
Peaks2169	3	2280923	2281484	+	TTS (CC1G_06821)	1511	CC1G_06822
Peaks4385	9	2052349	2052699	+	exon (CC1G_08583, exon 3 of 9)	466	CC1G_08583
Peaks944	11	946074	946442	+	promoter-TSS (CC1G_05281)	-747	CC1G_05281
Peaks4315	9	1533804	1534933	+	promoter-TSS (CC1G_11053)	-332	CC1G_11053
Peaks2593	4	2035439	2035758	+	promoter-TSS (CC1G_06398)	-138	CC1G_06398
Peaks2001	3	1229624	1230285	+	exon (CC1G_14146, exon 3 of 12)	1739	CC1G_14146
Peaks4214	9	898326	899518	+	promoter-TSS (CC1G_02468)	-324	CC1G_02468
Peaks659	10	689657	690633	+	promoter-TSS (CC1G_09426)	368	CC1G_09425
Peaks1745	2	2809638	2810111	+	promoter-TSS (CC1G_09162)	-457	CC1G_09162
Peaks1389	2	106106	106875	+	exon (CC1G_08292, exon 1 of 1)	537	CC1G_08292
Peaks1346	13	747644	748071	+	promoter-TSS (CC1G_15796)	-176	CC1G_15796
Peaks2497	4	1294800	1296343	+	Intergenic	-1403	CC1G_07873
Peaks2632	4	2292305	2294676	+	exon (CC1G_07060, exon 7 of 8)	1721	CC1G_07060
Peaks2093	3	1742276	1742753	+	promoter-TSS (CC1G_01981)	-925	CC1G_01981
Peaks3665	7	1605712	1606082	+	promoter-TSS (CC1G_00981)	-280	CC1G_00981
Peaks3729	7	2200133	2200608	+	promoter-TSS (CC1G_05727)	-337	CC1G_05727
Peaks1053	12	102105	102775	+	promoter-TSS (CC1G_10499)	-523	CC1G_10499
Peaks4100	8	2011227	2011566	+	promoter-TSS (CC1G_15062)	-742	CC1G_15062
Peaks985	11	1345831	1346927	+	intron (CC1G_05539, intron 10 of 10)	1991	CC1G_05539
Peaks2338	3	3400611	3401023	+	TTS (CC1G_11800)	1419	CC1G_11800
Peaks1776	2	3071674	3072319	+	intron (CC1G_06124, intron 1 of 14)	862	CC1G_06124
Peaks1671	2	2403367	2404325	+	promoter-TSS (CC1G_13968)	-23	CC1G_13968
Peaks1535	2	1379310	1379831	+	promoter-TSS (CC1G_04185)	-256	CC1G_04185
Peaks40	1	373638	374038	+	promoter-TSS (CC1G_13572)	-954	CC1G_13572
Peaks1924	3	614048	614333	+	promoter-TSS (CC1G_04615)	318	CC1G_04616
Peaks3097	5	1941544	1941826	+	promoter-TSS (CC1G_00451)	310	CC1G_14661
Peaks179	1	1461000	1461350	+	promoter-TSS (CC1G_10515)	342	CC1G_10516
Peaks147	1	1122644	1124086	+	intron (CC1G_13194, intron 1 of 3)	370	CC1G_13194
Peaks2082	3	1709769	1710353	+	exon (CC1G_01970, exon 10 of 10)	-1753	CC1G_01969
Peaks3378	6	949551	950252	+	exon (CC1G_09834, exon 7 of 14)	2121	CC1G_09834
Peaks839	10	2247258	2248566	+	TTS (CC1G_12460)	-1125	CC1G_12461
Peaks2121	3	1886052	1887110	+	promoter-TSS (CC1G_02034)	-415	CC1G_02034
Peaks2272	3	2905734	2906187	+	promoter-TSS (CC1G_20064)	-76	CC1G_03334
Peaks21	1	287293	288137	+	intron (CC1G_02812, intron 9 of 11)	-1084	CC1G_02811
Peaks3055	5	1677008	1677392	+	promoter-TSS (CC1G_00344)	-165	CC1G_00344
Peaks2400	4	482855	483910	+	promoter-TSS (CC1G_02713)	-911	CC1G_02713
Peaks419	1	3284393	3285154	+	intron (CC1G_00577, intron 7 of 12)	896	CC1G_00577
Peaks1096	12	538737	539113	+	promoter-TSS (CC1G_12304)	-302	CC1G_12304
Peaks1254	13	9456	10106	+	promoter-TSS (CC1G_05548)	-201	CC1G_05548
Peaks4040	8	1601481	1602608	+	TTS (CC1G_03032)	1890	CC1G_03032
Peaks798	10	1860160	1860499	+	promoter-TSS (CC1G_02181)	-434	CC1G_02181
Peaks2818	5	61549	61790	+	promoter-TSS (CC1G_08921)	48	CC1G_08922
Peaks3871	8	381890	382185	+	exon (CC1G_08005, exon 13 of 14)	-1773	CC1G_08006
Peaks4082	8	1852157	1853214	+	promoter-TSS (CC1G_05027)	-588	CC1G_05027
Peaks3989	8	1252978	1253976	+	TTS (CC1G_02917)	2768	CC1G_02916
Peaks1889	3	282852	283361	+	exon (CC1G_06014, exon 2 of 10)	2812	CC1G_06014
Peaks3459	6	1904612	1904961	+	promoter-TSS (CC1G_07239)	-254	CC1G_07240
Peaks1305	13	463674	465119	+	intron (CC1G_07970, intron 8 of 8)	-2232	CC1G_07971
Peaks2729	4	2880292	2881764	+	exon (CC1G_06207, exon 1 of 2)	712	CC1G_06207
Peaks1747	2	2820909	2821240	+	promoter-TSS (CC1G_09166)	-47	CC1G_13993
Peaks554	1	4139451	4139752	+	TTS (CC1G_13332)	2027	CC1G_13332
Peaks2387	4	370087	370364	+	promoter-TSS (CC1G_02670)	68	CC1G_02670
Peaks1681	2	2470186	2471213	+	promoter-TSS (CC1G_03881)	56	CC1G_03881
Peaks1748	2	2833728	2834082	+	promoter-TSS (CC1G_09170)	-612	CC1G_09170
Peaks532	1	3952083	3953300	+	promoter-TSS (CC1G_08784)	-117	CC1G_08783
Peaks639	10	600112	601518	+	promoter-TSS (CC1G_01657)	-48	CC1G_01657
Peaks707	10	1090925	1093112	+	Intergenic	-1447	CC1G_15300
Peaks2869	5	480860	481217	+	promoter-TSS (CC1G_11087)	-731	CC1G_11087
Peaks4141	8	2405463	2406598	+	promoter-TSS (CC1G_03151)	59	CC1G_03153
Peaks900	11	672567	673459	+	exon (CC1G_10967, exon 5 of 6)	1495	CC1G_10967
Peaks3407	6	1208905	1209549	+	promoter-TSS (CC1G_09503)	-270	CC1G_09503
Peaks399	1	3123877	3125229	+	exon (CC1G_00516, exon 5 of 8)	-1507	CC1G_00515
Peaks1168	12	1395108	1395874	+	promoter-TSS (CC1G_06499)	-520	CC1G_06499
Peaks1927	3	628309	629324	+	promoter-TSS (CC1G_14108)	459	CC1G_14107
Peaks3376	6	937078	937447	+	promoter-TSS (CC1G_09830)	-644	CC1G_09830
Peaks2462	4	1082573	1083512	+	Intergenic	-1301	CC1G_11660
Peaks4145	8	2450328	2450779	+	promoter-TSS (CC1G_03168)	-691	CC1G_03168
Peaks3315	6	550542	551868	+	Intergenic	2904	CC1G_06907
Peaks3285	6	97623	98048	+	promoter-TSS (CC1G_11842)	-229	CC1G_11842
Peaks2194	3	2431196	2431500	+	promoter-TSS (CC1G_06884)	-313	CC1G_06884
Peaks3940	8	870649	871164	+	promoter-TSS (CC1G_03455)	-555	CC1G_03455
Peaks398	1	3123198	3123543	+	promoter-TSS (CC1G_00515)	-324	CC1G_00515
Peaks95	1	747681	748020	+	exon (CC1G_04361, exon 2 of 3)	1893	CC1G_04361
Peaks47	1	393759	395747	+	promoter-TSS (CC1G_02854)	-867	CC1G_02854
Peaks633	10	575457	576018	+	intron (CC1G_01647, intron 4 of 5)	860	CC1G_01647
Peaks2944	5	998329	998613	+	exon (CC1G_00051, exon 3 of 3)	-1032	CC1G_00052
Peaks2095	3	1749899	1750831	+	promoter-TSS (CC1G_01984)	-657	CC1G_01984
Peaks2237	3	2647508	2647894	+	exon (CC1G_03241, exon 5 of 5)	881	CC1G_03241
Peaks3811	7	2812659	2813021	+	TTS (CC1G_08394)	906	CC1G_08393
Peaks155	1	1259769	1260401	+	promoter-TSS (CC1G_13619)	-356	CC1G_11221
Peaks876	11	404049	404611	+	promoter-TSS (CC1G_09579)	-740	CC1G_09579
Peaks3899	8	556520	557219	+	TTS (CC1G_03342)	216	CC1G_03341
Peaks638	10	598012	598616	+	exon (CC1G_01656, exon 2 of 16)	410	CC1G_01656
Peaks1991	3	1156712	1157680	+	intron (CC1G_04562, intron 8 of 14)	1040	CC1G_04562
Peaks1499	2	1046687	1047302	+	TTS (CC1G_13869)	2201	CC1G_13869
Peaks2744	4	2988683	2989037	+	intron (CC1G_06248, intron 1 of 13)	123	CC1G_06248
Peaks251	1	2100674	2101281	+	promoter-TSS (CC1G_03719)	620	CC1G_03718
Peaks1441	2	547902	548442	+	TTS (CC1G_10566)	1553	CC1G_10565
Peaks2014	3	1314298	1314729	+	TTS (CC1G_09350)	1316	CC1G_09350
Peaks3775	7	2583916	2584169	+	exon (CC1G_05896, exon 3 of 6)	530	CC1G_05896
Peaks1551	2	1479493	1479832	+	promoter-TSS (CC1G_13907)	-122	CC1G_04224
Peaks465	1	3559420	3559958	+	promoter-TSS (CC1G_00678)	-397	CC1G_00678
Peaks2997	5	1293848	1294183	+	promoter-TSS (CC1G_00187)	-183	CC1G_00187
Peaks1089	12	451378	451631	+	exon (CC1G_11247, exon 13 of 14)	2921	CC1G_15393
Peaks355	1	2912438	2913115	+	exon (CC1G_13722, exon 3 of 12)	312	CC1G_13722
Peaks2827	5	153679	154209	+	intron (CC1G_14535, intron 7 of 10)	762	CC1G_14535
Peaks1832	2	3565051	3565351	+	Intergenic	3396	CC1G_04896
Peaks2640	4	2326304	2326842	+	promoter-TSS (CC1G_07068)	-315	CC1G_07068
Peaks1221	12	1718334	1718680	+	Intergenic	-1484	CC1G_07745
Peaks3714	7	2074119	2075490	+	intron (CC1G_05683, intron 6 of 8)	-1813	CC1G_05682
Peaks1220	12	1717567	1717992	+	promoter-TSS (CC1G_07745)	-756	CC1G_07745
Peaks4380	9	2025201	2025627	+	exon (CC1G_08570, exon 9 of 22)	2621	CC1G_08570
Peaks184	1	1503457	1506083	+	promoter-TSS (CC1G_10532)	19	CC1G_10532
Peaks3907	8	602604	602890	+	exon (CC1G_03358, exon 2 of 4)	2332	CC1G_03358
Peaks1986	3	1079811	1080626	+	promoter-TSS (CC1G_04534)	-487	CC1G_04534
Peaks3716	7	2083069	2083831	+	exon (CC1G_05686, exon 3 of 5)	-1551	CC1G_05685
Peaks1720	2	2682731	2684976	+	exon (CC1G_10817, exon 4 of 5)	2224	CC1G_10817
Peaks1690	2	2514959	2517061	+	promoter-TSS (CC1G_03900)	-778	CC1G_03900
Peaks4319	9	1551982	1552816	+	TTS (CC1G_15192)	253	CC1G_15193
Peaks2664	4	2446155	2446399	+	promoter-TSS (CC1G_07112)	680	CC1G_07111
Peaks3199	5	2577743	2578094	+	promoter-TSS (CC1G_08123)	-852	CC1G_08123
Peaks273	1	2258766	2259599	+	promoter-TSS (CC1G_01671)	-201	CC1G_01671
Peaks1138	12	1000922	1002004	+	promoter-TSS (CC1G_11595)	-139	CC1G_11595
Peaks690	10	995053	997926	+	TTS (CC1G_08759)	125	CC1G_08758
Peaks3329	6	615652	616217	+	promoter-TSS (CC1G_06930)	-908	CC1G_06930
Peaks360	1	2932174	2932765	+	exon (CC1G_06606, exon 4 of 10)	2069	CC1G_06606
Peaks1933	3	667726	668075	+	TTS (CC1G_04630)	1710	CC1G_04630
Peaks3366	6	843817	845511	+	TTS (CC1G_11456)	832	CC1G_11457
Peaks4251	9	1136064	1136398	+	promoter-TSS (CC1G_02555)	50	CC1G_02555
Peaks1338	13	713545	714044	+	promoter-TSS (CC1G_15793)	-156	CC1G_15793
Peaks2516	4	1399449	1399974	+	promoter-TSS (CC1G_14371)	-299	CC1G_14371
Peaks2607	4	2153568	2154374	+	promoter-TSS (CC1G_06441)	-281	CC1G_06441
Peaks3739	7	2269979	2270634	+	TTS (CC1G_05757)	813	CC1G_05756
Peaks3033	5	1551106	1552172	+	TTS (CC1G_00300)	1410	CC1G_00299
Peaks702	10	1071801	1072224	+	exon (CC1G_09109, exon 9 of 14)	-2085	CC1G_09110
Peaks274	1	2269107	2269962	+	TTS (CC1G_01676)	1671	CC1G_01677
Peaks477	1	3665192	3665687	+	promoter-TSS (CC1G_13769)	-995	CC1G_13769
Peaks2002	3	1234423	1235036	+	promoter-TSS (CC1G_09317)	-502	CC1G_09317
Peaks2438	4	925222	926244	+	promoter-TSS (CC1G_14348)	-85	CC1G_14348
Peaks1188	12	1505507	1507444	+	Intergenic	-1215	CC1G_15445
Peaks2642	4	2334801	2335917	+	promoter-TSS (CC1G_07071)	-97	CC1G_07071
Peaks1147	12	1202274	1202809	+	exon (CC1G_09914, exon 5 of 9)	1315	CC1G_09914
Peaks3495	7	391539	392117	+	promoter-TSS (CC1G_10441)	-27	CC1G_10441
Peaks2235	3	2643390	2644116	+	promoter-TSS (CC1G_03239)	-306	CC1G_03239
Peaks435	1	3374760	3375490	+	intron (CC1G_00611, intron 2 of 5)	2427	CC1G_00611
Peaks1569	2	1620594	1621040	+	TTS (CC1G_04279)	1810	CC1G_04278
Peaks3810	7	2808486	2809117	+	promoter-TSS (CC1G_08391)	-163	CC1G_08391
Peaks4342	9	1734216	1734650	+	promoter-TSS (CC1G_03521)	-690	CC1G_03521
Peaks1985	3	1077657	1079218	+	intron (CC1G_04534, intron 6 of 9)	-1221	CC1G_14134
Peaks1151	12	1270952	1271526	+	intron (CC1G_06451, intron 14 of 17)	4316	CC1G_06451
Peaks2000	3	1226342	1227411	+	exon (CC1G_14145, exon 4 of 7)	-1339	CC1G_14146
Peaks2787	4	3213990	3214341	+	TTS (CC1G_04055)	1869	CC1G_04055
Peaks2035	3	1430118	1430898	+	exon (CC1G_11834, exon 6 of 6)	1072	CC1G_11834
Peaks2796	4	3231238	3231668	+	TTS (CC1G_04058)	1690	CC1G_04058
Peaks2262	3	2821618	2822488	+	exon (CC1G_03305, exon 1 of 5)	118	CC1G_03305
Peaks3931	8	819400	820094	+	exon (CC1G_03437, exon 11 of 13)	2595	CC1G_03437
Peaks4199	9	675607	677673	+	Intergenic	-2221	CC1G_10717
Peaks2214	3	2545050	2545358	+	promoter-TSS (CC1G_14245)	440	CC1G_03197
Peaks3149	5	2202990	2204328	+	TTS (CC1G_01334)	-1382	CC1G_01333
Peaks856	11	126452	126773	+	intron (CC1G_10606, intron 10 of 15)	1179	CC1G_10606
Peaks1597	2	1734958	1735408	+	exon (CC1G_11932, exon 3 of 3)	1252	CC1G_11932
Peaks3691	7	1833713	1835554	+	intron (CC1G_14861, intron 1 of 10)	625	CC1G_14861
Peaks2709	4	2779641	2780318	+	exon (CC1G_06172, exon 1 of 3)	124	CC1G_06172
Peaks852	11	113337	113726	+	TTS (CC1G_10601)	-2056	CC1G_10602
Peaks757	10	1455814	1456128	+	promoter-TSS (CC1G_11200)	-947	CC1G_11200
Peaks4326	9	1586471	1587326	+	exon (CC1G_11074, exon 3 of 5)	533	CC1G_11074
Peaks1952	3	822722	823354	+	exon (CC1G_04693, exon 7 of 9)	2398	CC1G_04693
Peaks599	10	349751	350311	+	promoter-TSS (CC1G_01573)	-159	CC1G_01573
Peaks2886	5	584882	585670	+	intron (CC1G_08208, intron 8 of 10)	-1332	CC1G_08207
Peaks2856	5	365704	366074	+	exon (CC1G_06642, exon 5 of 6)	1551	CC1G_06642
Peaks3923	8	747800	748164	+	intron (CC1G_03407, intron 7 of 12)	1532	CC1G_03407
Peaks529	1	3936596	3936990	+	promoter-TSS (CC1G_08776)	-288	CC1G_08776
Peaks4358	9	1873956	1874308	+	promoter-TSS (CC1G_03578)	-260	CC1G_03578
Peaks4375	9	2003491	2003864	+	exon (CC1G_08560, exon 6 of 6)	-1101	CC1G_08561
Peaks1966	3	945455	946569	+	promoter-TSS (CC1G_04483)	-133	CC1G_04483
Peaks392	1	3087202	3087863	+	exon (CC1G_13734, exon 8 of 20)	1460	CC1G_13734
Peaks81	1	640423	641181	+	promoter-TSS (CC1G_04330)	-558	CC1G_04330
Peaks3352	6	767138	768202	+	promoter-TSS (CC1G_15553)	-203	CC1G_15553
Peaks1910	3	478534	478966	+	Intergenic	3087	CC1G_11153
Peaks1253	13	4548	4962	+	promoter-TSS (CC1G_05545)	-565	CC1G_05545
Peaks2410	4	601748	602405	+	exon (CC1G_09043, exon 3 of 5)	611	CC1G_09043
Peaks2571	4	1860577	1861543	+	exon (CC1G_14404, exon 4 of 6)	-1234	CC1G_14405
Peaks3119	5	2027602	2032266	+	Intergenic	2224	CC1G_01266
Peaks703	10	1072790	1073103	+	exon (CC1G_09109, exon 11 of 14)	-1151	CC1G_09110
Peaks2046	3	1509055	1510409	+	exon (CC1G_01892, exon 7 of 16)	1605	CC1G_01892
Peaks596	10	341761	342206	+	Intergenic	2594	CC1G_15256
Peaks2594	4	2037785	2038279	+	intron (CC1G_06399, intron 4 of 4)	1251	CC1G_06399
Peaks1388	2	104630	105652	+	promoter-TSS (CC1G_08292)	-812	CC1G_08292
Peaks714	10	1109069	1111538	+	promoter-TSS (CC1G_15302)	-782	CC1G_15302
Peaks3560	7	879196	879711	+	promoter-TSS (CC1G_09892)	-428	CC1G_09891
Peaks3909	8	637364	638103	+	exon (CC1G_03368, exon 2 of 6)	626	CC1G_03368
Peaks3334	6	641482	642289	+	Intergenic	2374	CC1G_15544
Peaks2290	3	3046726	3047623	+	promoter-TSS (CC1G_02296)	-121	CC1G_02296
Peaks770	10	1546093	1547465	+	promoter-TSS (CC1G_11726)	-153	CC1G_11726
Peaks3718	7	2102313	2102942	+	TTS (CC1G_05694)	834	CC1G_05694
Peaks3545	7	726278	726821	+	promoter-TSS (CC1G_04027)	-336	CC1G_04027
Peaks4250	9	1130370	1131116	+	promoter-TSS (CC1G_02553)	-145	CC1G_02553
Peaks1886	3	240824	241297	+	promoter-TSS (CC1G_05999)	61	CC1G_05999
Peaks1228	12	1764147	1765162	+	TTS (CC1G_07762)	1193	CC1G_07762
Peaks1241	12	1856577	1857196	+	promoter-TSS (CC1G_07797)	-400	CC1G_07797
Peaks1790	2	3154354	3154780	+	promoter-TSS (CC1G_06158)	-113	CC1G_06158
Peaks2405	4	545167	545756	+	promoter-TSS (CC1G_02731)	-422	CC1G_14328
Peaks1289	13	327666	329290	+	TTS (CC1G_12232)	513	CC1G_12233
Peaks1443	2	565553	565949	+	TTS (CC1G_10572)	1236	CC1G_10572
Peaks1330	13	668717	669062	+	promoter-TSS (CC1G_04747)	68	CC1G_04747
Peaks585	10	283244	283943	+	promoter-TSS (CC1G_15250)	57	CC1G_15250
Peaks2975	5	1158751	1159348	+	promoter-TSS (CC1G_00124)	-290	CC1G_00124
Peaks3058	5	1709132	1709776	+	promoter-TSS (CC1G_00357)	-306	CC1G_00357
Peaks2904	5	739106	740386	+	promoter-TSS (CC1G_09946)	334	CC1G_14563
Peaks2530	4	1515297	1515856	+	promoter-TSS (CC1G_13460)	-721	CC1G_13460
Peaks3911	8	649017	649351	+	promoter-TSS (CC1G_03375)	-129	CC1G_14965
Peaks3401	6	1162177	1163239	+	promoter-TSS (CC1G_11980)	-606	CC1G_11980
Peaks1452	2	650322	650867	+	exon (CC1G_12291, exon 3 of 12)	1639	CC1G_12291
Peaks2810	4	3410060	3410816	+	Intergenic	2612	CC1G_04123
Peaks861	11	160529	161879	+	exon (CC1G_10621, exon 5 of 10)	822	CC1G_10621
Peaks1405	2	284678	285068	+	exon (CC1G_10208, exon 3 of 3)	1739	CC1G_10208
Peaks1578	2	1667771	1668295	+	promoter-TSS (CC1G_04302)	-345	CC1G_04300
Peaks2903	5	738375	738900	+	promoter-TSS (CC1G_14563)	-775	CC1G_14563
Peaks3113	5	2010619	2011230	+	promoter-TSS (CC1G_01260)	-199	CC1G_01260
Peaks420	1	3285371	3285615	+	promoter-TSS (CC1G_00578)	-809	CC1G_00578
Peaks3133	5	2125246	2125816	+	promoter-TSS (CC1G_14670)	77	CC1G_14670
Peaks418	1	3281148	3281979	+	exon (CC1G_00576, exon 9 of 9)	-1481	CC1G_00574
Peaks1141	12	1008056	1011249	+	Intergenic	-2818	CC1G_11596
Peaks2042	3	1460250	1460637	+	promoter-TSS (CC1G_12771)	-187	CC1G_01879
Peaks963	11	1112308	1113062	+	exon (CC1G_11615, exon 6 of 7)	1919	CC1G_11615
Peaks624	10	518400	518744	+	promoter-TSS (CC1G_01623)	-237	CC1G_01623
Peaks752	10	1442843	1443126	+	intron (CC1G_11196, intron 9 of 11)	1928	CC1G_11196
Peaks3764	7	2552089	2552670	+	promoter-TSS (CC1G_14906)	-497	CC1G_14906
Peaks1668	2	2399619	2400094	+	promoter-TSS (CC1G_03850)	76	CC1G_03850
Peaks2942	5	988409	989203	+	promoter-TSS (CC1G_00048)	-741	CC1G_00048
Peaks598	10	345133	345441	+	TTS (CC1G_01572)	2868	CC1G_01572
Peaks2668	4	2513351	2514469	+	TTS (CC1G_07572)	362	CC1G_07571
Peaks1357	13	789324	789882	+	promoter-TSS (CC1G_04788)	-118	CC1G_04787
Peaks575	10	211357	211740	+	exon (CC1G_01536, exon 2 of 4)	591	CC1G_01536
Peaks4208	9	791323	792260	+	exon (CC1G_02432, exon 3 of 10)	1056	CC1G_02432
Peaks3465	6	1960102	1960464	+	promoter-TSS (CC1G_07219)	-492	CC1G_07219
Peaks346	1	2845719	2846144	+	promoter-TSS (CC1G_06567)	-32	CC1G_06567
Peaks1032	11	1775073	1775775	+	promoter-TSS (CC1G_09213)	32	CC1G_09213
Peaks3518	7	549201	549971	+	exon (CC1G_03968, exon 3 of 4)	2472	CC1G_03969
Peaks2693	4	2683194	2683695	+	promoter-TSS (CC1G_10044)	-328	CC1G_10044
Peaks1246	12	1901836	1902339	+	promoter-TSS (CC1G_12601)	-53	CC1G_12601
Peaks174	1	1432874	1433325	+	exon (CC1G_13210, exon 4 of 7)	1025	CC1G_13210
Peaks2566	4	1824884	1825568	+	promoter-TSS (CC1G_06326)	-920	CC1G_06326
Peaks4087	8	1879641	1880794	+	TTS (CC1G_15052)	390	CC1G_15053
Peaks1198	12	1558576	1559121	+	promoter-TSS (CC1G_07290)	-446	CC1G_07289
Peaks3413	6	1257892	1258758	+	exon (CC1G_09518, exon 2 of 11)	523	CC1G_09518
Peaks697	10	1024920	1025545	+	promoter-TSS (CC1G_08769)	-739	CC1G_08769
Peaks1372	2	120	562	+	Intergenic	-10935	CC1G_13813
Peaks1526	2	1226109	1226493	+	promoter-TSS (CC1G_01221)	-51	CC1G_01221
Peaks10	1	137941	138735	+	promoter-TSS (CC1G_02758)	-77	CC1G_02758
Peaks2030	3	1398930	1399334	+	TTS (CC1G_11823)	1159	CC1G_14162
Peaks4303	9	1445259	1445894	+	promoter-TSS (CC1G_07655)	-371	CC1G_07655
Peaks647	10	625311	631283	+	TTS (CC1G_09403)	532	CC1G_09404
Peaks3800	7	2737643	2738262	+	promoter-TSS (CC1G_14912)	-292	CC1G_14912
Peaks4011	8	1408387	1408730	+	exon (CC1G_02967, exon 5 of 21)	2177	CC1G_02967
Peaks376	1	3004600	3006957	+	Intergenic	-1303	CC1G_00474
Peaks3887	8	497558	498108	+	promoter-TSS (CC1G_08043)	-263	CC1G_08043
Peaks1998	3	1222597	1224444	+	promoter-TSS (CC1G_14145)	-645	CC1G_14145
Peaks2759	4	3082766	3083214	+	promoter-TSS (CC1G_08080)	-35	CC1G_08080
Peaks3080	5	1829803	1830313	+	intron (CC1G_00410, intron 8 of 10)	1539	CC1G_00410
Peaks1451	2	615399	615716	+	promoter-TSS (CC1G_12842)	-377	CC1G_12842
Peaks3866	8	361909	362620	+	exon (CC1G_08000, exon 1 of 13)	164	CC1G_08000
Peaks2614	4	2197453	2198550	+	promoter-TSS (CC1G_12415)	-649	CC1G_12415
Peaks2655	4	2406910	2407932	+	promoter-TSS (CC1G_07097)	-120	CC1G_07097
Peaks2746	4	3004798	3006183	+	TTS (CC1G_06251)	1059	CC1G_06252
Peaks1905	3	416646	417457	+	promoter-TSS (CC1G_11126)	-776	CC1G_11126
Peaks781	10	1699553	1699924	+	exon (CC1G_15336, exon 3 of 6)	-1329	CC1G_15335
Peaks3483	7	169275	169837	+	promoter-TSS (CC1G_14751)	-291	CC1G_14751
Peaks2100	3	1770321	1771258	+	TTS (CC1G_01992)	1317	CC1G_01992
Peaks693	10	1013446	1014202	+	TTS (CC1G_08766)	1641	CC1G_08766
Peaks1549	2	1463977	1464614	+	promoter-TSS (CC1G_04219)	-92	CC1G_04219
Peaks2473	4	1179253	1179729	+	TTS (CC1G_14360)	752	CC1G_14360
Peaks41	1	377768	379060	+	intron (CC1G_02849, intron 8 of 10)	1604	CC1G_02849
Peaks2348	3	3496707	3497153	+	Intergenic	-1281	CC1G_09258
Peaks2647	4	2371412	2372165	+	promoter-TSS (CC1G_14436)	-24	CC1G_14436
Peaks485	1	3728051	3728706	+	promoter-TSS (CC1G_00728)	-575	CC1G_00728
Peaks1707	2	2619832	2620176	+	promoter-TSS (CC1G_11511)	136	CC1G_11510
Peaks4178	9	551417	551950	+	exon (CC1G_07470, exon 2 of 2)	741	CC1G_07470
Peaks3424	6	1350463	1350852	+	exon (CC1G_07493, exon 1 of 5)	103	CC1G_07493
Peaks3977	8	1195139	1195603	+	promoter-TSS (CC1G_14999)	-98	CC1G_14999
Peaks767	10	1509365	1509916	+	TTS (CC1G_11713)	888	CC1G_11714
Peaks3554	7	821285	821772	+	promoter-TSS (CC1G_14795)	-104	CC1G_14795
Peaks4241	9	1059625	1059998	+	promoter-TSS (CC1G_02528)	-141	CC1G_02528
Peaks1740	2	2780905	2782269	+	exon (CC1G_09151, exon 17 of 23)	2108	CC1G_09150
Peaks4413	9	2231984	2232639	+	TTS (CC1G_08524)	1615	CC1G_08524
Peaks1235	12	1822880	1823226	+	intron (CC1G_07782, intron 6 of 13)	1033	CC1G_07782
Peaks1744	2	2804811	2805825	+	promoter-TSS (CC1G_09161)	-1	CC1G_09160
Peaks1303	13	450210	450912	+	promoter-TSS (CC1G_07965)	-710	CC1G_07965
Peaks1582	2	1677915	1678445	+	exon (CC1G_04305, exon 3 of 4)	674	CC1G_04305
Peaks1780	2	3090743	3091585	+	promoter-TSS (CC1G_06131)	-523	CC1G_14009
Peaks394	1	3092521	3093164	+	promoter-TSS (CC1G_00503)	189	CC1G_13735
Peaks210	1	1765647	1766505	+	promoter-TSS (CC1G_06766)	-354	CC1G_06766
Peaks3847	8	212341	212680	+	promoter-TSS (CC1G_05397)	-333	CC1G_05397
Peaks2289	3	3037377	3038004	+	promoter-TSS (CC1G_02290)	-205	CC1G_02290
Peaks1301	13	434271	434799	+	exon (CC1G_07961, exon 3 of 8)	933	CC1G_07961
Peaks4113	8	2164632	2165391	+	promoter-TSS (CC1G_03063)	29	CC1G_03063
Peaks765	10	1503166	1503454	+	TTS (CC1G_11711)	1276	CC1G_11711
Peaks2559	4	1763122	1763465	+	promoter-TSS (CC1G_06300)	-186	CC1G_06300
Peaks3193	5	2513258	2513639	+	Intergenic	-1459	CC1G_14694
Peaks2826	5	136912	137345	+	TTS (CC1G_08892)	284	CC1G_08891
Peaks3705	7	2026135	2027324	+	TTS (CC1G_05666)	1338	CC1G_05666
Peaks94	1	744917	746500	+	promoter-TSS (CC1G_04361)	-249	CC1G_04361
Peaks3515	7	540935	541190	+	Intergenic	2080	CC1G_14774
Peaks1337	13	712099	712522	+	promoter-TSS (CC1G_15792)	42	CC1G_15792
Peaks1791	2	3167965	3168408	+	promoter-TSS (CC1G_12503)	25	CC1G_12503
Peaks1428	2	462494	462828	+	promoter-TSS (CC1G_10084)	-810	CC1G_10084
Peaks3582	7	1105502	1105853	+	exon (CC1G_00809, exon 5 of 5)	2791	CC1G_00809
Peaks3517	7	546778	547367	+	TTS (CC1G_03967)	293	CC1G_03968
Peaks2565	4	1821567	1822095	+	promoter-TSS (CC1G_14398)	-230	CC1G_14398
Peaks1755	2	2857051	2857478	+	promoter-TSS (CC1G_09181)	-201	CC1G_09181
Peaks3437	6	1475475	1475836	+	exon (CC1G_07534, exon 10 of 10)	3307	CC1G_07533
Peaks4122	8	2227150	2227429	+	TTS (CC1G_03088)	2364	CC1G_03088
Peaks4090	8	1888750	1889335	+	TTS (CC1G_15054)	2380	CC1G_05036
Peaks3966	8	1039972	1040359	+	promoter-TSS (CC1G_07172)	-311	CC1G_07172
Peaks462	1	3544867	3547393	+	promoter-TSS (CC1G_13761)	-29	CC1G_00673
Peaks2013	3	1309942	1310862	+	promoter-TSS (CC1G_09349)	-320	CC1G_09349
Peaks1994	3	1188336	1189166	+	promoter-TSS (CC1G_04574)	-692	CC1G_04574
Peaks2623	4	2253835	2254984	+	TTS (CC1G_07047)	1676	CC1G_07046
Peaks2877	5	530333	531434	+	exon (CC1G_08230, exon 1 of 2)	339	CC1G_08230
Peaks3632	7	1376539	1377532	+	TTS (CC1G_00897)	2266	CC1G_00897
Peaks3200	5	2592000	2592501	+	intron (CC1G_08126, intron 8 of 25)	3228	CC1G_08126
Peaks2950	5	1042685	1043787	+	exon (CC1G_00071, exon 8 of 10)	1644	CC1G_00071
Peaks3450	6	1577284	1577609	+	intron (CC1G_11271, intron 3 of 6)	1119	CC1G_11271
Peaks3512	7	517663	517989	+	exon (CC1G_03956, exon 7 of 10)	993	CC1G_03956
Peaks4024	8	1499453	1502030	+	Intergenic	-1003	CC1G_02998
Peaks303	1	2523038	2523342	+	exon (CC1G_01770, exon 2 of 2)	995	CC1G_01770
Peaks2894	5	614721	615121	+	promoter-TSS (CC1G_14553)	-762	CC1G_14553
Peaks570	10	175769	176228	+	exon (CC1G_01526, exon 3 of 3)	564	CC1G_01526
Peaks347	1	2850335	2850740	+	exon (CC1G_06568, exon 6 of 6)	1342	CC1G_06568
Peaks2805	4	3281525	3282618	+	TTS (CC1G_04074)	-1100	CC1G_04075
Peaks2364	4	94052	95202	+	promoter-TSS (CC1G_12853)	-117	CC1G_12853
Peaks217	1	1810080	1810757	+	intron (CC1G_06786, intron 5 of 8)	700	CC1G_06786
Peaks4335	9	1668523	1669489	+	promoter-TSS (CC1G_03494)	-531	CC1G_03494
Peaks3581	7	1095029	1095459	+	promoter-TSS (CC1G_00805)	-163	CC1G_00805
Peaks3232	5	2934815	2935422	+	promoter-TSS (CC1G_08852)	-913	CC1G_08852
Peaks1109	12	716112	716643	+	promoter-TSS (CC1G_08492)	-628	CC1G_08492
Peaks2303	3	3134645	3134955	+	promoter-TSS (CC1G_02328)	-349	CC1G_02328
Peaks2424	4	741827	742324	+	exon (CC1G_12394, exon 2 of 4)	308	CC1G_12394
Peaks3128	5	2080484	2081220	+	exon (CC1G_01290, exon 5 of 6)	952	CC1G_01290
Peaks375	1	3003611	3004250	+	Intergenic	-3151	CC1G_00474
Peaks1468	2	847196	847521	+	exon (CC1G_01056, exon 8 of 13)	1901	CC1G_01056
Peaks3882	8	474003	474496	+	exon (CC1G_08035, exon 15 of 16)	1700	CC1G_08035
Peaks83	1	643591	645832	+	exon (CC1G_04330, exon 22 of 26)	3351	CC1G_04330
Peaks3990	8	1263143	1263514	+	exon (CC1G_15005, exon 2 of 2)	-1378	CC1G_02920
Peaks393	1	3089833	3090741	+	TTS (CC1G_00503)	1061	CC1G_00502
Peaks236	1	1951544	1951948	+	intron (CC1G_03655, intron 7 of 17)	1025	CC1G_03655
Peaks1488	2	966251	967080	+	promoter-TSS (CC1G_01109)	-397	CC1G_01109
Peaks2541	4	1662871	1664814	+	intron (CC1G_06262, intron 3 of 8)	814	CC1G_06262
Peaks2191	3	2426369	2427103	+	promoter-TSS (CC1G_06882)	-956	CC1G_06882
Peaks164	1	1324258	1324628	+	promoter-TSS (CC1G_10259)	-57	CC1G_10259
Peaks1705	2	2609837	2610334	+	promoter-TSS (CC1G_13978)	533	CC1G_11507
Peaks1820	2	3478758	3479359	+	promoter-TSS (CC1G_04857)	-1	CC1G_04858
Peaks3881	8	468458	469316	+	promoter-TSS (CC1G_08034)	-451	CC1G_08034
Peaks1398	2	230005	230665	+	TTS (CC1G_10192)	2163	CC1G_10191
Peaks3484	7	174327	175130	+	exon (CC1G_10359, exon 1 of 9)	356	CC1G_10359
Peaks3827	8	25193	25604	+	TTS (CC1G_05327)	2066	CC1G_05326
Peaks1646	2	2229079	2229436	+	intron (CC1G_03779, intron 11 of 12)	-1538	CC1G_03778
Peaks2316	3	3232149	3232655	+	Intergenic	-1089	CC1G_02362
Peaks1839	2	3636042	3636618	+	promoter-TSS (CC1G_14041)	-169	CC1G_14041
Peaks3695	7	1927548	1928153	+	promoter-TSS (CC1G_11556)	-750	CC1G_11556
Peaks1763	2	2961312	2961746	+	TTS (CC1G_06082)	560	CC1G_06082
Peaks341	1	2810805	2811228	+	promoter-TSS (CC1G_13717)	-212	CC1G_06554
Peaks388	1	3075188	3075772	+	intron (CC1G_00496, intron 3 of 4)	1672	CC1G_00496
Peaks2088	3	1730911	1731475	+	promoter-TSS (CC1G_01977)	-75	CC1G_01977
Peaks897	11	581170	581861	+	promoter-TSS (CC1G_12591)	-63	CC1G_12591
Peaks170	1	1407758	1408145	+	promoter-TSS (CC1G_13632)	68	CC1G_13632
Peaks1492	2	982382	982672	+	promoter-TSS (CC1G_01115)	-851	CC1G_01115
Peaks604	10	370788	371070	+	promoter-TSS (CC1G_01581)	-269	CC1G_01581
Peaks4336	9	1676060	1676546	+	promoter-TSS (CC1G_03497)	-478	CC1G_03497
Peaks4182	9	584991	585443	+	exon (CC1G_07481, exon 5 of 7)	-2476	CC1G_07482
Peaks1958	3	899404	899891	+	promoter-TSS (CC1G_04466)	-186	CC1G_04466
Peaks3305	6	428987	429427	+	exon (CC1G_15527, exon 1 of 5)	407	CC1G_15527
Peaks3005	5	1368348	1369174	+	TTS (CC1G_00220)	1020	CC1G_14612
Peaks2378	4	279290	279604	+	promoter-TSS (CC1G_02630)	-888	CC1G_02630
Peaks2402	4	501455	501830	+	promoter-TSS (CC1G_02718)	-369	CC1G_02718
Peaks547	1	4054225	4055013	+	promoter-TSS (CC1G_08821)	-516	CC1G_08821
Peaks668	10	797736	798133	+	promoter-TSS (CC1G_11019)	-392	CC1G_11019
Peaks4293	9	1393480	1394202	+	promoter-TSS (CC1G_15185)	-715	CC1G_15185
Peaks4285	9	1343856	1344438	+	exon (CC1G_07617, exon 2 of 4)	143	CC1G_07617
Peaks2510	4	1379393	1379957	+	promoter-TSS (CC1G_11655)	-391	ENSRNAG049972592
Peaks913	11	734230	734638	+	exon (CC1G_05208, exon 4 of 12)	580	CC1G_05208
Peaks1293	13	375608	375956	+	promoter-TSS (CC1G_15776)	-274	CC1G_15776
Peaks3888	8	501920	502238	+	promoter-TSS (CC1G_08046)	59	CC1G_08046
Peaks1230	12	1767204	1768302	+	promoter-TSS (CC1G_07764)	-131	CC1G_07764
Peaks3886	8	492942	493514	+	promoter-TSS (CC1G_08040)	-336	CC1G_08041
Peaks1085	12	404511	405042	+	promoter-TSS (CC1G_05872)	-282	CC1G_05872
Peaks1167	12	1391822	1392614	+	promoter-TSS (CC1G_06498)	-432	CC1G_06498
Peaks3160	5	2304087	2304671	+	promoter-TSS (CC1G_01376)	-150	CC1G_01376
Peaks2455	4	1036444	1037584	+	Intergenic	-1184	CC1G_14351
Peaks14	1	238476	238783	+	promoter-TSS (CC1G_02794)	53	CC1G_02794
Peaks4278	9	1288997	1289952	+	intron (CC1G_07727, intron 3 of 5)	816	CC1G_07727
Peaks1793	2	3184286	3184806	+	exon (CC1G_12510, exon 6 of 9)	1295	CC1G_12510
Peaks1019	11	1655515	1657159	+	promoter-TSS (CC1G_12359)	-25	CC1G_12359
Peaks2526	4	1464973	1465342	+	promoter-TSS (CC1G_11186)	899	CC1G_11187
Peaks2717	4	2820549	2821086	+	TTS (CC1G_06185)	-1399	CC1G_06186
Peaks1130	12	953680	954472	+	exon (CC1G_10805, exon 7 of 10)	1758	CC1G_10805
Peaks248	1	2088178	2089140	+	promoter-TSS (CC1G_03713)	503	CC1G_03714
Peaks45	1	384991	385362	+	promoter-TSS (CC1G_02851)	-374	CC1G_02851
Peaks1463	2	812233	813325	+	exon (CC1G_01048, exon 12 of 13)	-1054	CC1G_13857
Peaks2605	4	2137572	2138038	+	promoter-TSS (CC1G_14422)	-264	CC1G_14422
Peaks960	11	1106889	1107804	+	promoter-TSS (CC1G_11614)	-734	CC1G_11613
Peaks612	10	455301	455782	+	exon (CC1G_01604, exon 5 of 5)	-1487	CC1G_01605
Peaks2608	4	2161112	2161465	+	promoter-TSS (CC1G_06445)	-188	CC1G_06445
Peaks1899	3	380483	381480	+	exon (CC1G_06049, exon 3 of 10)	330	CC1G_06049
Peaks2630	4	2287762	2288957	+	exon (CC1G_07059, exon 5 of 5)	-1449	CC1G_14429
Peaks1853	3	27325	27801	+	promoter-TSS (CC1G_09600)	-233	CC1G_09600
Peaks1767	2	2983188	2985329	+	TTS (CC1G_06089)	-1117	CC1G_06090
Peaks2505	4	1351909	1353489	+	promoter-TSS (CC1G_11645)	-653	CC1G_11645
Peaks2844	5	264223	264468	+	promoter-TSS (CC1G_06677)	-632	CC1G_06677
Peaks1937	3	703618	704340	+	promoter-TSS (CC1G_04646)	-549	CC1G_04646
Peaks55	1	536863	537317	+	promoter-TSS (CC1G_12161)	-428	CC1G_12161
Peaks2393	4	417770	418656	+	promoter-TSS (CC1G_02691)	-172	CC1G_02691
Peaks1693	2	2521767	2522657	+	promoter-TSS (CC1G_03903)	-473	CC1G_03903
Peaks50	1	453661	454272	+	TTS (CC1G_02876)	511	CC1G_13575
Peaks3137	5	2157834	2158428	+	TTS (CC1G_01320)	2504	CC1G_01321
Peaks3494	7	389979	390625	+	promoter-TSS (CC1G_10442)	-241	CC1G_14768
Peaks1082	12	377180	377509	+	exon (CC1G_05865, exon 2 of 4)	-1120	CC1G_05866
Peaks3848	8	226164	228260	+	intron (CC1G_05404, intron 3 of 7)	355	CC1G_05404
Peaks549	1	4060270	4060716	+	intron (CC1G_08823, intron 3 of 11)	851	CC1G_08823
Peaks4305	9	1458415	1458791	+	promoter-TSS (CC1G_15186)	-45	CC1G_15186
Peaks1320	13	575247	575992	+	Intergenic	-1235	CC1G_04711
Peaks2779	4	3150960	3151723	+	TTS (CC1G_08102)	-1611	CC1G_08103
Peaks3090	5	1901717	1902719	+	promoter-TSS (CC1G_00437)	4	CC1G_00438
Peaks1628	2	1939236	1939890	+	TTS (CC1G_05130)	560	CC1G_05129
Peaks2324	3	3279193	3279714	+	promoter-TSS (CC1G_02374)	-565	CC1G_02374
Peaks2949	5	1041594	1042467	+	exon (CC1G_00071, exon 10 of 10)	-1136	CC1G_00070
Peaks2315	3	3222024	3223088	+	Intergenic	-4214	CC1G_14282
Peaks2897	5	691851	692100	+	promoter-TSS (CC1G_09964)	-184	CC1G_09965
Peaks487	1	3732411	3733508	+	exon (CC1G_13775, exon 2 of 5)	695	CC1G_13775
Peaks3869	8	375380	377666	+	promoter-TSS (CC1G_08004)	-790	CC1G_08004
Peaks1467	2	838155	838675	+	exon (CC1G_01055, exon 3 of 5)	1821	CC1G_01055
Peaks1545	2	1449788	1450256	+	promoter-TSS (CC1G_04213)	-380	CC1G_04213
Peaks1972	3	993957	994515	+	promoter-TSS (CC1G_04503)	-427	CC1G_04503
Peaks1771	2	2993494	2993938	+	promoter-TSS (CC1G_06092)	-544	CC1G_06092
Peaks3837	8	135285	136104	+	promoter-TSS (CC1G_05367)	-792	CC1G_05367
Peaks4194	9	667223	667787	+	TTS (CC1G_10713)	167	CC1G_10714
Peaks1475	2	880555	880974	+	promoter-TSS (CC1G_01070)	102	CC1G_13863
Peaks1736	2	2761662	2763039	+	promoter-TSS (CC1G_09141)	-657	CC1G_09141
Peaks1102	12	617517	617971	+	promoter-TSS (CC1G_08454)	-617	CC1G_08454
Peaks3249	5	3081557	3081884	+	promoter-TSS (CC1G_14725)	-27	CC1G_14725
Peaks2625	4	2278051	2278815	+	Intergenic	-1772	CC1G_07056
Peaks1276	13	233477	233808	+	TTS (CC1G_05633)	1946	CC1G_05633
Peaks3568	7	935434	936002	+	exon (CC1G_00752, exon 8 of 9)	2505	CC1G_00752
Peaks889	11	478432	478816	+	exon (CC1G_09654, exon 5 of 8)	1708	CC1G_09654
Peaks1142	12	1011615	1012309	+	promoter-TSS (CC1G_11596)	-508	CC1G_11596
Peaks4261	9	1185074	1186156	+	exon (CC1G_07692, exon 7 of 12)	1034	CC1G_07692
Peaks3146	5	2189790	2190259	+	TTS (CC1G_14676)	417	CC1G_14675
Peaks2499	4	1305532	1306756	+	promoter-TSS (CC1G_14365)	-956	CC1G_14365
Peaks1170	12	1400958	1401466	+	TTS (CC1G_06501)	-1191	CC1G_06502
Peaks1737	2	2769586	2770100	+	exon (CC1G_09146, exon 5 of 17)	790	CC1G_09146
Peaks2335	3	3353248	3353599	+	promoter-TSS (CC1G_02400)	-114	CC1G_02400
Peaks6	1	100488	100773	+	Intergenic	-2575	CC1G_02744
Peaks3268	5	3287500	3287770	+	promoter-TSS (CC1G_12147)	-594	CC1G_12147
Peaks627	10	530314	530786	+	TTS (CC1G_01629)	368	CC1G_01628
Peaks1078	12	336505	337165	+	promoter-TSS (CC1G_05849)	-514	CC1G_05849
Peaks262	1	2159482	2160024	+	TTS (CC1G_03743)	983	CC1G_03742
Peaks24	1	298418	298927	+	TTS (CC1G_02815)	1103	CC1G_02816
Peaks3126	5	2070067	2070524	+	intron (CC1G_01285, intron 4 of 10)	785	CC1G_01285
Peaks1896	3	371375	372075	+	promoter-TSS (CC1G_14083)	-322	CC1G_06046
Peaks3808	7	2771252	2771991	+	TTS (CC1G_05955)	1374	CC1G_05955
Peaks1186	12	1485586	1486006	+	promoter-TSS (CC1G_06531)	11	CC1G_06531
Peaks4243	9	1068816	1069661	+	promoter-TSS (CC1G_02531)	-479	CC1G_02531
Peaks1539	2	1403044	1404244	+	TTS (CC1G_04197)	1113	CC1G_04197
Peaks730	10	1255628	1256746	+	TTS (CC1G_09711)	-2312	CC1G_09712
Peaks998	11	1460709	1461685	+	promoter-TSS (CC1G_05502)	-444	CC1G_05502
Peaks4282	9	1328851	1330093	+	promoter-TSS (CC1G_07740)	-562	CC1G_07740
Peaks4234	9	1031708	1032275	+	exon (CC1G_02518, exon 6 of 6)	-1593	CC1G_02519
Peaks2264	3	2838536	2839247	+	promoter-TSS (CC1G_03312)	21	CC1G_03312
Peaks1001	11	1496009	1496542	+	intron (CC1G_05490, intron 2 of 6)	766	CC1G_05490
Peaks1875	3	185679	185958	+	exon (CC1G_05977, exon 2 of 2)	457	CC1G_05977
Peaks3503	7	464431	464941	+	TTS (CC1G_03938)	-1270	CC1G_14770
Peaks1877	3	193763	194954	+	promoter-TSS (CC1G_14069)	134	CC1G_14068
Peaks3976	8	1163626	1164159	+	promoter-TSS (CC1G_11701)	-439	CC1G_11701
Peaks4266	9	1225745	1227173	+	promoter-TSS (CC1G_07706)	-541	CC1G_07706
Peaks1237	12	1827750	1828245	+	promoter-TSS (CC1G_07783)	246	CC1G_07784
Peaks1069	12	240443	240769	+	promoter-TSS (CC1G_05813)	-586	CC1G_05813
Peaks4156	9	64031	64986	+	promoter-TSS (CC1G_15107)	58	CC1G_15107
Peaks2161	3	2123024	2123657	+	TTS (CC1G_07409)	1522	CC1G_07409
Peaks3345	6	715085	715357	+	promoter-TSS (CC1G_06963)	-127	CC1G_06963
Peaks1456	2	713899	714867	+	promoter-TSS (CC1G_01009)	-119	CC1G_01009
Peaks4051	8	1654366	1654773	+	Intergenic	2044	CC1G_15032
Peaks3709	7	2035505	2035946	+	Intergenic	-1749	CC1G_05667
Peaks1618	2	1879428	1883343	+	promoter-TSS (CC1G_05109)	524	CC1G_05110
Peaks1438	2	512327	512957	+	Intergenic	-4721	CC1G_13839
Peaks1229	12	1765766	1766355	+	exon (CC1G_07764, exon 6 of 9)	1562	CC1G_07764
Peaks851	11	98055	98461	+	Intergenic	-1834	CC1G_10598
Peaks4268	9	1258630	1259679	+	TTS (CC1G_07718)	1714	CC1G_07718
Peaks317	1	2638596	2639347	+	exon (CC1G_01824, exon 3 of 4)	-1026	CC1G_01823
Peaks1075	12	313503	314033	+	exon (CC1G_05840, exon 4 of 6)	1014	CC1G_05840
Peaks3265	5	3270531	3271067	+	TTS (CC1G_12138)	835	CC1G_12138
Peaks910	11	726402	727056	+	exon (CC1G_10983, exon 4 of 8)	857	CC1G_10983
Peaks1758	2	2929215	2930258	+	promoter-TSS (CC1G_06070)	-93	CC1G_06070
Peaks1139	12	1002107	1003619	+	TTS (CC1G_11595)	1261	CC1G_11595
Peaks2392	4	413741	414175	+	exon (CC1G_02690, exon 7 of 15)	1448	CC1G_02690
Peaks3822	7	2926831	2927215	+	promoter-TSS (CC1G_08433)	-192	CC1G_08433
Peaks4146	8	2455983	2456589	+	promoter-TSS (CC1G_03170)	-311	CC1G_03171
Peaks3237	5	3008197	3009154	+	promoter-TSS (CC1G_12426)	-384	CC1G_12426
Peaks3218	5	2729638	2730027	+	promoter-TSS (CC1G_08181)	0	ENSRNAG049972621
Peaks1314	13	549426	549766	+	promoter-TSS (CC1G_15782)	-768	CC1G_04702
Peaks2845	5	277548	278022	+	TTS (CC1G_06673)	817	CC1G_06672
Peaks4188	9	617974	618344	+	exon (CC1G_10702, exon 1 of 1)	339	CC1G_10702
Peaks4163	9	266186	266597	+	exon (CC1G_09363, exon 6 of 6)	2098	CC1G_09363
Peaks3192	5	2510372	2511718	+	promoter-TSS (CC1G_14693)	-247	CC1G_14693
Peaks3373	6	922938	923233	+	promoter-TSS (CC1G_09825)	-213	CC1G_09825
Peaks3466	6	1982001	1982987	+	exon (CC1G_07213, exon 8 of 9)	-1077	CC1G_07214
Peaks3191	5	2509600	2509962	+	promoter-TSS (CC1G_14692)	-251	CC1G_14692
Peaks4139	8	2399889	2400157	+	promoter-TSS (CC1G_03149)	-317	CC1G_03149
Peaks2974	5	1156023	1157508	+	TTS (CC1G_00122)	1879	CC1G_00123
Peaks2287	3	2993757	2994301	+	TTS (CC1G_14272)	254	CC1G_14273
Peaks2875	5	523734	524201	+	intron (CC1G_08233, intron 1 of 9)	358	CC1G_08233
Peaks753	10	1443366	1444925	+	exon (CC1G_11196, exon 11 of 12)	1521	CC1G_11197
Peaks2648	4	2373313	2373879	+	Intergenic	1784	CC1G_14436
Peaks2385	4	347649	348078	+	TTS (CC1G_14321)	731	CC1G_14320
Peaks2978	5	1186640	1187320	+	promoter-TSS (CC1G_00138)	218	CC1G_00137
Peaks3451	6	1599951	1600311	+	promoter-TSS (CC1G_11265)	-74	CC1G_11265
Peaks1182	12	1470779	1471085	+	promoter-TSS (CC1G_06526)	280	ENSRNAG049972734
Peaks1107	12	691649	692233	+	TTS (CC1G_15407)	1882	CC1G_08483
Peaks410	1	3208926	3209583	+	promoter-TSS (CC1G_13739)	-190	CC1G_13739
Peaks1126	12	861634	862130	+	promoter-TSS (CC1G_13079)	-208	CC1G_13080
Peaks1823	2	3510889	3511354	+	promoter-TSS (CC1G_04870)	-470	CC1G_04870
Peaks145	1	1088468	1089143	+	promoter-TSS (CC1G_08651)	-649	CC1G_08651
Peaks3477	7	141002	141866	+	Intergenic	3492	CC1G_10373
Peaks1660	2	2345801	2346066	+	TTS (CC1G_03827)	452	CC1G_03828
Peaks17	1	260587	261128	+	promoter-TSS (CC1G_02803)	-126	CC1G_02802
Peaks3074	5	1798252	1799557	+	TTS (CC1G_00398)	1679	CC1G_00398
Peaks3370	6	855712	855995	+	promoter-TSS (CC1G_15559)	-268	CC1G_15559
Peaks1360	13	817619	819128	+	promoter-TSS (CC1G_04796)	-666	CC1G_04797
Peaks4252	9	1136704	1137411	+	intron (CC1G_02555, intron 5 of 15)	876	CC1G_02555
Peaks1801	2	3264692	3265945	+	promoter-TSS (CC1G_10398)	-482	CC1G_10398
Peaks1774	2	3041706	3042845	+	TTS (CC1G_06115)	-2402	CC1G_06114
Peaks1088	12	447670	448852	+	exon (CC1G_11247, exon 9 of 14)	2271	CC1G_11247
Peaks1086	12	429928	430647	+	promoter-TSS (CC1G_11243)	-419	CC1G_11243
Peaks1145	12	1156867	1157545	+	promoter-TSS (CC1G_09902)	7	CC1G_09902
Peaks1560	2	1558912	1559808	+	promoter-TSS (CC1G_13912)	92	CC1G_13912
Peaks3666	7	1620088	1620536	+	TTS (CC1G_00989)	2419	CC1G_00989
Peaks1701	2	2582023	2583032	+	promoter-TSS (CC1G_03927)	-161	CC1G_03927
Peaks1514	2	1099135	1099509	+	TTS (CC1G_01163)	288	CC1G_01162
Peaks831	10	2200477	2200834	+	Intergenic	1778	CC1G_15365
Peaks1656	2	2308934	2309303	+	TTS (CC1G_03811)	249	CC1G_03810
Peaks1206	12	1591848	1592460	+	promoter-TSS (CC1G_07301)	-563	CC1G_07301
Peaks2355	3	3595447	3596086	+	promoter-TSS (CC1G_14307)	-34	CC1G_14307
Peaks2517	4	1402160	1402785	+	promoter-TSS (CC1G_11163)	531	CC1G_11162
Peaks2281	3	2942664	2943149	+	intron (CC1G_02257, intron 3 of 5)	683	CC1G_02257
Peaks517	1	3907665	3908016	+	TTS (CC1G_13023)	2042	CC1G_13023
Peaks1179	12	1443239	1443953	+	exon (CC1G_06516, exon 3 of 3)	-2069	CC1G_06517
Peaks4288	9	1349615	1350374	+	promoter-TSS (CC1G_07620)	-702	CC1G_07620
Peaks1420	2	395569	396060	+	promoter-TSS (CC1G_10699)	-620	CC1G_10699
Peaks1265	13	128206	128949	+	Intergenic	-2865	CC1G_05592
Peaks2498	4	1301809	1304155	+	promoter-TSS (CC1G_07874)	-469	CC1G_07874
Peaks1194	12	1531313	1532591	+	promoter-TSS (CC1G_15447)	-293	CC1G_15447
Peaks72	1	620662	622540	+	Intergenic	-4594	CC1G_13580
Peaks4239	9	1053358	1053917	+	Intergenic	3198	CC1G_02525
Peaks1326	13	609538	609902	+	promoter-TSS (CC1G_04723)	-254	CC1G_04723
Peaks2426	4	744948	746200	+	promoter-TSS (CC1G_12395)	-382	CC1G_12395
Peaks4104	8	2026655	2027548	+	promoter-TSS (CC1G_12449)	-164	CC1G_12449
Peaks2141	3	1994711	1995630	+	promoter-TSS (CC1G_14210)	-419	CC1G_14210
Peaks3418	6	1300364	1301362	+	TTS (CC1G_09537)	211	CC1G_09536
Peaks762	10	1482906	1483550	+	promoter-TSS (CC1G_11207)	-344	CC1G_11208
Peaks564	10	149809	150409	+	TTS (CC1G_01516)	-1005	CC1G_01515
Peaks655	10	660761	661148	+	exon (CC1G_09415, exon 9 of 16)	2833	CC1G_09415
Peaks2757	4	3072461	3072764	+	TTS (CC1G_08074)	1608	CC1G_08075
Peaks834	10	2210118	2211912	+	promoter-TSS (CC1G_12689)	-576	CC1G_12689
Peaks784	10	1753704	1754060	+	TTS (CC1G_02142)	1602	CC1G_02143
Peaks1825	2	3513966	3514863	+	promoter-TSS (CC1G_04872)	-656	CC1G_04872
Peaks1577	2	1658432	1658832	+	promoter-TSS (CC1G_04297)	200	CC1G_13917
Peaks1433	2	488400	489322	+	Intergenic	-3316	CC1G_10092
Peaks3647	7	1460620	1460978	+	exon (CC1G_00926, exon 15 of 16)	-1227	CC1G_00925
Peaks1520	2	1149297	1150217	+	exon (CC1G_01185, exon 4 of 8)	2105	CC1G_01185
Peaks221	1	1822891	1823635	+	exon (CC1G_06789, exon 1 of 3)	1180	CC1G_06789
Peaks2370	4	166943	167714	+	promoter-TSS (CC1G_02589)	-394	CC1G_02589
Peaks688	10	984042	984670	+	promoter-TSS (CC1G_08754)	-770	CC1G_08754
Peaks803	10	1880436	1881223	+	promoter-TSS (CC1G_02191)	-929	CC1G_02191
Peaks704	10	1075436	1075868	+	promoter-TSS (CC1G_09111)	-66	CC1G_09111
Peaks4187	9	605653	606073	+	TTS (CC1G_15139)	1118	CC1G_15139
Peaks1445	2	585395	585946	+	promoter-TSS (CC1G_10577)	-852	CC1G_10578
Peaks2067	3	1623274	1623859	+	exon (CC1G_01938, exon 1 of 10)	624	CC1G_01938
Peaks3991	8	1307008	1307800	+	exon (CC1G_15009, exon 2 of 4)	392	CC1G_15009
Peaks3556	7	841557	842465	+	promoter-TSS (CC1G_09880)	-626	CC1G_09880
Peaks862	11	209178	209631	+	promoter-TSS (CC1G_11355)	-242	CC1G_11355
Peaks277	1	2296050	2296353	+	exon (CC1G_01688, exon 26 of 31)	2963	CC1G_01689
Peaks1073	12	298840	300179	+	promoter-TSS (CC1G_05834)	-525	CC1G_05834
Peaks936	11	891376	892571	+	promoter-TSS (CC1G_15689)	-782	CC1G_15689
Peaks1046	11	1895801	1896150	+	promoter-TSS (CC1G_08956)	-198	CC1G_08956
Peaks1975	3	1018323	1019374	+	promoter-TSS (CC1G_04514)	-285	CC1G_04514
Peaks4128	8	2292447	2292972	+	Intergenic	3274	CC1G_03110
Peaks3819	7	2897649	2898286	+	promoter-TSS (CC1G_08427)	-615	CC1G_08427
Peaks3994	8	1333276	1333612	+	promoter-TSS (CC1G_02942)	-386	CC1G_02942
Peaks901	11	674239	676635	+	promoter-TSS (CC1G_10967)	-929	CC1G_10967
Peaks2219	3	2573734	2574561	+	exon (CC1G_03210, exon 8 of 9)	2049	CC1G_03210
Peaks3255	5	3208951	3209608	+	exon (CC1G_07936, exon 5 of 19)	1832	CC1G_07936
Peaks2842	5	226461	226987	+	exon (CC1G_06691, exon 2 of 4)	776	CC1G_06691
Peaks2198	3	2471612	2472459	+	promoter-TSS (CC1G_14237)	273	CC1G_14236
Peaks2383	4	336476	336887	+	TTS (CC1G_02655)	777	CC1G_02656
Peaks1112	12	724679	726930	+	Intergenic	3203	CC1G_08495
Peaks1216	12	1684561	1685200	+	promoter-TSS (CC1G_07332)	296	CC1G_15455
Peaks3181	5	2430507	2430775	+	TTS (CC1G_01426)	3995	CC1G_01425
Peaks4206	9	788035	788460	+	promoter-TSS (CC1G_02431)	-264	CC1G_02431
Peaks1525	2	1214054	1214488	+	promoter-TSS (CC1G_01213)	-126	CC1G_01213
Peaks898	11	659949	660996	+	TTS (CC1G_10965)	-1580	CC1G_10963
Peaks3645	7	1453340	1453966	+	exon (CC1G_00923, exon 2 of 2)	1649	CC1G_00923
Peaks442	1	3405223	3406568	+	promoter-TSS (CC1G_00623)	-752	CC1G_00623
Peaks3786	7	2633739	2634232	+	intron (CC1G_05914, intron 7 of 9)	1417	CC1G_05914
Peaks1071	12	258950	259566	+	TTS (CC1G_05818)	-1543	CC1G_05819
Peaks122	1	890295	891388	+	TTS (CC1G_04414)	1644	CC1G_04414
Peaks4119	8	2213853	2214143	+	exon (CC1G_03083, exon 5 of 7)	1237	CC1G_03083
Peaks412	1	3222801	3223311	+	promoter-TSS (CC1G_13741)	-143	CC1G_13741
Peaks213	1	1786954	1788174	+	TTS (CC1G_06776)	739	CC1G_06775
Peaks819	10	1980328	1982972	+	exon (CC1G_02230, exon 2 of 5)	102	CC1G_02230
Peaks4038	8	1585371	1586201	+	promoter-TSS (CC1G_03026)	-717	CC1G_03026
Peaks2457	4	1047455	1048129	+	promoter-TSS (CC1G_14352)	-471	CC1G_14352
Peaks108	1	852712	852995	+	Intergenic	-4134	CC1G_04402
Peaks3214	5	2662577	2663002	+	exon (CC1G_08154, exon 2 of 2)	697	CC1G_08154
Peaks2572	4	1864348	1865235	+	TTS (CC1G_06342)	2054	CC1G_06342
Peaks363	1	2957876	2958596	+	promoter-TSS (CC1G_06617)	-610	CC1G_06617
Peaks527	1	3928309	3929337	+	promoter-TSS (CC1G_08773)	-179	CC1G_08773
Peaks1295	13	393226	393599	+	promoter-TSS (CC1G_07951)	1	CC1G_07951
Peaks3677	7	1727881	1728748	+	TTS (CC1G_09017)	-1087	CC1G_09018
Peaks2672	4	2530322	2530700	+	promoter-TSS (CC1G_07577)	-65	CC1G_07577
Peaks3987	8	1245270	1247086	+	Intergenic	-1030	CC1G_02915
Peaks2192	3	2428347	2428878	+	exon (CC1G_06883, exon 2 of 3)	103	CC1G_06883
Peaks2789	4	3216244	3217828	+	TTS (CC1G_14494)	3363	CC1G_14494
Peaks955	11	1054830	1055467	+	intron (CC1G_05323, intron 4 of 7)	1571	CC1G_05323
Peaks1070	12	253501	253871	+	promoter-TSS (CC1G_15382)	-473	CC1G_15382
Peaks2205	3	2510950	2511655	+	promoter-TSS (CC1G_14241)	210	CC1G_03189
Peaks4426	9	2428457	2428951	+	TTS (CC1G_09998)	-1142	CC1G_15229
Peaks3474	7	77103	77900	+	promoter-TSS (CC1G_10148)	-698	CC1G_10148
Peaks938	11	901727	904433	+	TTS (CC1G_05267)	1876	CC1G_05267
Peaks452	1	3483702	3484675	+	promoter-TSS (CC1G_00653)	-200	CC1G_00653
Peaks3618	7	1284587	1286568	+	exon (CC1G_00866, exon 3 of 6)	553	CC1G_00866
Peaks589	10	296123	297100	+	exon (CC1G_01562, exon 3 of 28)	1239	CC1G_01562
Peaks441	1	3402304	3402783	+	TTS (CC1G_00623)	2600	CC1G_00623
Peaks3409	6	1213542	1214418	+	promoter-TSS (CC1G_09505)	-513	CC1G_09505
Peaks560	10	118341	119003	+	promoter-TSS (CC1G_01501)	-743	CC1G_01501
Peaks1022	11	1665569	1666237	+	promoter-TSS (CC1G_15739)	-783	CC1G_15739
Peaks3430	6	1420779	1421286	+	TTS (CC1G_07519)	2551	CC1G_07519
Peaks4054	8	1662265	1662844	+	Intergenic	-2559	CC1G_04953
Peaks1939	3	720606	721133	+	TTS (CC1G_04652)	1187	CC1G_04652
Peaks907	11	711906	713744	+	promoter-TSS (CC1G_10979)	-625	CC1G_10979
Peaks1696	2	2532651	2533207	+	TTS (CC1G_03906)	-1568	CC1G_03905
Peaks121	1	886577	889069	+	TTS (CC1G_04411)	892	CC1G_13602
Peaks2465	4	1146588	1146864	+	exon (CC1G_07816, exon 2 of 4)	1503	CC1G_07816
Peaks1931	3	648014	649613	+	Intergenic	-2473	CC1G_04625
Peaks3642	7	1446631	1447248	+	exon (CC1G_00920, exon 4 of 7)	1120	CC1G_00920
Peaks2681	4	2574112	2574949	+	promoter-TSS (CC1G_07595)	-1000	CC1G_07595
Peaks4004	8	1379746	1380806	+	exon (CC1G_02961, exon 6 of 9)	-1392	CC1G_02962
Peaks2129	3	1955784	1956312	+	promoter-TSS (CC1G_14206)	-250	CC1G_14206
Peaks1272	13	183398	183834	+	promoter-TSS (CC1G_05615)	-813	CC1G_05615
Peaks2479	4	1217977	1218369	+	exon (CC1G_07846, exon 5 of 5)	1575	CC1G_07845
Peaks1636	2	2052965	2053280	+	TTS (CC1G_05177)	1521	CC1G_05177
Peaks2834	5	178035	180378	+	TTS (CC1G_14536)	990	CC1G_14536
Peaks919	11	771895	772932	+	promoter-TSS (CC1G_05222)	-481	CC1G_05222
Peaks2556	4	1732543	1733714	+	promoter-TSS (CC1G_14390)	-385	CC1G_14390
Peaks3648	7	1463465	1463844	+	promoter-TSS (CC1G_14834)	438	CC1G_00926
Peaks1416	2	352911	353200	+	promoter-TSS (CC1G_10683)	-539	CC1G_10683
Peaks1231	12	1807193	1808012	+	Intergenic	3116	CC1G_07778
Peaks857	11	143358	143853	+	TTS (CC1G_10615)	1527	CC1G_10615
Peaks1712	2	2641939	2642427	+	exon (CC1G_11520, exon 6 of 11)	1093	CC1G_11520
Peaks4130	8	2300824	2301115	+	exon (CC1G_03112, exon 6 of 11)	1102	CC1G_03112
Peaks3972	8	1127501	1127993	+	promoter-TSS (CC1G_11686)	-296	CC1G_11686
Peaks3098	5	1942898	1943389	+	TTS (CC1G_00451)	743	CC1G_00452
Peaks3278	5	3406756	3407257	+	TTS (CC1G_12245)	2025	CC1G_12245
Peaks1465	2	816047	819573	+	Intergenic	-1572	CC1G_01048
Peaks2531	4	1585606	1586122	+	exon (CC1G_10930, exon 4 of 4)	2984	CC1G_14383
Peaks3815	7	2828820	2829786	+	promoter-TSS (CC1G_08399)	-780	CC1G_08399
Peaks583	10	269096	269718	+	promoter-TSS (CC1G_01553)	-452	CC1G_01553
Peaks286	1	2344715	2345241	+	TTS (CC1G_01705)	2170	CC1G_13688
Peaks2476	4	1202960	1203464	+	promoter-TSS (CC1G_07839)	-654	CC1G_07839
Peaks208	1	1754775	1755110	+	promoter-TSS (CC1G_06759)	-22	CC1G_13652
Peaks2684	4	2622606	2624301	+	promoter-TSS (CC1G_07608)	-632	CC1G_07608
Peaks2367	4	145001	145590	+	TTS (CC1G_02580)	2466	CC1G_02580
Peaks3932	8	833921	834475	+	promoter-TSS (CC1G_03441)	-284	CC1G_03441
Peaks2638	4	2306843	2307368	+	exon (CC1G_07064, exon 4 of 19)	2492	CC1G_07064
Peaks3361	6	829250	830146	+	promoter-TSS (CC1G_11451)	-194	CC1G_11451
Peaks2606	4	2151060	2152225	+	TTS (CC1G_06441)	2048	CC1G_06441
Peaks3468	6	1988894	1989862	+	TTS (CC1G_07212)	366	CC1G_15632
Peaks4344	9	1759369	1759671	+	exon (CC1G_03532, exon 2 of 6)	961	CC1G_03532
Peaks3312	6	452066	452892	+	TTS (CC1G_08679)	1449	CC1G_08678
Peaks930	11	839935	840537	+	TTS (CC1G_05246)	986	CC1G_05245
Peaks4343	9	1755119	1755912	+	promoter-TSS (CC1G_03530)	-274	CC1G_03530
Peaks658	10	682966	683510	+	promoter-TSS (CC1G_09422)	84	CC1G_09422
Peaks2801	4	3266974	3267482	+	promoter-TSS (CC1G_04069)	-122	CC1G_04069
Peaks130	1	985290	985705	+	TTS (CC1G_08625)	1276	CC1G_08625
Peaks1042	11	1878291	1879615	+	promoter-TSS (CC1G_15750)	-163	CC1G_08963
Peaks1382	2	83377	83806	+	intron (CC1G_08285, intron 1 of 7)	443	CC1G_08285
Peaks694	10	1014601	1016319	+	TTS (CC1G_08767)	494	CC1G_15294
Peaks2034	3	1425976	1428862	+	promoter-TSS (CC1G_11833)	-360	CC1G_11833
Peaks3266	5	3279936	3280437	+	exon (CC1G_12142, exon 3 of 5)	647	CC1G_12142
Peaks1868	3	157886	158240	+	exon (CC1G_05967, exon 6 of 7)	3003	CC1G_05968
Peaks1946	3	789124	789737	+	promoter-TSS (CC1G_04680)	-857	CC1G_04680
Peaks3209	5	2645048	2645513	+	TTS (CC1G_08148)	-1047	CC1G_08147
Peaks3299	6	400555	402038	+	TTS (CC1G_08663)	1339	CC1G_08663
Peaks3721	7	2136929	2137317	+	promoter-TSS (CC1G_05706)	92	CC1G_05706
Peaks1800	2	3262677	3263418	+	promoter-TSS (CC1G_14018)	110	CC1G_10397
Peaks2673	4	2549922	2550288	+	intron (CC1G_07585, intron 8 of 12)	1497	CC1G_07585
Peaks2538	4	1636356	1636631	+	promoter-TSS (CC1G_10950)	-162	CC1G_10950
Peaks2052	3	1535519	1535793	+	promoter-TSS (CC1G_14176)	507	CC1G_01905
Peaks2967	5	1106882	1107688	+	promoter-TSS (CC1G_00098)	-272	CC1G_00098
Peaks2696	4	2694940	2696760	+	TTS (CC1G_10047)	1976	CC1G_10048
Peaks2808	4	3403108	3403733	+	Intergenic	3014	CC1G_04121
Peaks3169	5	2381475	2381850	+	promoter-TSS (CC1G_01410)	-809	CC1G_01410
Peaks2822	5	95446	95762	+	promoter-TSS (CC1G_14531)	-213	CC1G_14531
Peaks1101	12	603434	604423	+	TTS (CC1G_08451)	315	CC1G_08450
Peaks3577	7	1065650	1066048	+	promoter-TSS (CC1G_14815)	-211	CC1G_14815
Peaks414	1	3251201	3251877	+	promoter-TSS (CC1G_00562)	-975	CC1G_00562
Peaks2421	4	709112	709886	+	promoter-TSS (CC1G_09084)	-524	CC1G_09084
Peaks788	10	1771906	1772626	+	exon (CC1G_02149, exon 6 of 6)	1734	CC1G_02149
Peaks3145	5	2189136	2189479	+	TTS (CC1G_01329)	1134	CC1G_14675
Peaks832	10	2201235	2203745	+	exon (CC1G_12687, exon 4 of 4)	719	CC1G_12687
Peaks2889	5	602596	603075	+	TTS (CC1G_08201)	127	CC1G_08202
Peaks3338	6	670364	671014	+	promoter-TSS (CC1G_06948)	-512	CC1G_06948
Peaks2718	4	2821629	2822698	+	promoter-TSS (CC1G_06186)	-53	CC1G_06186
Peaks528	1	3932423	3933071	+	promoter-TSS (CC1G_13794)	-685	CC1G_13794
Peaks2637	4	2305328	2306245	+	exon (CC1G_07064, exon 2 of 19)	1173	CC1G_07064
Peaks797	10	1842264	1843381	+	promoter-TSS (CC1G_02174)	717	CC1G_02173
Peaks4196	9	671711	672181	+	promoter-TSS (CC1G_15142)	-241	CC1G_15142
Peaks3534	7	653132	654353	+	promoter-TSS (CC1G_14785)	-46	CC1G_14785
Peaks1876	3	187252	188062	+	TTS (CC1G_05977)	2296	CC1G_05977
Peaks194	1	1597391	1597777	+	exon (CC1G_11296, exon 8 of 11)	-1826	CC1G_11297
Peaks1716	2	2659489	2660230	+	promoter-TSS (CC1G_10809)	-353	CC1G_10809
Peaks97	1	754989	755596	+	promoter-TSS (CC1G_04367)	-101	CC1G_04367
Peaks4210	9	820505	821019	+	promoter-TSS (CC1G_02441)	-360	CC1G_02441
Peaks2005	3	1246337	1246655	+	promoter-TSS (CC1G_09321)	-140	CC1G_09321
Peaks4423	9	2396895	2398057	+	promoter-TSS (CC1G_09981)	-534	CC1G_09982
Peaks4157	9	66764	67169	+	Intergenic	2516	CC1G_15107
Peaks2163	3	2221045	2222401	+	promoter-TSS (CC1G_14225)	-751	CC1G_14225
Peaks2951	5	1051042	1051457	+	promoter-TSS (CC1G_00078)	-1	CC1G_00077
Peaks3849	8	230425	230861	+	promoter-TSS (CC1G_05405)	-732	CC1G_05405
Peaks3664	7	1598082	1598477	+	TTS (CC1G_00977)	1768	CC1G_00978
Peaks1775	2	3044762	3046318	+	promoter-TSS (CC1G_06115)	-764	CC1G_06116
Peaks60	1	575781	576157	+	promoter-TSS (CC1G_12068)	-66	CC1G_12068
Peaks4330	9	1596593	1601106	+	exon (CC1G_11080, exon 3 of 6)	856	CC1G_11080
Peaks1698	2	2560830	2562376	+	promoter-TSS (CC1G_03917)	84	CC1G_03917
Peaks796	10	1839274	1840312	+	TTS (CC1G_02172)	750	CC1G_02172
Peaks3066	5	1749563	1750840	+	promoter-TSS (CC1G_00376)	444	CC1G_00377
Peaks2747	4	3006489	3008774	+	Intergenic	-1082	CC1G_06252
Peaks1601	2	1747746	1748591	+	promoter-TSS (CC1G_11936)	101	CC1G_11937
Peaks4031	8	1540971	1542821	+	promoter-TSS (CC1G_15024)	-285	CC1G_15024
Peaks594	10	332968	333297	+	Intergenic	-1226	CC1G_15255
Peaks1571	2	1627474	1628187	+	promoter-TSS (CC1G_04282)	-465	CC1G_04282
Peaks2812	4	3524549	3525048	+	Intergenic	-1022	CC1G_04166
Peaks630	10	543746	544315	+	TTS (CC1G_01635)	-1104	CC1G_01636
Peaks3343	6	710225	713100	+	promoter-TSS (CC1G_06962)	99	CC1G_06962
Peaks2793	4	3223104	3226171	+	Intergenic	-2182	CC1G_14495
Peaks4260	9	1183939	1184872	+	exon (CC1G_07692, exon 12 of 12)	2244	CC1G_07692
Peaks2343	3	3426195	3426575	+	exon (CC1G_11810, exon 3 of 3)	512	CC1G_11810
Peaks3371	6	860156	860987	+	promoter-TSS (CC1G_11463)	-378	CC1G_11463
Peaks1785	2	3129675	3130316	+	promoter-TSS (CC1G_06147)	-429	CC1G_06145
Peaks3120	5	2033258	2033712	+	exon (CC1G_14667, exon 9 of 9)	3427	CC1G_14667
Peaks3454	6	1648257	1648535	+	TTS (CC1G_09483)	-1904	CC1G_09484
Peaks1030	11	1752639	1753668	+	exon (CC1G_09222, exon 6 of 16)	3095	CC1G_09222
Peaks3900	8	559776	560278	+	intron (CC1G_03344, intron 1 of 3)	682	CC1G_03344
Peaks2486	4	1256807	1257188	+	exon (CC1G_14363, exon 4 of 7)	-1172	CC1G_14364
Peaks2311	3	3205185	3205552	+	promoter-TSS (CC1G_02356)	-27	CC1G_02356
Peaks3785	7	2621027	2621529	+	TTS (CC1G_05910)	287	CC1G_05909
Peaks1239	12	1851718	1852100	+	promoter-TSS (CC1G_15468)	-200	CC1G_15468
Peaks270	1	2233854	2234846	+	promoter-TSS (CC1G_13679)	-490	CC1G_13679
Peaks361	1	2943539	2945056	+	TTS (CC1G_06611)	1812	CC1G_06612
Peaks3319	6	568408	569200	+	promoter-TSS (CC1G_06915)	148	CC1G_06914
Peaks3599	7	1193225	1193664	+	exon (CC1G_00839, exon 3 of 13)	3802	CC1G_00839
Peaks402	1	3167780	3170922	+	promoter-TSS (CC1G_00534)	-878	CC1G_00534
Peaks608	10	420322	425228	+	intron (CC1G_15266, intron 7 of 13)	1532	CC1G_15266
Peaks2938	5	974358	974817	+	TTS (CC1G_00042)	1184	CC1G_00042
Peaks2596	4	2049964	2050297	+	exon (CC1G_06405, exon 2 of 4)	721	CC1G_06405
Peaks943	11	937995	938385	+	promoter-TSS (CC1G_15694)	-194	CC1G_15694
Peaks298	1	2458069	2458611	+	promoter-TSS (CC1G_01750)	107	CC1G_13694
Peaks3795	7	2670144	2670636	+	TTS (CC1G_05926)	1000	CC1G_05925
Peaks2998	5	1303700	1304331	+	promoter-TSS (CC1G_00190)	771	CC1G_00191
Peaks478	1	3666677	3667098	+	exon (CC1G_00709, exon 4 of 6)	1276	CC1G_00709
Peaks2238	3	2648214	2649573	+	promoter-TSS (CC1G_03241)	-311	CC1G_03241
Peaks540	1	4005312	4006105	+	TTS (CC1G_08800)	1017	CC1G_08801
Peaks1245	12	1889297	1889998	+	promoter-TSS (CC1G_15471)	467	CC1G_15470
Peaks106	1	849590	850094	+	Intergenic	-7145	CC1G_04402
Peaks1252	12	2021814	2022464	+	exon (CC1G_10252, exon 3 of 4)	1208	CC1G_10252
Peaks3755	7	2410306	2411214	+	promoter-TSS (CC1G_08346)	61	CC1G_08345
Peaks1803	2	3272792	3273420	+	promoter-TSS (CC1G_10401)	-208	CC1G_10401
Peaks2839	5	219713	220485	+	promoter-TSS (CC1G_06695)	-22	CC1G_06695
Peaks4350	9	1798977	1800028	+	TTS (CC1G_03549)	1531	CC1G_03549
Peaks2828	5	154826	155655	+	promoter-TSS (CC1G_14535)	428	CC1G_08883
Peaks4212	9	872559	873499	+	exon (CC1G_02461, exon 3 of 8)	999	CC1G_02461
Peaks2539	4	1637466	1637838	+	promoter-TSS (CC1G_10951)	-600	CC1G_10951
Peaks2491	4	1273615	1273991	+	Intergenic	-1493	CC1G_07861
Peaks461	1	3542568	3543784	+	exon (CC1G_13761, exon 3 of 5)	2157	CC1G_13761
Peaks766	10	1504596	1505689	+	promoter-TSS (CC1G_11713)	-556	CC1G_11711
Peaks1224	12	1753280	1753576	+	promoter-TSS (CC1G_07759)	-193	CC1G_07759
Peaks3353	6	771083	771478	+	promoter-TSS (CC1G_12476)	-163	CC1G_12476
Peaks2185	3	2379726	2380242	+	TTS (CC1G_06862)	2026	CC1G_06863
Peaks82	1	642874	643351	+	exon (CC1G_04330, exon 13 of 26)	1752	CC1G_04330
Peaks282	1	2322309	2322592	+	exon (CC1G_13687, exon 3 of 5)	2327	CC1G_13687
Peaks2921	5	825588	828892	+	Intergenic	-1563	CC1G_11387
Peaks3013	5	1419820	1421161	+	promoter-TSS (CC1G_00243)	-614	CC1G_00243
Peaks1434	2	493316	493855	+	promoter-TSS (CC1G_13838)	94	CC1G_13838
Peaks3998	8	1355539	1356965	+	promoter-TSS (CC1G_15011)	-454	CC1G_15011
Peaks3425	6	1370560	1372640	+	promoter-TSS (CC1G_07502)	95	CC1G_07502
Peaks987	11	1360631	1361313	+	intron (CC1G_05534, intron 1 of 6)	154	CC1G_05534
Peaks3207	5	2632011	2633838	+	TTS (CC1G_08143)	574	CC1G_08142
Peaks3941	8	875428	875937	+	promoter-TSS (CC1G_03458)	-13	CC1G_03458
Peaks423	1	3292280	3292763	+	promoter-TSS (CC1G_13745)	295	CC1G_00580
Peaks3661	7	1565694	1566084	+	exon (CC1G_00963, exon 3 of 5)	653	CC1G_00963
Peaks2552	4	1712649	1713176	+	promoter-TSS (CC1G_14389)	-91	CC1G_14389
Peaks3172	5	2394109	2394460	+	TTS (CC1G_01412)	2844	CC1G_14686
Peaks4361	9	1899244	1900734	+	intron (CC1G_03587, intron 1 of 9)	227	CC1G_03587
Peaks2706	4	2759890	2761650	+	promoter-TSS (CC1G_06163)	-187	CC1G_06163
Peaks2770	4	3128576	3128881	+	promoter-TSS (CC1G_08096)	-201	CC1G_08096
Peaks1962	3	917599	918063	+	Intergenic	3223	CC1G_04474
Peaks768	10	1511266	1512224	+	promoter-TSS (CC1G_11715)	-881	CC1G_11715
Peaks2124	3	1906436	1908248	+	promoter-TSS (CC1G_14201)	-39	CC1G_14201
Peaks3347	6	719169	720168	+	TTS (CC1G_06966)	204	CC1G_06965
Peaks1014	11	1599656	1600095	+	TTS (CC1G_05452)	1158	CC1G_05453
Peaks3707	7	2029429	2031245	+	Intergenic	-1612	CC1G_14873
Peaks1754	2	2855919	2856793	+	promoter-TSS (CC1G_09180)	206	ENSRNAG049972565
Peaks3036	5	1561758	1562251	+	exon (CC1G_00304, exon 5 of 7)	1548	CC1G_00304
Peaks2375	4	267674	268322	+	promoter-TSS (CC1G_02627)	-414	CC1G_02627
Peaks951	11	1034749	1035829	+	intron (CC1G_05319, intron 16 of 18)	1540	CC1G_05318
Peaks2406	4	570695	571034	+	promoter-TSS (CC1G_12758)	385	CC1G_12757
Peaks4362	9	1903365	1904136	+	exon (CC1G_03588, exon 8 of 15)	1357	CC1G_03588
Peaks1967	3	948096	948477	+	TTS (CC1G_04483)	200	CC1G_04484
Peaks905	11	707611	708767	+	Intergenic	-2791	CC1G_10977
Peaks805	10	1905305	1905665	+	TTS (CC1G_02199)	-1196	CC1G_02198
Peaks100	1	797224	797733	+	promoter-TSS (CC1G_13598)	-188	CC1G_13598
Peaks3606	7	1210941	1211466	+	promoter-TSS (CC1G_00844)	-316	CC1G_00844
Peaks1695	2	2530061	2531331	+	TTS (CC1G_03905)	665	CC1G_03905
Peaks667	10	740016	740901	+	TTS (CC1G_09445)	1280	CC1G_09445
Peaks888	11	477134	477644	+	intron (CC1G_09654, intron 2 of 7)	473	CC1G_09654
Peaks3636	7	1383025	1383399	+	TTS (CC1G_20152)	890	CC1G_20152
Peaks3190	5	2507113	2507574	+	intron (CC1G_01460, intron 1 of 6)	271	CC1G_01460
Peaks2513	4	1389825	1390350	+	promoter-TSS (CC1G_20090)	-816	CC1G_20090
Peaks4424	9	2401044	2401432	+	TTS (CC1G_09983)	1459	CC1G_09983
Peaks926	11	822433	822688	+	TTS (CC1G_05238)	411	CC1G_05239
Peaks3763	7	2548097	2549330	+	Intergenic	-2020	CC1G_05890
Peaks4000	8	1362503	1363087	+	promoter-TSS (CC1G_02954)	-383	CC1G_02953
Peaks1680	2	2455326	2455873	+	promoter-TSS (CC1G_03873)	-222	CC1G_03873
Peaks3331	6	626986	627338	+	TTS (CC1G_06933)	577	CC1G_06933
Peaks2467	4	1152925	1153302	+	exon (CC1G_14358, exon 2 of 2)	741	CC1G_14358
Peaks3432	6	1446543	1447215	+	promoter-TSS (CC1G_07526)	-302	CC1G_07526
Peaks1529	2	1255047	1255850	+	exon (CC1G_01233, exon 18 of 19)	2114	CC1G_01232
Peaks1604	2	1775042	1775685	+	promoter-TSS (CC1G_12964)	274	CC1G_12963
Peaks962	11	1110269	1111300	+	promoter-TSS (CC1G_11615)	18	CC1G_11615
Peaks3423	6	1349339	1349690	+	promoter-TSS (CC1G_07492)	-67	CC1G_07492
Peaks3414	6	1273719	1274157	+	promoter-TSS (CC1G_09524)	-403	CC1G_09524
Peaks4115	8	2183605	2184245	+	promoter-TSS (CC1G_15073)	-578	CC1G_15073
Peaks1143	12	1015214	1015625	+	promoter-TSS (CC1G_11597)	-264	CC1G_11597
Peaks3219	5	2794862	2795426	+	promoter-TSS (CC1G_10642)	-101	ENSRNAG049972622
Peaks2502	4	1312168	1312752	+	TTS (CC1G_07875)	-1920	CC1G_07876
Peaks490	1	3736733	3737658	+	promoter-TSS (CC1G_13776)	38	CC1G_13776
Peaks3462	6	1929058	1930779	+	promoter-TSS (CC1G_07228)	-712	CC1G_07228
Peaks3248	5	3072020	3072496	+	exon (CC1G_07894, exon 2 of 7)	350	CC1G_07894
Peaks3162	5	2318372	2318676	+	promoter-TSS (CC1G_01385)	-777	CC1G_01385
Peaks3000	5	1312782	1313462	+	promoter-TSS (CC1G_00194)	-473	CC1G_00194
Peaks3627	7	1342852	1343206	+	exon (CC1G_00888, exon 5 of 5)	-2008	CC1G_00889
Peaks2821	5	84182	84617	+	exon (CC1G_08914, exon 6 of 10)	688	CC1G_08914
Peaks3964	8	1031177	1031717	+	promoter-TSS (CC1G_07170)	-613	CC1G_07170
Peaks3400	6	1154422	1154914	+	exon (CC1G_15583, exon 14 of 19)	2814	CC1G_15582
Peaks1856	3	119806	120798	+	promoter-TSS (CC1G_09635)	-342	CC1G_09635
Peaks3596	7	1173335	1173795	+	promoter-TSS (CC1G_00833)	-629	CC1G_20149
Peaks1828	2	3528497	3528830	+	promoter-TSS (CC1G_04878)	-272	CC1G_04878
Peaks1595	2	1732240	1733085	+	promoter-TSS (CC1G_13919)	-282	CC1G_13919
Peaks1409	2	329474	330260	+	exon (CC1G_10676, exon 8 of 10)	-2035	CC1G_10675
Peaks3448	6	1571348	1571677	+	exon (CC1G_11273, exon 3 of 3)	729	CC1G_11273
Peaks4378	9	2011535	2011920	+	TTS (CC1G_08564)	719	CC1G_08565
Peaks2445	4	976487	976954	+	Intergenic	-2130	CC1G_11894
Peaks2021	3	1359444	1360371	+	promoter-TSS (CC1G_12095)	-907	CC1G_12095
Peaks4159	9	152572	153258	+	promoter-TSS (CC1G_07022)	-335	CC1G_07023
Peaks4177	9	550074	551123	+	promoter-TSS (CC1G_07470)	-344	CC1G_07470
Peaks1730	2	2715289	2716270	+	promoter-TSS (CC1G_10829)	30	CC1G_13984
Peaks2484	4	1246274	1246949	+	promoter-TSS (CC1G_07853)	-192	CC1G_07853
Peaks1358	13	798714	799234	+	promoter-TSS (CC1G_04791)	-157	CC1G_04791
Peaks1103	12	619789	620154	+	promoter-TSS (CC1G_08455)	-452	CC1G_08455
Peaks3383	6	994496	995615	+	promoter-TSS (CC1G_09850)	-59	CC1G_09850
Peaks326	1	2732701	2733791	+	promoter-TSS (CC1G_01864)	-118	CC1G_01864
Peaks2294	3	3083788	3084118	+	promoter-TSS (CC1G_14275)	-179	CC1G_14275
Peaks3945	8	893061	894157	+	intron (CC1G_03465, intron 9 of 16)	1708	CC1G_03465
Peaks500	1	3790008	3790445	+	promoter-TSS (CC1G_10097)	-186	CC1G_10097
Peaks2084	3	1716993	1717406	+	exon (CC1G_01973, exon 5 of 8)	1679	CC1G_01973
Peaks3004	5	1361815	1362087	+	promoter-TSS (CC1G_00218)	-149	CC1G_00217
Peaks1494	2	1003504	1003989	+	TTS (CC1G_01121)	208	CC1G_01120
Peaks2912	5	778561	779777	+	promoter-TSS (CC1G_09936)	-21	CC1G_09936
Peaks148	1	1127422	1128575	+	TTS (CC1G_13434)	1914	CC1G_13434
Peaks35	1	358700	359055	+	promoter-TSS (CC1G_02842)	-832	CC1G_02842
Peaks1034	11	1798730	1798993	+	promoter-TSS (CC1G_09203)	242	CC1G_09202
Peaks3558	7	866861	867206	+	exon (CC1G_14798, exon 8 of 12)	2170	CC1G_14798
Peaks2795	4	3229674	3230063	+	TTS (CC1G_14497)	386	CC1G_14497
Peaks1810	2	3410772	3412067	+	promoter-TSS (CC1G_14032)	121	CC1G_04830
Peaks3094	5	1927490	1927998	+	exon (CC1G_00447, exon 7 of 10)	3919	CC1G_00447
Peaks3812	7	2816387	2816694	+	promoter-TSS (CC1G_20157)	-74	CC1G_20157
Peaks2737	4	2956910	2957273	+	promoter-TSS (CC1G_14474)	-685	CC1G_14474
Peaks2229	3	2631099	2631711	+	promoter-TSS (CC1G_03234)	-367	CC1G_03234
Peaks2958	5	1079035	1079367	+	promoter-TSS (CC1G_00086)	-883	CC1G_00086
Peaks2044	3	1481161	1481623	+	intron (CC1G_14172, intron 10 of 14)	-1029	CC1G_14173
Peaks3967	8	1068622	1069010	+	TTS (CC1G_14990)	1322	CC1G_07179
Peaks745	10	1393494	1394025	+	exon (CC1G_12346, exon 5 of 5)	1043	CC1G_12346
Peaks2762	4	3090927	3093690	+	promoter-TSS (CC1G_08083)	-634	CC1G_08083
Peaks669	10	798625	798942	+	promoter-TSS (CC1G_15286)	-192	CC1G_15286
Peaks2549	4	1698222	1698566	+	promoter-TSS (CC1G_06274)	-678	CC1G_06274
Peaks671	10	817133	817596	+	exon (CC1G_11027, exon 6 of 13)	963	CC1G_11027
Peaks1734	2	2740252	2740554	+	TTS (CC1G_13987)	898	CC1G_13987
Peaks3174	5	2397450	2399002	+	intron (CC1G_01415, intron 13 of 18)	-1098	CC1G_14686
Peaks3420	6	1307540	1308093	+	TTS (CC1G_09538)	406	CC1G_09538
Peaks1888	3	277807	278385	+	promoter-TSS (CC1G_14078)	0	CC1G_14078
Peaks171	1	1409397	1409666	+	TTS (CC1G_10294)	1648	CC1G_13632
Peaks2835	5	181546	182279	+	TTS (CC1G_06710)	1780	CC1G_06710
Peaks3072	5	1785024	1786526	+	promoter-TSS (CC1G_00391)	-844	CC1G_00391
Peaks701	10	1048300	1048866	+	promoter-TSS (CC1G_15297)	-758	CC1G_09103
Peaks3296	6	220892	221222	+	promoter-TSS (CC1G_12109)	-81	CC1G_12109
Peaks3185	5	2480544	2481146	+	promoter-TSS (CC1G_01447)	300	CC1G_01448
Peaks2634	4	2296111	2298715	+	TTS (CC1G_07061)	1377	CC1G_07061
Peaks3107	5	1985544	1986587	+	promoter-TSS (CC1G_14663)	-229	CC1G_14663
Peaks4085	8	1877492	1878229	+	promoter-TSS (CC1G_15052)	-313	CC1G_15052
Peaks3478	7	143215	143974	+	Intergenic	3014	CC1G_10372
Peaks2851	5	331690	332408	+	promoter-TSS (CC1G_06652)	326	CC1G_06653
Peaks811	10	1932881	1933597	+	exon (CC1G_02207, exon 5 of 5)	2187	CC1G_02207
Peaks2814	4	3533130	3533617	+	promoter-TSS (CC1G_04169)	48	CC1G_04168
Peaks2358	4	49150	49554	+	TTS (CC1G_12130)	1830	CC1G_12131
Peaks1226	12	1759501	1760042	+	TTS (CC1G_07760)	2255	CC1G_07761
Peaks205	1	1737762	1738315	+	exon (CC1G_06749, exon 4 of 8)	808	CC1G_06749
Peaks2096	3	1751219	1751743	+	TTS (CC1G_14187)	459	CC1G_01984
Peaks3883	8	474869	475263	+	promoter-TSS (CC1G_14958)	-920	CC1G_14958
Peaks383	1	3042492	3042993	+	promoter-TSS (CC1G_00485)	190	CC1G_00486
Peaks899	11	670115	671251	+	TTS (CC1G_10967)	-1942	CC1G_10966
Peaks3179	5	2419680	2420251	+	promoter-TSS (ENSRNAG049972635)	-163	ENSRNAG049972635
Peaks738	10	1293683	1294221	+	exon (CC1G_09726, exon 9 of 10)	2594	CC1G_09726
Peaks695	10	1016943	1018614	+	promoter-TSS (CC1G_08767)	619	CC1G_15295
Peaks2775	4	3140327	3142229	+	TTS (CC1G_14490)	260	CC1G_08100
Peaks1554	2	1493016	1495599	+	TTS (CC1G_04230)	-1152	CC1G_13909
Peaks1006	11	1515697	1516225	+	exon (CC1G_05482, exon 10 of 11)	1920	CC1G_15728
Peaks772	10	1551917	1552578	+	exon (CC1G_11727, exon 1 of 1)	1097	CC1G_11727
Peaks1697	2	2534356	2536496	+	exon (CC1G_03906, exon 3 of 13)	541	CC1G_03906
Peaks2788	4	3214698	3215992	+	Intergenic	3049	CC1G_04055
Peaks1347	13	752460	753056	+	promoter-TSS (CC1G_15798)	-156	CC1G_15798
Peaks3590	7	1150395	1150957	+	promoter-TSS (CC1G_00824)	575	CC1G_14820
Peaks1083	12	399251	400061	+	promoter-TSS (CC1G_15391)	-740	CC1G_15391
Peaks2190	3	2419006	2419418	+	exon (CC1G_06880, exon 3 of 5)	409	CC1G_06880
Peaks3387	6	1020299	1020880	+	promoter-TSS (CC1G_15574)	-239	CC1G_15574
Peaks2301	3	3108962	3110005	+	promoter-TSS (CC1G_02318)	-389	CC1G_02319
Peaks162	1	1313298	1314184	+	promoter-TSS (CC1G_11236)	-610	CC1G_11236
Peaks4370	9	1958908	1959259	+	promoter-TSS (CC1G_03609)	65	CC1G_03609
Peaks3597	7	1174189	1174857	+	promoter-TSS (CC1G_00833)	-40	CC1G_00833
Peaks439	1	3399402	3399830	+	promoter-TSS (CC1G_00622)	-630	CC1G_00622
Peaks285	1	2344061	2344414	+	TTS (CC1G_13688)	2589	CC1G_01705
Peaks3073	5	1787864	1788305	+	promoter-TSS (CC1G_00392)	-48	CC1G_00393
Peaks4291	9	1366022	1366709	+	promoter-TSS (CC1G_07625)	-512	CC1G_07625
Peaks3999	8	1359244	1359847	+	promoter-TSS (CC1G_15012)	-963	CC1G_15012
Peaks3384	6	999385	1000007	+	promoter-TSS (CC1G_09852)	-468	CC1G_09853
Peaks590	10	307922	308645	+	promoter-TSS (CC1G_01564)	-148	CC1G_01564
Peaks91	1	725188	727051	+	intron (CC1G_13590, intron 4 of 7)	-1107	CC1G_04356
Peaks1596	2	1733596	1733962	+	TTS (CC1G_13919)	835	CC1G_13919
Peaks492	1	3748607	3750284	+	Intergenic	-1060	CC1G_13779
Peaks4306	9	1459166	1460630	+	promoter-TSS (CC1G_15187)	24	CC1G_15187
Peaks1099	12	584831	585261	+	TTS (CC1G_08439)	2325	CC1G_08439
Peaks144	1	1081137	1082020	+	TTS (CC1G_08649)	-1330	CC1G_08648
Peaks195	1	1609152	1609567	+	promoter-TSS (CC1G_11300)	29	CC1G_11300
Peaks4173	9	534569	534815	+	TTS (CC1G_07466)	1936	CC1G_07466
Peaks2992	5	1269133	1270179	+	TTS (CC1G_00178)	1950	CC1G_00177
Peaks4382	9	2036244	2036643	+	exon (CC1G_08578, exon 2 of 3)	514	CC1G_08578
Peaks603	10	358841	359760	+	exon (CC1G_15258, exon 10 of 18)	1405	CC1G_15258
Peaks3746	7	2325746	2326109	+	promoter-TSS (CC1G_12228)	-402	CC1G_12228
Peaks3856	8	295147	295627	+	promoter-TSS (CC1G_14947)	-444	CC1G_05428
Peaks1294	13	386602	387978	+	TTS (CC1G_07948)	2066	CC1G_07948
Peaks157	1	1266856	1267842	+	exon (CC1G_11224, exon 7 of 12)	1123	CC1G_11224
Peaks1155	12	1294648	1295980	+	promoter-TSS (CC1G_06456)	-444	CC1G_06456
Peaks1259	13	80941	81755	+	promoter-TSS (CC1G_05577)	36	CC1G_05577
Peaks1572	2	1632163	1632673	+	exon (CC1G_04284, exon 5 of 10)	834	CC1G_04284
Peaks4369	9	1957433	1957878	+	TTS (CC1G_03609)	1493	CC1G_03609
Peaks1401	2	238292	239177	+	promoter-TSS (CC1G_10193)	-424	CC1G_10193
Peaks1846	2	3722524	3722949	+	TTS (CC1G_14052)	386	CC1G_14053
Peaks732	10	1260060	1260930	+	exon (CC1G_09712, exon 10 of 10)	1996	CC1G_09712
Peaks233	1	1913516	1913806	+	exon (CC1G_03636, exon 2 of 5)	1374	CC1G_03636
Peaks1064	12	163756	164120	+	promoter-TSS (CC1G_05786)	-640	CC1G_05786
Peaks244	1	2019088	2019733	+	promoter-TSS (CC1G_03685)	86	CC1G_03685
Peaks4098	8	1951601	1952856	+	promoter-TSS (CC1G_05057)	-485	CC1G_05057
Peaks4070	8	1737870	1738153	+	TTS (CC1G_04982)	2035	CC1G_04982
Peaks2705	4	2758794	2759245	+	promoter-TSS (CC1G_10069)	-235	CC1G_10069
Peaks3386	6	1017047	1018213	+	TTS (CC1G_09859)	2640	CC1G_09859
Peaks4258	9	1167013	1168639	+	TTS (CC1G_07688)	1434	CC1G_07688
Peaks2151	3	2053928	2054391	+	TTS (CC1G_07386)	1634	CC1G_07386
Peaks2657	4	2417498	2417826	+	exon (CC1G_07102, exon 20 of 29)	2853	CC1G_07101
Peaks2492	4	1276153	1277270	+	promoter-TSS (CC1G_07862)	-510	CC1G_07862
Peaks1258	13	66237	66803	+	promoter-TSS (CC1G_15760)	-214	CC1G_15760
Peaks4415	9	2319166	2319935	+	exon (CC1G_13357, exon 1 of 1)	379	CC1G_13357
Peaks3807	7	2770110	2770994	+	promoter-TSS (CC1G_05954)	-553	CC1G_05954
Peaks1883	3	226080	226771	+	exon (CC1G_05994, exon 7 of 11)	726	CC1G_05994
Peaks895	11	531619	531859	+	TTS (CC1G_09673)	1807	CC1G_09673
Peaks4296	9	1407319	1409327	+	promoter-TSS (CC1G_07644)	-770	CC1G_07644
Peaks1199	12	1566745	1567663	+	promoter-TSS (CC1G_07293)	-158	CC1G_07293
Peaks2061	3	1593703	1594535	+	exon (CC1G_01924, exon 6 of 8)	-1431	CC1G_01925
Peaks2870	5	482217	482518	+	exon (CC1G_11087, exon 3 of 3)	598	CC1G_11087
Peaks661	10	715451	716022	+	promoter-TSS (CC1G_09436)	-441	CC1G_09436
Peaks3540	7	675355	675602	+	promoter-TSS (CC1G_04011)	719	CC1G_04012
Peaks3238	5	3009629	3010232	+	promoter-TSS (CC1G_12427)	-78	CC1G_12427
Peaks959	11	1100380	1100816	+	promoter-TSS (CC1G_11608)	-213	CC1G_11608
Peaks474	1	3648845	3649217	+	TTS (CC1G_00705)	-1474	CC1G_00706
Peaks1395	2	193513	193903	+	promoter-TSS (CC1G_10175)	691	CC1G_13823
Peaks3522	7	579981	580262	+	promoter-TSS (CC1G_03979)	473	CC1G_03978
Peaks3012	5	1402359	1402965	+	promoter-TSS (CC1G_00235)	108	CC1G_00236
Peaks3243	5	3032723	3033172	+	promoter-TSS (CC1G_12434)	-529	CC1G_12434
Peaks1275	13	231274	232259	+	promoter-TSS (CC1G_05632)	-821	CC1G_05632
Peaks3436	6	1473146	1473786	+	TTS (CC1G_07533)	1118	CC1G_07533
Peaks185	1	1509365	1509905	+	promoter-TSS (CC1G_10534)	216	CC1G_10535
Peaks846	11	30307	30626	+	TTS (CC1G_12036)	1331	CC1G_12036
Peaks968	11	1230154	1230549	+	promoter-TSS (CC1G_15714)	712	CC1G_15715
Peaks1424	2	435640	436274	+	promoter-TSS (CC1G_10081)	-115	CC1G_10081
Peaks3969	8	1088626	1089590	+	promoter-TSS (CC1G_07187)	-480	CC1G_07187
Peaks1453	2	653015	653524	+	exon (CC1G_12292, exon 6 of 6)	-1036	CC1G_12291
Peaks1240	12	1855675	1856160	+	promoter-TSS (CC1G_07795)	-341	CC1G_07795
Peaks1944	3	771786	772241	+	exon (CC1G_14119, exon 1 of 1)	169	CC1G_14119
Peaks3030	5	1535740	1536222	+	TTS (CC1G_00291)	2945	CC1G_00292
Peaks1639	2	2066011	2067037	+	exon (CC1G_05181, exon 4 of 4)	-1204	CC1G_05182
Peaks2309	3	3202004	3202962	+	exon (CC1G_02354, exon 6 of 7)	-1781	CC1G_02355
Peaks129	1	983989	984383	+	promoter-TSS (CC1G_08625)	-35	CC1G_08625
Peaks2778	4	3147419	3148548	+	promoter-TSS (CC1G_08102)	48	CC1G_08102
Peaks4223	9	975255	976102	+	promoter-TSS (CC1G_02500)	-313	CC1G_02500
Peaks3916	8	711821	712232	+	exon (CC1G_03395, exon 14 of 18)	-2115	CC1G_14971
Peaks2340	3	3404610	3404998	+	promoter-TSS (CC1G_11802)	-269	CC1G_11801
Peaks2202	3	2490566	2491131	+	TTS (CC1G_12639)	297	CC1G_12638
Peaks1651	2	2287137	2287785	+	promoter-TSS (CC1G_03803)	13	CC1G_03803
Peaks1643	2	2155978	2156301	+	Intergenic	4738	CC1G_12544
Peaks4140	8	2400757	2401154	+	TTS (CC1G_15093)	615	CC1G_03149
Peaks2622	4	2239427	2239666	+	intron (CC1G_12570, intron 3 of 8)	1033	CC1G_12570
Peaks2631	4	2290328	2291983	+	promoter-TSS (CC1G_07060)	-614	CC1G_07060
Peaks4297	9	1410366	1411892	+	exon (CC1G_07645, exon 14 of 16)	2983	CC1G_07645
Peaks1719	2	2675067	2675405	+	TTS (CC1G_10814)	2064	CC1G_10814
Peaks3256	5	3224471	3225223	+	promoter-TSS (CC1G_14731)	-123	CC1G_12581
Peaks4308	9	1470595	1470857	+	promoter-TSS (CC1G_07663)	-632	CC1G_07663
Peaks939	11	905034	905680	+	exon (CC1G_05268, exon 11 of 16)	1888	CC1G_05268
Peaks4135	8	2342667	2343049	+	promoter-TSS (CC1G_03124)	-850	CC1G_03123
Peaks2581	4	1951691	1952739	+	TTS (CC1G_06369)	-1337	ENSRNAG049972601
Peaks966	11	1205674	1206053	+	promoter-TSS (CC1G_10894)	-940	CC1G_10894
Peaks118	1	877704	878234	+	exon (CC1G_04407, exon 14 of 14)	2455	CC1G_04407
Peaks235	1	1938996	1939503	+	promoter-TSS (CC1G_03650)	-495	CC1G_03650
Peaks4204	9	773600	774035	+	intron (CC1G_02426, intron 5 of 8)	1094	CC1G_02426
Peaks1036	11	1819127	1819486	+	exon (CC1G_08982, exon 1 of 5)	362	CC1G_08982
Peaks2667	4	2508406	2509186	+	promoter-TSS (ENSRNAG049972607)	454	CC1G_07570
Peaks2423	4	740325	741615	+	promoter-TSS (CC1G_12394)	-797	CC1G_12394
Peaks3622	7	1312639	1313505	+	intron (CC1G_00878, intron 5 of 7)	1700	CC1G_00878
Peaks1291	13	371043	371740	+	TTS (CC1G_07940)	2095	CC1G_07940
Peaks1263	13	99782	100155	+	TTS (CC1G_15762)	-1493	CC1G_15763
Peaks2454	4	1032595	1034191	+	exon (CC1G_12714, exon 3 of 6)	688	CC1G_12714
Peaks1508	2	1083741	1084465	+	TTS (CC1G_01158)	-1136	CC1G_13872
Peaks2460	4	1080030	1080677	+	TTS (CC1G_11660)	1388	CC1G_11660
Peaks1051	11	1928035	1928497	+	promoter-TSS (CC1G_08943)	-122	CC1G_08942
Peaks1613	2	1842406	1842687	+	exon (CC1G_05097, exon 6 of 9)	1774	CC1G_05097
Peaks3535	7	657184	657857	+	promoter-TSS (CC1G_04008)	453	CC1G_14787
Peaks4175	9	543068	543532	+	exon (CC1G_15137, exon 6 of 7)	-1004	CC1G_15136
Peaks3593	7	1154722	1155256	+	TTS (CC1G_00826)	557	CC1G_00825
Peaks2748	4	3014030	3014788	+	TTS (CC1G_06254)	239	CC1G_06255
Peaks4069	8	1736114	1736486	+	intron (CC1G_04981, intron 7 of 10)	1497	CC1G_04981
Peaks297	1	2441453	2442355	+	promoter-TSS (CC1G_01743)	-447	CC1G_01743
Peaks3772	7	2572930	2573514	+	Intergenic	3526	CC1G_05894
Peaks300	1	2467886	2468265	+	promoter-TSS (CC1G_01754)	-37	CC1G_01755
Peaks143	1	1078591	1079344	+	exon (CC1G_08648, exon 3 of 6)	1281	CC1G_08648
Peaks3894	8	536072	537512	+	promoter-TSS (CC1G_13077)	24	CC1G_13077
Peaks649	10	633390	633933	+	promoter-TSS (CC1G_09406)	-303	CC1G_09405
Peaks3832	8	109144	109605	+	TTS (CC1G_05357)	-1921	CC1G_05356
Peaks1750	2	2839487	2839939	+	TTS (CC1G_09172)	969	CC1G_09173
Peaks4007	8	1384909	1386120	+	TTS (CC1G_02962)	3846	CC1G_02962
Peaks3369	6	851574	851903	+	promoter-TSS (CC1G_11460)	-331	CC1G_11460
Peaks3014	5	1426866	1427367	+	promoter-TSS (CC1G_00250)	-57	CC1G_00249
Peaks1060	12	133775	134521	+	promoter-TSS (CC1G_05774)	-472	CC1G_05774
Peaks886	11	469242	469916	+	promoter-TSS (CC1G_09651)	-303	CC1G_09651
Peaks2867	5	464856	465436	+	exon (CC1G_11095, exon 4 of 9)	1496	CC1G_11095
Peaks893	11	497218	497518	+	TTS (CC1G_09659)	1592	CC1G_09659
Peaks2023	3	1371062	1372419	+	promoter-TSS (CC1G_12098)	-944	CC1G_12098
Peaks2948	5	1033387	1033969	+	promoter-TSS (CC1G_00068)	-637	CC1G_00068
Peaks1848	2	3724943	3725908	+	Intergenic	-2303	CC1G_14053
Peaks190	1	1573788	1574455	+	TTS (CC1G_13441)	1240	CC1G_13440
Peaks3608	7	1232564	1233100	+	exon (CC1G_00850, exon 7 of 13)	860	CC1G_00850
Peaks104	1	845628	846100	+	exon (CC1G_13601, exon 23 of 39)	5063	CC1G_13601
Peaks430	1	3330977	3331504	+	promoter-TSS (CC1G_13749)	-748	CC1G_13749
Peaks2157	3	2069159	2069812	+	promoter-TSS (CC1G_07392)	-373	CC1G_07392
Peaks1836	2	3584992	3585771	+	TTS (CC1G_04900)	2738	CC1G_04901
Peaks2278	3	2927338	2928288	+	Intergenic	-2594	CC1G_02253
Peaks3947	8	899842	900220	+	exon (CC1G_03469, exon 6 of 6)	1606	CC1G_03469
Peaks1072	12	262189	262752	+	exon (CC1G_05820, exon 2 of 2)	226	CC1G_05820
Peaks636	10	593129	593686	+	promoter-TSS (CC1G_01654)	-379	CC1G_01654
Peaks1471	2	867160	868101	+	promoter-TSS (CC1G_01067)	83	CC1G_01066
Peaks3391	6	1025671	1026571	+	TTS (CC1G_10300)	1336	CC1G_10300
Peaks1915	3	545961	546715	+	TTS (CC1G_04596)	2781	CC1G_04596
Peaks2548	4	1691908	1693239	+	Intergenic	2910	CC1G_06271
Peaks2458	4	1049746	1051701	+	TTS (CC1G_12719)	319	CC1G_12718
Peaks1714	2	2649561	2649971	+	promoter-TSS (CC1G_11525)	-615	CC1G_11525
Peaks1164	12	1352576	1353160	+	promoter-TSS (CC1G_06482)	-25	CC1G_06482
Peaks257	1	2133367	2134016	+	TTS (CC1G_03731)	613	CC1G_03732
Peaks3121	5	2060474	2061015	+	promoter-TSS (CC1G_01281)	-330	CC1G_01281
Peaks1593	2	1728462	1728860	+	TTS (CC1G_11929)	1200	CC1G_11930
Peaks3470	6	2000501	2001030	+	promoter-TSS (CC1G_07210)	-535	CC1G_07209
Peaks2520	4	1406085	1408821	+	intron (CC1G_11164, intron 7 of 9)	1268	CC1G_11164
Peaks4084	8	1875732	1877198	+	Intergenic	-1708	CC1G_15052
Peaks3089	5	1882504	1883441	+	exon (CC1G_00430, exon 4 of 7)	2028	CC1G_00430
Peaks2509	4	1368223	1368561	+	TTS (CC1G_11651)	1329	CC1G_11651
Peaks1048	11	1915661	1916095	+	promoter-TSS (CC1G_08946)	-704	CC1G_08946
Peaks312	1	2571976	2572394	+	TTS (CC1G_01794)	3309	CC1G_13701
Peaks2299	3	3104070	3105120	+	promoter-TSS (CC1G_02317)	-402	CC1G_02317
Peaks3317	6	557573	558005	+	TTS (CC1G_06910)	404	CC1G_06909
Peaks1484	2	945274	945990	+	intron (CC1G_01098, intron 8 of 9)	-1023	CC1G_01097
Peaks2147	3	2033890	2034985	+	promoter-TSS (CC1G_07379)	64	CC1G_07379
Peaks884	11	445804	446722	+	promoter-TSS (CC1G_09642)	-430	CC1G_09642
Peaks2720	4	2841063	2841814	+	exon (CC1G_06191, exon 2 of 3)	417	CC1G_06191
Peaks1037	11	1827165	1828187	+	promoter-TSS (CC1G_08979)	-239	CC1G_08979
Peaks1367	13	895465	895726	+	TTS (CC1G_12331)	1837	CC1G_12330
Peaks481	1	3700487	3702301	+	promoter-TSS (CC1G_00719)	-216	CC1G_00719
Peaks3829	8	39180	39645	+	promoter-TSS (CC1G_14931)	-653	CC1G_14931
Peaks4332	9	1610708	1611422	+	promoter-TSS (CC1G_11084)	-173	CC1G_11084
Peaks736	10	1276100	1276561	+	intron (CC1G_09719, intron 4 of 9)	1035	CC1G_09719
Peaks4224	9	977066	978804	+	promoter-TSS (CC1G_02501)	-707	CC1G_02501
Peaks3075	5	1804725	1805447	+	promoter-TSS (CC1G_00401)	90	CC1G_00401
Peaks3134	5	2130655	2130967	+	TTS (CC1G_14671)	777	CC1G_14671
Peaks2507	4	1358854	1359424	+	TTS (CC1G_11648)	959	CC1G_11648
Peaks1890	3	283724	284465	+	exon (CC1G_06014, exon 4 of 10)	3800	CC1G_06014
Peaks3115	5	2013974	2014382	+	exon (CC1G_01261, exon 3 of 11)	1018	CC1G_01261
Peaks2156	3	2061993	2062495	+	promoter-TSS (CC1G_14218)	-983	CC1G_14218
Peaks3655	7	1546683	1547050	+	Intergenic	-2675	CC1G_00958
Peaks212	1	1775130	1775479	+	promoter-TSS (CC1G_13656)	-335	CC1G_13656
Peaks1000	11	1489940	1490329	+	exon (CC1G_05492, exon 1 of 1)	242	CC1G_05492
Peaks4184	9	592463	593135	+	promoter-TSS (CC1G_07486)	-234	CC1G_07486
Peaks2909	5	762312	763150	+	promoter-TSS (CC1G_09940)	-592	CC1G_09941
Peaks3861	8	343786	344545	+	intron (CC1G_05446, intron 4 of 4)	794	CC1G_05446
Peaks3701	7	1997048	1997299	+	promoter-TSS (CC1G_14871)	-568	CC1G_14871
Peaks4399	9	2124202	2124796	+	exon (CC1G_08609, exon 2 of 2)	1745	CC1G_08609
Peaks2211	3	2532929	2533788	+	Intergenic	-1889	CC1G_03194
Peaks1728	2	2710006	2710832	+	promoter-TSS (CC1G_10828)	-5	CC1G_10827
Peaks849	11	36363	36646	+	exon (CC1G_15638, exon 6 of 10)	663	CC1G_15638
Peaks3365	6	842920	843548	+	TTS (CC1G_11457)	1061	CC1G_11456
Peaks2274	3	2913617	2914504	+	exon (CC1G_02249, exon 2 of 3)	1533	CC1G_02249
Peaks2578	4	1930221	1932953	+	Intergenic	-2868	CC1G_06364
Peaks2313	3	3219757	3220904	+	Intergenic	-1988	CC1G_14282
Peaks3840	8	157276	158163	+	intron (CC1G_14936, intron 7 of 8)	-2050	CC1G_05374
Peaks689	10	992879	993589	+	TTS (CC1G_08756)	499	CC1G_08757
Peaks2766	4	3109210	3109783	+	exon (CC1G_08090, exon 2 of 4)	251	CC1G_08090
Peaks4217	9	948482	948885	+	promoter-TSS (CC1G_02490)	-493	CC1G_02490
Peaks149	1	1133290	1134228	+	Intergenic	-1223	CC1G_13219
Peaks1144	12	1065537	1066052	+	exon (CC1G_15424, exon 3 of 3)	1148	CC1G_15424
Peaks4015	8	1467466	1468190	+	intron (CC1G_02983, intron 2 of 14)	218	CC1G_02983
Peaks2098	3	1761363	1761843	+	promoter-TSS (CC1G_01989)	-308	CC1G_01989
Peaks197	1	1632911	1634538	+	promoter-TSS (CC1G_11305)	-193	CC1G_13639
Peaks1341	13	732757	733229	+	promoter-TSS (CC1G_04764)	-99	CC1G_04764
Peaks708	10	1093571	1094028	+	intron (CC1G_15300, intron 2 of 5)	334	CC1G_15300
Peaks3438	6	1481534	1481956	+	Intergenic	-1089	CC1G_07534
Peaks3053	5	1665525	1666384	+	exon (CC1G_00341, exon 3 of 5)	720	CC1G_00341
Peaks3624	7	1316214	1316666	+	Intergenic	-1668	CC1G_00878
Peaks4106	8	2044689	2044968	+	promoter-TSS (CC1G_12266)	-686	CC1G_12266
Peaks4299	9	1427297	1427896	+	TTS (CC1G_07649)	2893	CC1G_07650
Peaks1029	11	1727790	1728060	+	exon (CC1G_09231, exon 3 of 7)	1071	CC1G_09231
Peaks2493	4	1277695	1278026	+	exon (CC1G_07862, exon 4 of 15)	639	CC1G_07862
Peaks812	10	1938210	1939047	+	promoter-TSS (CC1G_02209)	-475	CC1G_02209
Peaks3737	7	2258959	2259396	+	Intergenic	3261	CC1G_05750
Peaks3713	7	2046728	2047279	+	promoter-TSS (CC1G_14874)	-72	CC1G_14874
Peaks167	1	1383542	1383836	+	exon (CC1G_10284, exon 4 of 5)	2158	CC1G_10284
Peaks2097	3	1754067	1754821	+	promoter-TSS (CC1G_01985)	12	CC1G_01985
Peaks2503	4	1322208	1322519	+	exon (CC1G_11631, exon 7 of 7)	2382	CC1G_11631
Peaks1757	2	2924428	2924868	+	promoter-TSS (CC1G_06069)	-250	CC1G_06069
Peaks1708	2	2622883	2623271	+	TTS (CC1G_11511)	725	CC1G_11512
Peaks4075	8	1769489	1769874	+	TTS (CC1G_04995)	1493	CC1G_04994
Peaks557	10	92090	92873	+	intron (CC1G_01485, intron 2 of 15)	370	CC1G_01485
Peaks3978	8	1200933	1201298	+	TTS (CC1G_15000)	1279	CC1G_15000
Peaks3293	6	216908	217459	+	exon (CC1G_12107, exon 6 of 8)	-1114	CC1G_15509
Peaks4093	8	1920086	1920709	+	promoter-TSS (CC1G_05048)	-748	CC1G_05048
[truncated: 3,213 more rows]
